# Supplementary material for: Lipidomic changes of cerebral cortex in aldehyde dehydrogenase-2 knock-in heterozygote mice after chronic alcohol exposure
Source: Front Mol Neurosci. 2023 Jan 19;15:1053411. doi: 10.3389/fnmol.2022.1053411 (PMC9893510; doi:10.3389/fnmol.2022.1053411)
Supplement: Supplementary file 1 [file Table_1.XLSX]

## Sheet: Sheet1
MS2 name	LipidIon	mzmed	rtmed	KIC1	KIC2	KIC3	KIC4	KIC5	KIA1	KIA2	KIA3	KIA4	KIA5	WTC1	WTC2	WTC3	WTC4	WTC5	WTC6	WTC7	WTA1	WTA2	WTA3	WTA4	WTA5	WTA6	WTA7	QC01	QC02	QC03	QC04	QC05
pos6139	PE(18:1/18:1)	744.544	451.34	1.4633e-05	1.60403e-05	8.41805e-06	1.67169e-05	1.80404e-05	1.82766e-05	2.67115e-05	2.04857e-05	1.78664e-05	6.22227e-06	7.93142e-06	1.19318e-05	1.50809e-05	1.63052e-05	1.47798e-05	1.87145e-05	7.96871e-06	1.39571e-05	1.57042e-05	2.66415e-05	2.10346e-05	2.2684e-05	1.81341e-05	2.04652e-05	1.9136e-05	2.00871e-05	1.74803e-05	1.84652e-05	1.98794e-05
pos3588	LPE(20:1)	508.339	149.13	5.10495e-06	5.02325e-06	4.36619e-06	6.0506e-06	5.55054e-06	4.08904e-06	4.84706e-06	8.38277e-06	4.34662e-06	4.58729e-06	5.5906e-06	5.10032e-06	5.54594e-06	9.06591e-06	5.45589e-06	4.82824e-06	6.32051e-06	1.01044e-05	4.11954e-06	1.19481e-05	7.37495e-06	7.42867e-06	1.02145e-05	4.31474e-06	7.00102e-06	6.9598e-06	6.9854e-06	6.99706e-06	6.97993e-06
pos3550	LPE(20:4)	502.291	106.515	3.34671e-06	4.85777e-06	4.48832e-06	4.3156e-06	3.9277e-06	3.50975e-06	4.81291e-06	4.39736e-06	4.64048e-06	4.2855e-06	4.31532e-06	3.59508e-06	3.9063e-06	3.32159e-06	3.96408e-06	5.21959e-06	4.18761e-06	4.44993e-06	3.72127e-06	8.47037e-06	4.10518e-06	4.92192e-06	5.70064e-06	4.56366e-06	5.53675e-06	4.8142e-06	5.41801e-06	5.43628e-06	5.26029e-06
pos8111	SM(d14:0/31:1)	857.751	583.729	7.57831e-06	8.65027e-06	5.06923e-06	1.33084e-05	6.99628e-06	5.23179e-06	1.21567e-05	1.0954e-05	1.01765e-05	9.6478e-06	1.77576e-05	6.34258e-06	5.65279e-06	1.84939e-05	1.10038e-05	1.88592e-05	1.85697e-05	2.68872e-05	1.08146e-05	1.71225e-05	1.72134e-05	1.5739e-05	1.1083e-05	1.03566e-05	1.37324e-05	1.36515e-05	1.37017e-05	1.37246e-05	1.3691e-05
pos6950	PC(16:0e/22:6)	792.573	375.424	7.4611e-06	1.2064e-05	8.21163e-06	9.85901e-06	1.11818e-05	5.19729e-06	1.11198e-05	1.04963e-05	9.41535e-06	1.11945e-05	1.16147e-05	9.92282e-06	6.84914e-06	1.28885e-05	9.47336e-06	1.10823e-05	1.00213e-05	1.16e-05	8.13828e-06	8.89389e-06	9.51321e-06	8.25381e-06	6.28191e-06	6.58842e-06	1.1186e-05	1.11201e-05	1.1161e-05	1.11797e-05	1.11523e-05
pos7091	PC(14:0e/24:2)	800.649	574.929	3.26986e-05	5.30819e-05	2.6526e-05	4.5433e-05	3.83167e-05	2.64738e-05	5.64757e-05	6.28631e-05	4.81156e-05	6.33888e-05	6.80757e-05	4.43904e-05	2.97977e-05	8.80764e-05	4.55956e-05	5.90998e-05	5.05721e-05	9.85176e-05	4.17071e-05	4.83991e-05	5.62607e-05	5.87027e-05	3.56161e-05	3.36065e-05	5.64521e-05	5.61197e-05	5.63262e-05	5.64202e-05	5.62821e-05
pos6615	PC(14:0e/22:2)	772.619	559.063	3.29067e-05	4.63527e-05	2.8121e-05	3.31528e-05	3.43811e-05	3.2851e-05	5.56301e-05	4.28136e-05	3.9657e-05	4.5263e-05	4.36346e-05	3.55252e-05	2.67517e-05	5.7089e-05	3.47933e-05	3.87693e-05	3.92705e-05	5.11111e-05	3.32352e-05	4.13875e-05	4.84725e-05	4.81942e-05	3.27823e-05	3.36911e-05	4.2481e-05	4.22308e-05	4.23862e-05	4.24569e-05	4.2353e-05
pos7244	PC(18:5e/22:6)	810.516	344.561	2.98736e-05	1.61717e-05	2.86603e-05	2.92797e-05	4.21594e-05	1.37156e-05	9.28261e-06	1.39558e-05	3.0157e-05	1.51095e-05	2.54226e-05	3.89163e-05	1.56751e-05	1.16568e-05	4.4257e-05	3.34442e-05	5.09956e-05	1.85664e-05	2.06465e-05	2.03465e-05	1.05471e-05	3.41584e-05	2.00985e-05	2.72518e-05	2.21423e-05	2.20119e-05	2.20929e-05	2.21297e-05	2.20756e-05
pos3493	PC(14:1e/2:0)	494.323	78.6969	7.63873e-06	1.40559e-05	1.64767e-05	8.9136e-06	1.54882e-05	1.15271e-05	1.02995e-05	1.56746e-05	1.87261e-05	2.24041e-05	1.90833e-05	9.79591e-06	1.32105e-05	1.15354e-05	1.51378e-05	2.17607e-05	1.56043e-05	1.54948e-05	1.26802e-05	2.24767e-05	1.18952e-05	1.51115e-05	1.21353e-05	1.59407e-05	2.06873e-05	1.96594e-05	2.04901e-05	2.11197e-05	1.99108e-05
pos7381	PC(18:2e/22:6)	816.575	459.248	1.79241e-05	1.54563e-05	1.11113e-05	1.20377e-05	1.51464e-05	7.93346e-06	1.49008e-05	1.65921e-05	1.37221e-05	1.63695e-05	1.50126e-05	1.56031e-05	1.49549e-05	2.08454e-05	1.3272e-05	1.31035e-05	1.50383e-05	1.80221e-05	1.18181e-05	9.9026e-06	1.31965e-05	1.42645e-05	8.30258e-06	8.50718e-06	1.42347e-05	1.39473e-05	1.39916e-05	1.43937e-05	1.3995e-05
pos6211	PC(14:0e/20:0)	748.526	571.207	2.43524e-06	6.58984e-07	1.02581e-06	9.9878e-07	1.86657e-06	6.78377e-07	7.37981e-07	8.35449e-07	6.2598e-07	4.83368e-07	4.85236e-07	2.39787e-06	1.36377e-06	9.09801e-07	6.35911e-07	4.83967e-07	7.6789e-07	8.57907e-07	1.78758e-06	1.8042e-06	2.79653e-07	3.52804e-07	1.02578e-06	3.77944e-07	1.49514e-06	1.48634e-06	1.49181e-06	1.4943e-06	1.49064e-06
pos7051	PC(14:1e/24:2)	798.634	539.266	5.87921e-05	8.99203e-05	3.85971e-05	7.61798e-05	6.54435e-05	5.58421e-05	0.000102048	0.000117675	7.96863e-05	9.81051e-05	0.000101393	9.31225e-05	5.34712e-05	0.000155112	5.80942e-05	7.78541e-05	6.72628e-05	0.000113989	5.81568e-05	5.85232e-05	8.13862e-05	8.51996e-05	5.5377e-05	5.02505e-05	8.3962e-05	8.31212e-05	8.35463e-05	8.36847e-05	8.36821e-05
pos7410	PC(18:1e/22:6)	818.604	488.011	9.533e-05	9.03508e-05	7.86394e-05	0.000125179	9.50354e-05	8.75697e-05	0.000159966	0.000125136	0.000114383	0.000102788	0.000107609	0.000103428	9.32776e-05	0.000128333	0.000119368	9.87118e-05	0.000102513	0.000110259	9.91221e-05	0.000122652	0.00013701	0.000103835	8.57576e-05	9.05658e-05	0.000105138	0.000104519	0.000104903	0.000105078	0.000104821
pos5433	PC(14:0e/16:0)	692.557	451.837	1.84485e-05	1.55579e-05	2.66778e-05	2.6653e-05	2.34056e-05	2.0347e-05	1.71323e-05	1.62442e-05	1.82767e-05	1.74609e-05	2.38511e-05	1.83415e-05	2.46915e-05	1.66564e-05	2.9126e-05	2.84469e-05	2.64924e-05	2.60738e-05	2.56169e-05	2.6733e-05	1.85588e-05	2.32063e-05	2.44325e-05	2.53026e-05	2.17934e-05	2.16651e-05	2.17448e-05	2.17811e-05	2.17278e-05
pos6518	PC(14:0e/22:5)	766.574	513.792	6.27119e-05	6.24943e-05	6.19831e-05	5.20632e-05	5.64352e-05	6.08021e-05	6.81356e-05	6.20954e-05	5.44196e-05	5.61241e-05	5.36394e-05	9.38464e-06	5.38423e-05	9.17775e-06	5.32185e-05	5.69079e-05	5.7525e-05	5.50866e-05	5.19145e-05	6.03284e-05	5.58672e-05	5.5162e-05	5.97125e-05	5.5202e-05	6.07154e-05	6.03579e-05	6.05799e-05	6.06811e-05	6.05325e-05
pos7388	PC(14:1e/25:0)	816.691	545.431	1.51611e-05	2.02719e-05	1.59648e-05	2.49007e-05	2.11694e-05	2.04592e-05	2.71988e-05	2.41568e-05	2.39603e-05	3.4621e-05	2.74379e-05	1.73132e-05	1.92394e-05	2.90402e-05	2.88336e-05	2.43468e-05	2.38062e-05	3.50433e-05	2.51156e-05	2.0123e-05	2.34206e-05	3.07826e-05	1.88908e-05	2.58018e-05	2.75503e-05	2.73881e-05	2.74888e-05	2.75347e-05	2.74673e-05
pos6673	PC(18:5e/19:2)	776.556	495.554	0.00951277	0.00921922	0.00956113	0.0106659	0.00941103	0.0092235	0.0112815	0.0103056	0.0098781	0.00977048	0.00947762	0.00979713	0.00948584	0.010073	0.0105815	0.00952237	0.0102577	0.0102559	0.00981228	0.0106157	0.010734	0.0101203	0.00933894	0.0102368	0.00993601	0.00988053	0.00994272	0.00996276	0.00988755
pos7867	PC(16:2e/25:0)	842.706	589.624	2.02305e-05	2.0977e-05	1.722e-05	2.31402e-05	1.7233e-05	1.58898e-05	2.52815e-05	2.00232e-05	1.51402e-05	1.79467e-05	3.50915e-05	1.83193e-05	1.55296e-05	2.74211e-05	1.7424e-05	3.41092e-05	2.84979e-05	3.23174e-05	2.48648e-05	3.0551e-05	2.91903e-05	3.00432e-05	2.37104e-05	1.93811e-05	2.56463e-05	2.68935e-05	2.63057e-05	2.55957e-05	2.63128e-05
pos6054	SM(d15:3/22:2)	737.576	463.151	0.00023592	0.000207699	0.000328077	0.000285877	0.000254594	0.000276697	0.000257758	0.000247117	0.000211977	0.000198172	0.0002963	0.000233628	0.000309789	0.000231509	0.00030947	0.000321514	0.000318037	0.000255099	0.0003325	0.000319508	0.000281744	0.000315877	0.000322204	0.000327691	0.000283333	0.000281664	0.0002827	0.000283172	0.000282479
pos6163	SM(d14:0/23:1)	745.597	461.303	2.20433e-05	4.26253e-05	1.92256e-05	4.79325e-05	9.1435e-06	1.78911e-05	1.35809e-05	8.68353e-06	5.43715e-06	3.55543e-06	7.81348e-06	1.81851e-05	6.34967e-06	4.01905e-05	1.78115e-05	9.36304e-06	5.34724e-05	8.3311e-06	2.09251e-05	2.29961e-06	9.00132e-06	2.99781e-05	2.6886e-05	2.05932e-06	5.49168e-06	5.45935e-06	5.47943e-06	5.48858e-06	5.47514e-06
pos7111	PC(14:0e/24:1)	802.667	583.802	1.54778e-05	8.42057e-06	7.90373e-06	1.01042e-05	1.47272e-05	4.78002e-06	1.14456e-05	1.26528e-05	1.14301e-05	1.57181e-05	2.11868e-05	8.07589e-06	1.1442e-05	2.0075e-05	8.67911e-06	2.21775e-05	1.45239e-05	2.53258e-05	1.81674e-05	1.97371e-05	3.43653e-06	4.8825e-06	1.35546e-05	1.13546e-05	1.65107e-05	1.88501e-05	1.81666e-05	1.61133e-05	1.81067e-05
pos7613	PC(14:0e/26:1)	830.704	585.973	1.18801e-05	8.225e-06	6.68226e-06	7.73289e-06	6.16958e-06	5.13408e-06	1.06842e-05	7.33715e-06	4.48162e-06	5.14541e-06	1.57492e-05	7.64769e-06	7.45296e-06	1.55617e-05	4.10545e-06	1.5543e-05	1.46996e-05	1.20785e-05	9.87902e-06	1.25544e-05	1.52233e-05	1.12249e-05	1.41785e-05	6.53619e-06	1.05471e-05	1.0485e-05	1.05236e-05	1.05411e-05	1.05153e-05
pos3844	PC(18:4e/2:0)	544.34	78.938	4.19339e-05	5.63981e-05	9.85717e-05	4.5581e-05	4.68362e-05	5.11272e-05	9.01553e-05	4.9603e-05	7.56577e-05	0.000104552	9.74205e-05	4.56327e-05	4.58957e-05	3.97762e-05	7.86254e-05	8.82254e-05	6.09067e-05	5.1863e-05	7.11778e-05	0.00012688	6.54682e-05	6.53846e-05	7.00925e-05	9.67422e-05	0.000106319	0.000105693	0.000106082	0.000106259	0.000105999
pos5645	SM(d15:3/20:2)	709.545	416.541	1.42443e-05	1.3294e-05	2.83967e-05	1.93184e-05	2.73368e-05	2.35132e-05	1.37574e-05	1.47014e-05	1.74556e-05	1.90522e-05	2.51048e-05	1.06498e-05	2.16182e-05	1.1251e-05	3.2761e-05	3.62734e-05	2.96292e-05	2.37733e-05	3.52141e-05	2.56922e-05	1.92961e-05	2.12198e-05	3.45764e-05	3.53721e-05	2.31877e-05	2.466e-05	2.24944e-05	2.22506e-05	2.43645e-05
pos5793	PC(14:0e/18:0)	720.589	499.21	0.000308964	0.000298282	0.000601237	0.000433185	0.000407865	0.000415257	0.000285341	0.000312654	0.000288683	0.000268357	0.000470157	0.000296663	0.000418539	0.00024999	0.000481644	0.000570335	0.000506227	0.000377012	0.000509332	0.000472805	0.000365039	0.000480735	0.000592576	0.000563322	0.000409226	0.000406816	0.000408313	0.000408995	0.000407993
pos7779	PC(20:5e/22:6)	838.612	463.23	1.55284e-06	2.04249e-05	3.82302e-05	4.08723e-05	1.93778e-05	1.37961e-05	2.60114e-05	1.68312e-05	1.38905e-05	2.57187e-05	3.01621e-05	2.87617e-05	1.74298e-05	1.18277e-05	1.08968e-05	2.26289e-05	3.51213e-05	2.13357e-05	9.9132e-06	1.47251e-05	1.27412e-05	2.131e-05	1.98402e-05	3.47049e-05	1.9571e-05	1.94558e-05	1.95274e-05	1.956e-05	1.95121e-05
pos3656	PC(16:2e/2:0)	520.326	101.388	4.31789e-07	1.72756e-06	2.43618e-06	6.12552e-07	1.27612e-06	1.99946e-06	1.3942e-06	1.97764e-06	2.59548e-06	3.56998e-06	1.98951e-06	1.12211e-06	8.99138e-07	4.91849e-07	2.25524e-06	3.87795e-06	1.2471e-06	2.70033e-06	1.954e-06	6.18557e-06	7.26848e-07	1.74061e-06	3.46132e-06	3.30697e-06	3.11033e-06	3.09202e-06	3.10339e-06	3.10857e-06	3.10096e-06
pos6508	SM(d15:3/24:2)	765.599	470.019	7.15396e-06	1.46005e-05	7.24846e-06	1.37285e-05	8.80047e-06	6.11362e-06	8.5977e-06	1.03082e-05	1.22691e-05	1.44236e-05	3.94652e-06	1.2061e-05	1.04531e-05	3.05986e-06	4.03496e-06	1.2491e-05	3.48341e-06	9.29813e-06	9.15029e-06	8.88251e-06	1.10775e-05	1.35825e-05	6.49031e-06	3.96048e-06	6.79326e-06	6.75326e-06	6.7781e-06	6.78942e-06	6.7728e-06
pos6140	PC(14:0e/20:2)	744.589	496.451	0.00049315	0.000417317	0.000375977	0.000328817	0.000428699	0.000357647	0.000384816	0.000422446	0.000432411	0.000470133	0.000387339	0.000460123	0.00036129	0.000445509	0.000357395	0.000435724	0.000413338	0.000422852	0.000404401	0.000365356	0.000400984	0.000330482	0.00038131	0.000343299	0.000391574	0.000389268	0.0003907	0.000391352	0.000390394
pos6548	PC(14:0e/22:4)	768.586	460	0.000253157	0.000215388	0.000211402	0.000167892	0.000200014	0.000169895	0.000146392	0.000163135	0.00020294	0.000165675	0.000167827	0.000230635	0.000203152	0.000177819	0.000171269	0.000192799	0.000181326	0.000149626	0.000220709	0.000203783	0.000125904	0.000142408	0.000126192	0.000127516	0.000176211	0.00016501	0.000177061	0.000180438	0.000167936
pos6181	PC(14:0e/20:1)	746.606	502.143	0.00351151	0.00336354	0.00372029	0.00359259	0.0036462	0.00361263	0.00349051	0.00361591	0.00409281	0.00410144	0.00328374	0.00329676	0.00342852	0.00329054	0.00376037	0.003803	0.00363843	0.00336795	0.00365905	0.00398365	0.00332015	0.00333703	0.0035927	0.00399404	0.003863	0.00384026	0.00385438	0.00386082	0.00385137
pos6920	PC(16:1e/22:6)	790.561	441.781	0.0008278	0.000818023	0.000857101	0.000937143	0.000919916	0.000828069	0.00089783	0.000967717	0.00098215	0.00119906	0.00123363	0.000914721	0.000799044	0.0010387	0.001224	0.00122479	0.00100552	0.00157129	0.00111817	0.00108778	0.00112595	0.00124731	0.0010103	0.000978619	0.000957381	0.000951744	0.000955245	0.00095684	0.000954497
pos6983	PC(14:1e/24:4)	794.587	392.454	3.38915e-05	4.47405e-05	6.50742e-05	5.65727e-05	6.01123e-05	4.83973e-05	3.14889e-05	4.53423e-05	7.00063e-05	9.55574e-05	5.7937e-05	3.61595e-05	3.80363e-05	3.52014e-05	0.000109202	8.06373e-05	7.26047e-05	7.36232e-05	7.56977e-05	5.79442e-05	3.7739e-05	6.03352e-05	6.65378e-05	0.000102324	7.19744e-05	7.15506e-05	7.18138e-05	7.19337e-05	7.17576e-05
pos6576	PC(14:0e/22:3)	770.595	460.44	2.95148e-05	2.15981e-05	1.72907e-05	1.52351e-05	2.16774e-05	1.34939e-05	1.7858e-05	1.83261e-05	1.98393e-05	2.35923e-05	2.04342e-05	2.29451e-05	2.32197e-05	1.80194e-05	1.82679e-05	2.425e-05	1.7744e-05	1.41927e-05	1.64885e-05	2.11414e-05	1.51699e-05	1.05699e-05	1.265e-05	1.38674e-05	1.85116e-05	1.84026e-05	1.84703e-05	1.85011e-05	1.84559e-05
pos7287	PC(18:4e/22:6)	812.54	402.937	0.000802381	0.000693629	0.00109781	0.000720789	0.00105946	0.000696765	0.000604019	0.00100525	0.000884673	0.00183482	0.00125598	0.000883808	0.000981357	0.000843164	0.00136564	0.00122946	0.000893828	0.00189257	0.00110076	0.00100744	0.000852738	0.000872903	0.00112954	0.00104025	0.00115791	0.00115109	0.00115532	0.00115725	0.00115442
pos7095	PE(20:1/20:1)	800.615	553.978	3.37071e-05	3.9214e-05	2.0293e-05	3.35688e-05	3.00117e-05	2.55015e-05	3.71132e-05	4.39275e-05	3.53353e-05	3.65272e-05	4.03697e-05	3.57894e-05	3.11803e-05	6.07024e-05	3.03435e-05	3.75658e-05	3.49241e-05	4.69672e-05	2.43856e-05	2.90203e-05	3.76996e-05	3.4209e-05	2.37269e-05	2.40634e-05	3.93977e-05	3.91657e-05	3.93097e-05	3.93754e-05	3.9279e-05
pos6610	PE(18:1/20:1)	772.584	520.237	0.000302545	0.000311623	0.000179187	0.000254783	0.000232114	0.000202258	0.000302567	0.000339989	0.000278495	0.000263922	0.000293421	0.00028308	0.000249852	0.00044687	0.000212757	0.00024717	0.000257537	0.0003488	0.000201408	0.000195078	0.000308193	0.000270651	0.000199247	0.000195225	0.000270857	0.000269262	0.000270252	0.000270704	0.000270041
pos7816	PE(22:5/22:5)	840.539	376.31	6.15327e-07	2.51593e-07	3.83866e-08	5.51903e-07	1.45368e-07	3.46667e-05	9.20968e-07	5.47974e-07	8.19207e-06	1.71758e-06	7.13433e-08	1.11103e-06	3.79511e-07	5.20618e-06	5.23536e-08	1.01585e-06	1.54704e-07	1.23252e-07	1.20355e-06	2.026e-06	2.58913e-06	2.0017e-06	3.35421e-08	8.6628e-08	1.87219e-06	1.86117e-06	1.86802e-06	1.87113e-06	1.86655e-06
pos6035	PE(18:3/18:3)	736.526	355.329	6.16241e-07	1.58177e-07	3.86936e-07	1.95073e-07	5.40671e-07	8.1782e-07	3.23203e-06	4.45315e-06	9.10511e-07	8.46871e-07	1.31888e-07	1.30728e-07	1.29379e-07	1.18066e-07	5.77938e-07	7.64603e-07	5.47767e-07	2.59833e-07	9.22739e-07	4.78442e-07	2.06633e-07	5.53544e-07	6.09694e-07	8.32598e-06	6.77404e-07	6.73415e-07	6.75892e-07	6.7702e-07	6.75363e-07
pos7021	PE(20:2/20:2)	796.582	505.827	3.57582e-05	4.53575e-05	4.57135e-05	4.14966e-05	3.12153e-05	3.54162e-05	3.89972e-05	2.72473e-05	4.1567e-05	4.16815e-05	3.59118e-05	2.60841e-05	2.8969e-05	4.09082e-05	4.12995e-05	4.68775e-05	4.12983e-05	3.27983e-05	2.89661e-05	3.74465e-05	3.34279e-05	3.60906e-05	3.13608e-05	3.75337e-05	4.23666e-05	4.21171e-05	4.22721e-05	4.23426e-05	4.2239e-05
pos6939	PE(20:3/20:3)	792.551	887.827	5.16736e-06	3.12529e-06	5.39257e-06	7.05723e-06	4.50523e-06	4.47632e-06	8.00802e-06	8.80482e-06	4.33264e-06	5.89145e-06	9.6916e-06	5.90305e-06	9.0559e-06	1.14489e-05	5.72045e-06	9.73809e-06	1.48272e-05	9.55397e-06	8.77704e-06	7.72886e-06	6.99856e-06	2.40417e-06	8.50138e-06	1.20036e-05	8.2521e-06	8.20351e-06	8.23368e-06	8.24743e-06	8.22724e-06
pos5790	PE(17:0/17:0)	720.554	514.027	1.48894e-05	7.70006e-06	2.26214e-05	1.76305e-05	1.67974e-05	1.65974e-05	1.79742e-05	1.62474e-05	8.75786e-06	8.23076e-06	2.51957e-05	1.33416e-05	1.80875e-05	1.7097e-05	1.51026e-05	1.95644e-05	2.19616e-05	1.65749e-05	1.71681e-05	2.62097e-05	1.88263e-05	2.03745e-05	2.82527e-05	2.20806e-05	1.90729e-05	1.89606e-05	1.90303e-05	1.90621e-05	1.90154e-05
pos7334	PS(14:1/24:2)	814.558	434.341	3.42905e-05	2.55687e-05	5.28412e-05	3.1019e-05	3.70856e-05	3.57806e-05	2.48918e-05	2.91059e-05	2.41279e-05	3.1543e-05	5.65559e-05	3.3988e-05	3.96995e-05	4.34002e-05	5.26947e-05	2.66097e-05	2.28103e-05	4.88854e-05	4.1305e-05	2.92613e-05	2.55217e-05	3.27579e-05	5.68458e-05	4.32275e-05	2.83372e-05	2.81703e-05	2.82739e-05	2.83211e-05	2.82518e-05
pos6173	PE(18:0/18:1)	746.569	518.716	0.00215751	0.0023325	0.0024466	0.00241248	0.00226432	0.00231759	0.00214044	0.00259572	0.00254837	0.00276562	0.00272615	0.00221479	0.00243191	0.00247392	0.00293245	0.00266453	0.00263055	0.00317386	0.00260247	0.00261698	0.00223856	0.00268342	0.00240702	0.00279206	0.00262573	0.00262596	0.00262709	0.00263134	0.00262112
pos2718	ACar(18:2)	424.362	114.975	1.1638e-06	1.3148e-06	3.08377e-06	7.2853e-07	9.63409e-07	2.50148e-06	9.6396e-07	1.44531e-06	1.56637e-06	1.07912e-06	3.0736e-06	2.06645e-06	1.29004e-06	1.33858e-06	1.00118e-06	7.357e-07	6.05155e-07	1.44687e-06	3.19657e-07	8.71075e-07	1.13254e-06	1.90471e-06	2.62147e-06	1.54349e-06	2.15497e-06	2.14228e-06	2.15016e-06	2.15375e-06	2.14848e-06
pos8159	BMP(20:4/22:6)	860.54	287.348	1.87971e-05	2.42363e-05	2.70215e-05	2.5301e-05	2.89178e-05	2.50157e-05	2.06572e-05	2.76793e-05	2.24419e-05	2.34456e-05	2.61085e-05	2.40532e-05	2.62631e-05	2.10824e-05	2.82753e-05	2.4726e-05	2.41614e-05	2.32535e-05	2.69573e-05	2.59826e-05	1.69287e-05	2.28264e-05	2.50516e-05	2.9612e-05	2.76247e-05	2.722e-05	2.75774e-05	2.76482e-05	2.74014e-05
pos8830	TAG(18:1/18:1/18:1)	902.813	744.568	7.33703e-05	9.17454e-05	0.000191504	0.000183447	0.000163035	0.000183995	8.49559e-05	5.76807e-05	0.000233288	0.000159166	0.000102533	7.16958e-05	2.65544e-05	7.73321e-05	0.00034723	0.000276015	8.89635e-05	5.95972e-05	5.77692e-05	4.24828e-05	0.000271217	6.17995e-05	0.000243215	8.1164e-05	0.000124945	0.000124209	0.000124666	0.000124874	0.000124568
pos6908	BMP(18:1/18:2)	790.556	343.462	3.33806e-06	4.38364e-06	3.39091e-06	3.91859e-06	5.04544e-06	2.9198e-06	4.49389e-06	4.41561e-06	4.65172e-06	3.70303e-06	4.71442e-06	4.08158e-06	3.06625e-06	3.46924e-06	4.47335e-06	3.97692e-06	4.32533e-06	5.71526e-06	4.08323e-06	5.80432e-06	3.64442e-06	4.38636e-06	3.72899e-06	4.48148e-06	4.16734e-06	3.75524e-06	3.91182e-06	4.28145e-06	3.91948e-06
pos3510	PC(14:0e/2:0)	496.33	75.4783	1.19726e-07	9.68902e-08	1.15401e-07	9.29287e-08	2.64773e-07	1.68793e-07	8.79798e-08	3.03324e-07	1.91094e-07	5.57075e-07	3.44823e-07	9.90192e-08	6.32104e-08	9.65881e-08	2.62077e-07	3.22538e-07	3.6239e-07	2.12032e-07	1.2263e-07	2.9598e-07	9.54308e-08	2.64464e-07	3.86501e-07	1.74125e-07	3.24052e-07	3.22144e-07	3.23329e-07	3.23869e-07	3.23076e-07
pos6488	PC(14:0e/22:6)	764.605	516.623	0.000111026	8.84271e-05	0.00010208	7.73134e-05	7.84388e-05	7.5462e-05	0.000102779	8.24134e-05	7.26302e-05	5.49137e-05	8.70474e-05	0.000111812	7.15948e-05	0.000102243	5.98534e-05	6.19627e-05	6.29661e-05	6.42042e-05	6.21429e-05	5.2083e-05	6.44959e-05	6.44725e-05	7.11e-05	6.21632e-05	7.32968e-05	7.28652e-05	7.31332e-05	7.32553e-05	7.3076e-05
pos7825	PC(20:4e/22:6)	840.564	407.916	1.85537e-05	1.94935e-05	2.96275e-05	2.11934e-05	3.82126e-06	4.24839e-05	3.56244e-05	2.17042e-05	2.50889e-05	4.61739e-05	2.16757e-05	1.3549e-05	2.00149e-05	1.33328e-05	2.7732e-05	3.19636e-05	2.72248e-05	4.79828e-06	4.33675e-05	3.08767e-05	3.09231e-05	4.16858e-05	3.98497e-05	4.89567e-05	2.53664e-05	2.52171e-05	2.53098e-05	2.53521e-05	2.529e-05
pos6481	PE(16:1/22:5)	764.521	445.154	0.000373456	0.000325782	0.000397458	0.000470667	0.000393975	0.000325001	0.000383969	0.000368131	0.000376904	0.000376889	0.000393925	0.000392988	0.000414998	0.000405818	0.00042427	0.000337668	0.000387014	0.000429439	0.000355691	0.000373446	0.00043874	0.000378615	0.000391384	0.000387483	0.000382638	0.000380385	0.000381784	0.000382422	0.000381485
pos6085	PG(16:0/16:0)	740.542	388.059	1.23271e-05	1.24926e-05	1.94002e-05	2.39786e-05	1.60919e-05	1.37109e-05	1.49691e-05	1.63549e-05	1.1839e-05	9.67146e-06	2.02996e-05	1.55883e-05	1.72361e-05	1.5874e-05	1.88277e-05	2.41221e-05	2.26152e-05	1.88802e-05	1.68781e-05	1.44392e-05	1.90298e-05	2.00161e-05	2.07334e-05	1.78217e-05	1.7006e-05	1.74995e-05	1.71261e-05	1.68535e-05	1.7333e-05
pos7783	PG(18:1/22:6)	838.557	353.97	1.00153e-05	1.14521e-05	1.39018e-05	1.25665e-05	1.49232e-05	1.02294e-05	1.88979e-05	1.52229e-05	1.53109e-05	1.65903e-05	1.519e-05	1.17528e-05	1.31634e-05	1.37393e-05	1.70862e-05	1.43743e-05	1.25987e-05	1.58642e-05	1.54319e-05	2.33067e-05	1.15518e-05	1.15718e-05	1.41641e-05	1.5963e-05	1.71386e-05	1.70377e-05	1.71003e-05	1.71289e-05	1.7087e-05
pos7514	PC(14:0e/26:4)	824.648	541.198	7.66045e-05	6.28751e-05	6.22736e-05	0.000105078	3.00253e-05	6.27877e-05	8.96623e-05	2.11818e-05	5.62788e-05	5.89377e-05	9.93085e-05	6.34116e-05	4.02194e-05	0.000103527	5.9033e-05	0.000173037	0.000129079	6.59758e-05	2.28695e-05	8.23683e-05	9.24155e-05	0.000102915	3.4501e-05	7.71299e-05	3.73356e-05	2.49933e-05	3.19128e-05	4.26866e-05	2.87699e-05
pos6202	PC(18:5e/17:2)	748.527	473.201	3.19545e-05	0.000283234	0.000232061	0.000261557	0.000265795	4.87292e-05	6.02703e-05	0.000229172	0.000235232	0.000261417	0.00025303	0.000225799	0.000213922	0.000294354	7.58908e-05	0.000231216	0.000261718	0.000261535	0.000273483	0.000217131	0.000256864	0.000244364	0.000239615	9.91365e-05	0.000241538	0.000240116	0.000240999	0.000241401	0.00024081
pos7444	PC(16:2e/24:4)	820.618	500.62	9.93997e-06	2.03588e-05	2.80528e-05	1.66393e-05	1.92023e-05	2.86195e-05	2.22617e-05	1.5182e-05	2.31093e-05	2.65414e-05	2.0086e-05	1.7522e-05	2.18813e-05	1.4055e-05	2.70135e-05	1.88848e-05	2.1082e-05	1.84097e-05	2.22722e-05	1.89386e-05	1.98687e-05	2.0832e-05	2.85632e-05	2.85622e-05	2.30358e-05	2.10853e-05	2.18589e-05	2.17835e-05	2.28612e-05
pos3689	PC(14:0e/4:0)	524.37	131.388	5.40556e-06	9.55001e-06	7.78116e-06	6.72867e-06	6.6286e-06	9.2332e-06	7.45994e-06	5.60044e-06	1.22765e-05	1.30936e-05	7.73217e-06	5.94955e-06	5.31168e-06	7.13291e-06	1.04566e-05	1.17532e-05	8.34732e-06	9.55673e-06	7.813e-06	9.48943e-06	8.42945e-06	8.29605e-06	1.17767e-05	8.50772e-06	1.1616e-05	1.15476e-05	1.159e-05	1.16094e-05	1.1581e-05
pos6105	PE(18:1/18:2)	742.527	440.015	0.000413433	0.000414909	0.000438434	0.000365283	0.000391332	0.000345034	0.000309651	0.000322394	0.00031815	0.000335688	0.000350036	0.00035286	0.000422834	0.00029798	0.000383631	0.000371608	0.000353992	0.000310565	0.000381897	0.00032148	0.000311965	0.000366156	0.000350171	0.000360202	0.00036584	0.000363686	0.000365023	0.000365633	0.000364738
pos6974	PE(18:0/22:5)	794.56	475.834	0.00134581	0.00116217	0.00128053	0.00139834	0.00129903	0.00113381	0.00130627	0.00137873	0.00116532	0.00114428	0.00136593	0.00129527	0.00131406	0.00138365	0.00153366	0.00112229	0.00141216	0.00143225	0.00132418	0.00140875	0.00127117	0.0012065	0.00123512	0.00129942	0.00137178	0.0014031	0.00135422	0.00134754	0.00139995
pos5998	PC(16:0/16:0)	734.568	894.446	8.01367e-06	1.04696e-05	6.51051e-06	7.40201e-06	1.15012e-05	9.89774e-06	1.02069e-05	3.3544e-05	6.24457e-06	2.11098e-05	2.23996e-05	3.04795e-05	1.91728e-05	1.56471e-05	4.99799e-05	5.97887e-06	3.03051e-05	1.33076e-05	2.06528e-05	1.63616e-05	6.90044e-06	5.31541e-06	1.32394e-05	2.20881e-05	1.90067e-05	1.88948e-05	1.89643e-05	1.8996e-05	1.89495e-05
pos6511	PE(18:1/20:4)	766.535	445.358	0.00393481	0.00499212	0.00472413	0.00402511	0.0051241	0.00411382	0.00426181	0.0039671	0.00411282	0.00424501	0.00400896	0.00409261	0.00392447	0.0041794	0.00397195	0.00427059	0.00432405	0.00469376	0.00368395	0.00323262	0.00380895	0.00440459	0.00389468	0.00498285	0.00421336	0.00425298	0.00415852	0.00404931	0.00432344
pos7651	PC(14:0e/26:0)	832.695	540.055	8.18172e-06	8.09794e-06	7.46379e-06	1.08172e-05	8.88324e-06	1.00908e-05	1.00942e-05	9.21495e-06	1.14109e-05	1.19763e-05	7.85631e-06	8.34957e-06	8.09724e-06	9.85629e-06	1.19344e-05	8.38005e-06	1.14557e-05	1.01485e-05	9.61144e-06	1.01082e-05	9.4511e-06	1.0895e-05	1.05917e-06	1.20223e-05	1.00622e-05	1.00029e-05	1.00397e-05	1.00565e-05	1.00319e-05
pos6238	PE(15:0/22:6)	750.502	375.449	1.122e-06	6.04134e-07	7.93928e-07	5.00672e-07	1.65891e-06	1.19323e-06	1.45362e-06	1.7673e-06	8.38191e-07	1.80309e-06	1.79196e-06	9.16976e-07	1.6227e-06	4.60301e-07	4.17171e-07	1.45503e-06	1.08334e-06	1.03617e-06	1.25974e-06	1.40029e-06	1.3094e-06	4.39237e-07	5.68459e-07	1.41932e-06	1.29544e-06	1.28781e-06	1.29254e-06	1.2947e-06	1.29153e-06
pos3054	ACar(20:4)	448.342	82.86	3.87297e-05	6.12152e-05	2.78524e-05	2.99207e-05	5.17138e-05	6.52609e-05	7.91828e-05	5.85994e-05	7.76037e-05	5.89515e-05	4.56748e-05	5.74661e-05	4.36089e-05	3.82983e-05	6.03998e-05	6.94193e-05	4.23191e-05	7.23182e-05	6.72269e-05	0.000107018	3.13684e-05	4.58796e-05	4.50961e-05	4.18862e-05	7.11751e-05	7.0756e-05	7.10162e-05	7.11348e-05	7.09607e-05
pos6519	PG(16:0/18:1)	766.557	393.712	0.000325147	0.000359555	0.00037702	0.000376241	0.000385378	0.000320996	0.000320397	0.000348508	0.000402562	0.00046787	0.000369445	0.000322186	0.000322829	0.000329602	0.000516955	0.000406531	0.00041177	0.000398599	0.000380671	0.000334203	0.000299431	0.000365237	0.00038282	0.000418995	0.000392691	0.000390039	0.000392521	0.00039287	0.000391099
pos5289	PMeOH(16:0/16:0)	680.522	410.475	1.38776e-05	1.4415e-05	2.81874e-05	1.44537e-05	1.68714e-05	1.19854e-05	6.91274e-06	1.47285e-05	8.60489e-06	7.44155e-06	4.45977e-05	9.67313e-06	7.30952e-06	9.84596e-06	4.00161e-05	6.6183e-05	4.26039e-05	3.00835e-05	5.8997e-05	3.68671e-05	2.31966e-05	2.48567e-05	8.59855e-05	5.4118e-05	2.50279e-05	2.48805e-05	2.49721e-05	2.50137e-05	2.49525e-05
pos7373	PE(16:4/26:4)	816.551	437.716	0.000128409	0.000100775	0.000118749	8.58032e-05	0.000106423	9.6816e-05	8.7403e-05	6.53458e-05	7.64303e-05	6.34075e-05	9.29519e-05	9.90201e-05	0.000107033	4.32721e-05	4.97627e-05	6.64693e-05	0.000101149	7.18291e-05	0.000109186	9.94121e-05	5.72141e-05	8.09885e-05	0.000113785	0.000113096	6.61107e-05	4.8026e-05	6.13185e-05	6.85379e-05	5.76034e-05
pos3788	PE(3:0/18:1)	536.335	160.751	2.3439e-06	5.10389e-06	1.54392e-06	2.74912e-06	2.45125e-06	2.02174e-06	3.98856e-06	3.27801e-06	3.25527e-06	2.60723e-06	4.38288e-06	3.96733e-06	2.73911e-06	3.84201e-06	1.79847e-06	3.30786e-06	3.65657e-06	3.89637e-06	1.26137e-06	2.18318e-06	5.00356e-06	2.74542e-06	2.83581e-06	1.91343e-06	3.90455e-06	3.97253e-06	3.93455e-06	3.86916e-06	3.95821e-06
pos7285	PG(16:0/22:6)	812.534	354.317	1.60592e-05	6.44707e-07	4.73839e-07	3.78539e-05	7.15888e-07	4.51741e-07	1.88297e-06	7.2735e-07	8.15931e-07	4.37351e-07	4.08976e-07	6.24846e-07	5.17734e-07	7.36691e-07	5.57069e-07	1.82958e-07	1.0816e-06	8.82168e-07	7.45824e-07	1.65639e-06	1.57166e-06	1.39816e-06	9.8671e-07	1.78937e-06	1.12491e-06	1.12642e-06	1.03498e-06	1.11869e-06	1.12804e-06
pos7330	PE(24:4/18:5)	814.537	410.63	0.00019739	0.000144737	0.000214093	0.000134849	0.000328547	0.000143373	0.00021209	0.000235627	0.000182562	0.000358548	0.000237487	0.000306737	0.000347565	0.000189979	0.000349356	0.000191104	0.000247035	0.000215653	0.000234079	0.000313392	0.00020129	0.000155772	0.000266423	0.000224285	0.000231587	0.000230223	0.00023107	0.000231456	0.000230889
pos7288	PE(20:4/22:6)	812.522	389.178	0.000355955	0.000374518	0.000356235	0.000419586	0.000364844	0.000331507	0.000498027	0.000459475	0.000344602	0.000332289	0.00039759	0.000393687	0.000478778	0.000462507	0.000337657	0.000353858	0.000361522	0.000353928	0.000326369	0.000400171	0.000432704	0.000402949	0.000310618	0.000365106	0.000421124	0.000418645	0.000420185	0.000420886	0.000419856
pos5975	PC(14:0e/19:1)	732.601	417.629	1.03595e-05	1.42365e-05	2.16821e-05	4.71939e-06	1.18895e-05	1.48298e-05	7.98732e-10	4.9894e-06	1.28931e-05	1.16749e-05	1.33293e-05	8.9998e-06	8.94052e-06	3.1965e-05	1.30658e-05	1.46522e-05	2.03117e-05	1.43129e-05	7.06431e-06	8.0598e-06	1.55172e-05	1.33867e-05	2.11566e-05	2.59381e-05	1.23818e-05	1.23089e-05	1.23542e-05	1.23748e-05	1.23445e-05
pos8075	SM(d14:1/31:1)	855.736	551.466	0.00015438	0.000153767	0.000113154	0.00015125	0.00013386	0.000109662	0.000151679	0.000154662	0.000126216	0.000141267	0.000168402	0.00015797	0.000129766	0.000184996	0.000136758	0.000157154	0.000147922	0.000167536	0.000129364	0.000137426	0.000156406	0.00015235	0.000126575	0.000124618	0.000141545	0.000140712	0.000141229	0.000141465	0.000141119
pos5404	PE(6:0/26:1)	690.523	439.569	2.66068e-06	3.61219e-05	1.2414e-05	1.00435e-05	5.23832e-06	4.24777e-05	6.07229e-06	5.39329e-06	1.07319e-05	1.05266e-05	1.51822e-05	7.52562e-06	6.38694e-06	2.3827e-06	1.44246e-05	1.60724e-05	4.55816e-06	4.65625e-06	1.22026e-05	4.88123e-06	9.51948e-06	9.02098e-06	3.59378e-06	5.32873e-06	1.14307e-05	1.13633e-05	1.14051e-05	1.14242e-05	1.13962e-05
pos8542	BMP(22:6/22:6)	884.543	277.159	8.51168e-05	0.00010857	0.000128364	0.000122872	0.000122045	0.000146946	0.000126279	0.000121304	0.000121481	0.000127922	0.000118618	0.000104774	0.000115552	0.00011485	0.000124293	0.000105877	0.000118	0.000133748	0.000134946	0.000117523	0.000112928	0.000122513	0.000130816	0.000150393	0.000135413	0.000134615	0.000135111	0.000135336	0.000135005
pos5528	PC(14:1e/17:2)	700.526	464.675	8.88829e-05	6.49878e-05	1.82806e-05	4.86864e-05	5.3e-05	2.74872e-05	8.3379e-05	4.45672e-05	3.34286e-05	3.77204e-05	4.88138e-05	8.75056e-05	3.74713e-05	6.44983e-05	2.86033e-05	3.7426e-05	4.98664e-05	3.69622e-05	5.84439e-05	6.09419e-05	7.0819e-05	3.85861e-05	2.84992e-05	2.67172e-05	3.45725e-05	3.43689e-05	3.44953e-05	3.45529e-05	3.44683e-05
pos8248	PC(21:2/21:2)	866.647	574.08	1.63818e-05	1.25784e-05	1.07782e-05	1.6264e-05	1.24806e-05	1.17336e-05	1.70328e-05	1.9449e-05	1.0071e-05	9.91038e-06	2.30199e-05	1.87269e-05	1.59913e-05	1.92514e-05	1.55379e-05	1.91584e-05	1.84327e-05	2.17111e-05	2.18997e-05	2.10601e-05	1.70538e-05	1.64377e-05	1.52225e-05	1.09109e-05	1.77539e-05	1.76494e-05	1.77143e-05	1.77439e-05	1.77004e-05
pos7520	TAG(16:0/16:0/16:0)	824.769	740.289	3.62675e-05	4.11696e-05	6.73787e-05	4.56211e-05	4.71976e-05	3.5568e-05	1.64789e-05	2.58596e-05	3.22744e-05	3.2748e-05	3.86166e-05	3.57442e-05	4.27749e-05	4.41266e-05	5.45508e-05	6.08918e-05	6.61743e-05	4.31065e-05	7.53946e-05	2.35198e-05	2.8995e-05	3.71962e-05	7.18148e-05	8.37152e-05	4.71852e-05	4.69074e-05	4.70799e-05	4.71585e-05	4.70431e-05
pos7380	PG(19:2/19:2)	816.565	424.416	4.58752e-07	9.38614e-07	3.00582e-06	3.48575e-06	2.68467e-06	6.18488e-06	2.61356e-07	2.98041e-06	2.59092e-06	2.71167e-06	2.44696e-06	2.27601e-06	4.30198e-06	6.42008e-07	2.94512e-06	3.25982e-06	1.83144e-06	2.54668e-06	8.57838e-06	6.95179e-06	1.90003e-06	3.73348e-06	3.32395e-06	5.82294e-06	2.02127e-06	2.00937e-06	2.01676e-06	2.02012e-06	2.01518e-06
pos6866	PE(20:4/20:4)	788.542	400.974	0.00152691	0.00187471	0.0020883	0.00191876	0.00212736	0.00178678	0.00193786	0.00194904	0.0018345	0.00243915	0.00217203	0.00161317	0.00178217	0.00207082	0.00219093	0.00208201	0.00193303	0.0019949	0.00209244	0.00192119	0.00209958	0.0021516	0.00222602	0.00216693	0.00212254	0.00211004	0.00211781	0.00212134	0.00211615
pos6546	PG(17:0/17:0)	768.563	393.601	4.17711e-05	4.98e-05	4.27398e-05	4.90526e-05	4.47499e-05	3.79286e-05	4.19879e-05	4.28711e-05	4.71762e-05	5.81784e-05	4.42461e-05	3.86853e-05	3.56609e-05	4.07508e-05	5.89813e-05	4.96539e-05	5.2328e-05	4.62023e-05	4.65315e-05	4.13532e-05	4.03969e-05	4.55389e-05	4.30178e-05	4.97978e-05	4.78203e-05	4.75387e-05	4.77135e-05	4.77932e-05	4.76762e-05
pos6483	PG(17:1/17:1)	764.542	361.105	1.06343e-05	1.14758e-05	1.24851e-05	1.09928e-05	1.31681e-05	1.25494e-05	1.25392e-05	1.42786e-05	1.59388e-05	1.77676e-05	1.17757e-05	1.12557e-05	1.04508e-05	9.78549e-06	1.3688e-05	1.3847e-05	1.22617e-05	1.29828e-05	1.37321e-05	1.16723e-05	7.71121e-06	1.05496e-05	1.20507e-05	1.39489e-05	1.46746e-05	1.4787e-05	1.47738e-05	1.45733e-05	1.47841e-05
pos7818	PG(20:3/20:3)	840.572	349.296	4.29411e-06	7.17328e-06	6.87766e-06	1.18678e-05	6.91041e-06	8.37772e-06	8.28915e-06	5.23418e-06	9.8524e-06	8.01376e-06	5.2126e-06	3.07887e-06	4.91342e-06	7.80382e-06	6.4771e-06	9.59556e-06	7.46015e-06	5.76266e-06	6.95161e-06	8.85469e-06	8.08516e-06	1.06558e-05	6.7604e-06	1.05971e-05	8.00171e-06	7.9546e-06	7.98386e-06	7.99719e-06	7.97761e-06
pos6871	PG(18:2/18:2)	788.614	346.503	3.48406e-09	7.67259e-10	5.48061e-06	7.79128e-10	7.70414e-10	8.1002e-06	1.92115e-06	7.80532e-10	8.70326e-07	5.28412e-07	7.72653e-10	8.12639e-10	8.05277e-10	8.07868e-10	7.69292e-10	8.8955e-07	7.80827e-10	7.48082e-10	7.27484e-08	2.04385e-08	4.48077e-07	3.63307e-06	7.60145e-10	3.30134e-05	2.37411e-07	7.32997e-10	2.36881e-07	2.37276e-07	2.36695e-07
pos7369	SM(d14:0/28:1)	815.7	585.891	3.65644e-05	3.36666e-05	4.33871e-05	5.57431e-05	5.65014e-05	4.51277e-05	5.35496e-05	4.61347e-05	4.54402e-05	3.69925e-05	6.57467e-05	3.20198e-05	3.53013e-05	5.32014e-05	5.80975e-05	7.31197e-05	7.4302e-05	7.24614e-05	5.10686e-05	5.77374e-05	5.60728e-05	6.9016e-05	6.37108e-05	5.8517e-05	5.91005e-05	6.03095e-05	5.97848e-05	5.8617e-05	5.99753e-05
pos7475	PE(16:1/26:4)	822.6	524.329	3.54252e-05	4.5644e-05	4.94897e-05	3.51956e-05	3.84321e-05	5.38766e-05	3.08808e-05	3.72008e-05	3.81126e-05	4.68212e-05	4.3449e-05	4.61861e-05	4.21134e-05	3.03764e-05	3.98682e-05	5.25155e-05	3.78677e-05	3.37566e-05	4.45938e-05	3.7583e-05	3.34427e-05	5.30737e-05	4.78712e-05	5.44454e-05	4.59194e-05	4.5649e-05	4.58169e-05	4.58934e-05	4.5781e-05
pos5540	SM(d14:0/20:2)	701.557	378.957	4.74272e-06	4.86536e-06	1.89977e-05	1.96333e-05	2.12873e-05	2.03641e-05	1.33402e-05	1.80914e-05	1.81475e-05	2.05943e-05	1.64695e-05	1.26141e-05	1.45183e-05	1.11548e-05	2.16594e-05	1.76273e-05	1.75609e-05	2.18045e-05	2.18217e-05	1.9898e-05	4.88618e-06	2.25657e-05	2.1585e-05	2.976e-05	2.34745e-05	2.13587e-05	2.35017e-05	2.34392e-05	2.24356e-05
pos8443	TAG(16:0/18:0/18:1)	878.813	757.71	7.37553e-05	8.46476e-05	9.66563e-05	6.51298e-05	7.44708e-05	7.3895e-05	4.67575e-05	6.15607e-05	0.000140096	9.61602e-05	8.82091e-05	6.31825e-05	6.28116e-05	7.75447e-05	9.05178e-05	8.89021e-05	9.18542e-05	7.52745e-05	0.00011191	5.78449e-05	5.98358e-05	5.57342e-05	0.000111764	0.000210092	8.33646e-05	8.46887e-05	8.44337e-05	8.22826e-05	8.46423e-05
pos6669	PE(17:1/22:6)	776.54	411.173	2.23756e-05	2.03346e-05	1.66921e-05	2.34328e-05	1.91381e-05	1.85047e-05	2.61692e-05	2.11671e-05	2.53103e-05	1.91581e-05	1.95729e-05	2.20328e-05	1.88796e-05	2.41977e-05	2.20635e-05	2.39623e-05	2.14479e-05	1.86463e-05	1.66913e-05	2.26304e-05	2.17638e-05	2.00114e-05	1.69236e-05	1.88384e-05	2.07327e-05	2.06106e-05	2.06864e-05	2.0721e-05	2.06702e-05
pos6452	PS(8:0/26:1)	762.59	362.266	2.09517e-05	6.43499e-06	2.77384e-06	3.92104e-06	7.20717e-07	2.30745e-06	3.0157e-06	2.16254e-06	2.43353e-06	1.71531e-06	1.80365e-06	2.33204e-06	2.54705e-06	4.75067e-06	2.67292e-06	4.30606e-06	2.7084e-06	5.10227e-07	1.86168e-06	4.29939e-06	1.53107e-06	2.00283e-06	9.16239e-06	1.55563e-06	2.52667e-06	2.51179e-06	2.52103e-06	2.52524e-06	7.35117e-10
pos7324	SM(d14:0/28:2)	813.654	602.964	1.29773e-05	4.17978e-05	1.29822e-05	1.03022e-05	1.25517e-05	3.26164e-05	4.38849e-05	3.5623e-06	1.71051e-05	1.3086e-05	1.55043e-05	1.53116e-05	1.1078e-05	3.28496e-05	1.19929e-05	1.69257e-05	2.07402e-05	1.9433e-05	1.29941e-05	6.53183e-06	1.55466e-05	3.69161e-05	1.15628e-05	1.38132e-05	1.53194e-05	1.52292e-05	1.52852e-05	1.53107e-05	1.52733e-05
pos7547	PC(14:1e/26:2)	826.623	537.149	5.30555e-05	7.37237e-05	6.06305e-05	7.42708e-05	9.33976e-05	0.000990955	0.00134113	7.13414e-05	8.03782e-05	8.96041e-05	0.000253222	6.24216e-05	6.54336e-05	0.00149893	0.000464612	7.79521e-05	7.55515e-05	0.00021402	3.66967e-06	6.9629e-05	6.10873e-05	0.00164864	6.69839e-05	6.15613e-05	7.10288e-05	7.06105e-05	7.08703e-05	7.09886e-05	7.08148e-05
pos3585	PE(3:0/16:1)	508.275	116.986	8.55992e-06	6.44491e-06	8.67122e-06	7.82696e-06	7.9113e-06	7.06041e-06	6.62621e-06	7.85616e-06	5.47471e-06	6.9445e-06	7.42909e-06	5.93177e-06	7.35972e-06	5.05969e-06	8.73892e-06	6.93026e-06	6.81893e-06	7.45366e-06	8.05958e-06	9.4363e-06	6.06803e-06	7.297e-06	7.68109e-06	8.32691e-06	7.09084e-06	7.04908e-06	7.07501e-06	7.08682e-06	7.06948e-06
pos3671	PC(14:1e/4:0)	522.355	102.978	0.000353793	0.00040226	0.000328785	0.00018212	0.000288532	0.000358462	0.000440571	0.000421257	0.000333764	0.000362143	0.000445723	0.000285866	0.000277818	0.00019954	0.000294416	0.000304825	0.000237272	0.000277497	0.000276746	0.000558377	0.000347961	0.000261122	0.00030323	0.000456284	0.000500312	0.000497366	0.000499195	0.000500029	0.000498805
pos8771	PC(22:1/22:1)	898.754	648.739	5.60157e-06	5.90292e-06	5.00314e-06	5.38991e-06	5.16381e-06	5.50233e-06	6.39095e-06	6.23998e-06	7.11712e-06	5.83315e-06	5.06691e-06	5.61611e-06	5.6102e-06	4.70449e-06	5.39476e-06	5.81937e-06	4.87732e-06	6.396e-06	6.66804e-06	7.75841e-06	6.36011e-06	6.83284e-06	6.59605e-06	7.29589e-06	6.7204e-06	6.87379e-06	6.75905e-06	6.74287e-06	6.78061e-06
pos5102	DAG(18:0/20:3)	664.649	608.901	1.98461e-07	9.93523e-07	4.27184e-07	5.81848e-07	5.96288e-07	8.06034e-07	9.51893e-07	3.52777e-07	3.03542e-07	6.16353e-07	5.29778e-07	3.34156e-07	1.58343e-07	5.08417e-07	5.5618e-07	8.93291e-07	5.58798e-07	7.37242e-07	9.17459e-07	7.68415e-07	3.11384e-07	5.33211e-07	6.94738e-07	8.20989e-07	6.11393e-07	6.07793e-07	6.10028e-07	6.11047e-07	6.09551e-07
pos7774	PC(20:2/20:2)	838.628	553.985	0.000237814	0.000237816	0.000222188	0.000246608	0.000218971	0.000223372	0.000207961	0.000200107	0.000264868	0.00028744	0.000211352	0.000190884	0.000188299	0.000245003	0.000291154	0.000231596	0.000242607	0.0002201	0.000226481	0.000213132	0.000201382	0.00021272	0.000214707	0.000256512	0.00023392	0.000232542	0.000233398	0.000233787	0.000233215
pos7689	PC(20:3/20:3)	834.641	529.974	0.000209376	0.000237192	0.000194232	0.000261913	0.000212012	0.000177506	0.000277737	0.000266703	0.000165718	0.000215572	0.000308264	0.000284118	0.000237519	0.000299998	0.000214671	0.000225156	0.000203294	0.000324031	0.000246511	0.000227136	0.000250499	0.000251564	0.000184532	0.000191774	0.000237571	0.000231371	0.000233585	0.00023991	0.000233105
pos5887	SM(d14:1/22:2)	727.563	412.354	1.22582e-05	6.55442e-06	1.82264e-05	8.77762e-06	1.1714e-05	1.13423e-05	4.87447e-06	8.38663e-06	1.02668e-05	1.13795e-05	1.26269e-05	8.97913e-06	1.49157e-05	3.60142e-06	1.42653e-05	1.38814e-05	1.3368e-05	1.0834e-05	1.62099e-05	1.11652e-05	6.01402e-06	1.10377e-05	1.7209e-05	1.51661e-05	1.07775e-05	1.0714e-05	1.07534e-05	1.07714e-05	1.0745e-05
pos7346	PC(16:2e/23:0)	814.669	616.629	0.00018303	0.00027366	0.00026377	0.000199992	0.000377053	0.000253448	0.00023658	0.000253897	0.00027886	0.000338522	0.000242796	0.000231515	0.000202802	0.000259477	0.000531749	0.000250782	0.0003935	0.000280574	0.000322661	0.000323273	0.000269617	0.000292027	0.000213855	0.000336128	0.000288611	0.000291834	0.0002924	0.000292873	0.000287416
pos9226	TAG(16:0/18:0/22:4)	928.832	757.112	1.86341e-05	2.49898e-05	2.73571e-05	1.28133e-05	1.80351e-05	3.17038e-05	8.97176e-06	1.55623e-05	2.22099e-05	2.13641e-05	1.10572e-05	1.50663e-05	1.21225e-05	1.51042e-05	2.12677e-05	2.14891e-05	1.78241e-05	1.5326e-05	2.79302e-05	1.67302e-05	2.50378e-05	1.3394e-05	2.64002e-05	4.27008e-05	1.88751e-05	1.91953e-05	1.89087e-05	1.88614e-05	1.90303e-05
pos6309	PE(17:0/20:4)	754.535	442.785	4.20834e-05	3.83412e-05	4.81331e-05	4.31919e-05	5.64764e-05	4.99038e-05	4.07538e-05	3.91506e-05	4.01582e-05	5.28387e-05	4.24345e-05	4.13658e-05	4.6832e-05	4.11185e-05	4.45393e-05	4.57366e-05	3.70584e-05	4.13571e-05	4.5045e-05	3.27712e-05	4.28714e-05	4.69121e-05	4.28449e-05	3.94916e-05	3.80635e-05	3.94012e-05	3.93683e-05	3.73572e-05	3.91803e-05
pos6828	PC(16:0e/21:2)	786.669	551.63	1.30246e-05	1.44994e-05	9.71348e-06	1.73227e-05	1.07445e-05	5.04631e-06	1.34756e-05	1.43456e-05	7.528e-06	6.58929e-06	2.41437e-05	1.40564e-05	1.45883e-05	2.3757e-05	1.34844e-05	1.97679e-05	2.03684e-05	2.58631e-05	1.42028e-05	1.87354e-05	1.68565e-05	1.93397e-05	1.34835e-05	1.15104e-05	1.58542e-05	1.57609e-05	1.58188e-05	1.58452e-05	1.58064e-05
pos7078	SM(d14:1/27:1)	799.683	568.189	3.34077e-05	3.90562e-05	2.82049e-05	4.27985e-05	3.12349e-05	2.47943e-05	3.88547e-05	4.31178e-05	2.77222e-05	2.96898e-05	6.65187e-05	3.54488e-05	2.744e-05	5.28946e-05	3.99448e-05	5.76199e-05	5.43827e-05	7.81609e-05	4.43027e-05	5.43734e-05	4.63909e-05	4.99416e-05	3.93611e-05	3.40819e-05	4.66823e-05	4.76253e-05	4.71495e-05	4.73012e-05	4.67467e-05
pos7331	PG(14:1/24:4)	814.559	364.455	4.78419e-05	6.16603e-05	6.5165e-05	5.05269e-05	6.97301e-05	5.47724e-05	4.62577e-05	6.17597e-05	6.43854e-05	6.90325e-05	6.02253e-05	5.43932e-05	4.80449e-05	5.19573e-05	7.34846e-05	6.37127e-05	6.08695e-05	5.92621e-05	6.14217e-05	4.86372e-05	3.38272e-05	4.97702e-05	6.03826e-05	6.23142e-05	6.62269e-05	6.3187e-05	6.45658e-05	6.59898e-05	6.49079e-05
pos6062	PG(6:0/26:1)	738.527	351.663	3.20403e-06	3.92734e-06	4.58932e-06	5.1027e-06	4.99559e-06	3.89254e-06	4.92307e-06	5.73587e-06	6.65649e-06	7.73014e-06	5.99801e-06	3.76712e-06	3.95775e-06	4.70726e-06	7.23777e-06	5.47168e-06	5.6828e-06	5.87865e-06	4.90569e-06	4.20772e-06	3.53842e-06	3.71797e-06	4.16274e-06	5.68712e-06	5.99105e-06	6.19771e-06	5.99101e-06	5.71803e-06	6.24512e-06
pos3956	PE(3:0/20:4)	558.373	116.192	2.87814e-06	2.91854e-06	3.42424e-06	2.79374e-06	2.73847e-06	2.91503e-06	2.92474e-06	2.97302e-06	2.57533e-06	2.98622e-06	2.92382e-06	2.21075e-06	2.37699e-06	2.51062e-06	3.09491e-06	2.5406e-06	3.04812e-06	2.90291e-06	3.09885e-06	3.53356e-06	2.76496e-06	2.86849e-06	2.43773e-06	3.22177e-06	3.59795e-06	3.57677e-06	3.58992e-06	3.59592e-06	3.58711e-06
pos3734	PE(5:0/16:4)	530.287	84.543	1.07517e-06	2.27104e-05	1.42246e-05	1.55515e-06	2.28679e-06	9.79777e-06	8.45514e-06	1.22766e-05	1.97319e-06	7.44952e-06	1.87563e-05	2.94198e-06	1.07206e-05	4.09538e-06	9.3447e-06	6.49202e-06	1.23613e-06	1.17575e-05	8.05165e-06	1.17162e-05	1.60265e-05	1.31236e-05	2.95694e-06	1.49015e-05	1.87433e-05	1.86329e-05	1.87014e-05	1.87327e-05	1.86868e-05
pos5748	SM(d14:0/21:1)	717.589	436.928	9.57542e-06	1.34922e-05	4.08912e-05	2.5705e-05	2.10895e-05	3.46629e-05	2.82238e-05	2.08106e-05	2.64525e-05	2.61741e-05	2.99413e-05	1.25828e-05	3.02202e-05	1.21165e-05	4.21844e-05	2.55222e-05	3.3586e-05	3.30033e-05	3.24403e-05	3.31804e-05	2.12085e-05	4.01745e-05	5.21472e-05	6.0259e-05	3.03679e-05	3.01891e-05	3.03001e-05	3.03507e-05	3.02764e-05
pos6129	SM(d14:1/23:1)	743.606	445.911	3.93447e-06	9.99153e-06	1.6566e-05	1.30801e-05	1.14921e-05	1.21953e-05	6.94794e-06	8.37869e-06	1.11878e-05	1.20159e-05	1.37859e-05	8.25513e-06	8.45059e-06	9.77199e-06	1.81664e-05	9.44576e-06	1.20617e-05	1.05031e-05	8.46027e-06	8.07197e-06	9.97581e-06	1.31781e-05	1.16858e-05	1.91518e-05	1.22041e-05	1.21322e-05	1.21768e-05	1.21972e-05	1.21673e-05
pos6479	PC(13:0/22:6)	764.533	394.671	2.06149e-05	1.42493e-05	1.87694e-05	8.6251e-06	1.57114e-05	7.08081e-06	5.62242e-06	6.52477e-06	6.64906e-06	6.14973e-06	1.50591e-05	1.25911e-05	1.27705e-05	8.76502e-06	1.43245e-05	1.34214e-05	1.23403e-05	1.24478e-05	1.1425e-05	1.27539e-05	1.06114e-05	1.38291e-05	1.85398e-05	1.66506e-05	9.47334e-06	9.41756e-06	9.4522e-06	9.46798e-06	9.4448e-06
pos4210	DAG(16:0/16:0)	586.54	552.78	3.73331e-05	4.57864e-05	5.28909e-05	3.51672e-05	5.06763e-05	4.08303e-05	3.34514e-05	4.3182e-05	4.1841e-05	4.71649e-05	4.64295e-05	4.05529e-05	4.74352e-05	4.18421e-05	4.72223e-05	4.30779e-05	4.87721e-05	3.91635e-05	4.55419e-05	4.78898e-05	2.76114e-05	4.10794e-05	4.67027e-05	4.2651e-05	4.55654e-05	4.52971e-05	4.54637e-05	4.55396e-05	4.54281e-05
pos6816	SM(d14:0/26:2)	785.666	551.642	6.04457e-05	6.42631e-05	4.64156e-05	6.94913e-05	5.31033e-05	3.63691e-05	5.79971e-05	6.28815e-05	4.51754e-05	4.48852e-05	9.94849e-05	5.43706e-05	5.24236e-05	9.03761e-05	5.78453e-05	8.89395e-05	8.70394e-05	0.000104552	6.08532e-05	7.63356e-05	7.26245e-05	7.72992e-05	5.83437e-05	5.35407e-05	7.16227e-05	7.03259e-05	7.11582e-05	7.20152e-05	7.07231e-05
pos7644	PC(16:3/24:4)	832.581	892.794	1.47666e-06	1.1049e-06	4.12513e-06	1.67503e-06	1.86117e-06	2.18774e-06	2.00369e-06	5.7801e-06	2.68612e-06	6.11414e-06	1.75143e-06	6.96473e-06	2.61545e-06	2.2158e-06	1.50508e-06	3.04767e-06	4.74105e-06	1.6951e-06	4.71155e-06	2.17755e-06	2.10004e-06	7.53431e-07	2.26046e-06	5.12583e-06	2.90644e-06	2.88933e-06	2.89996e-06	2.9048e-06	2.89769e-06
pos5223	SM(d14:0/18:1)	675.54	357.478	1.76378e-05	2.40939e-05	3.45022e-05	2.37701e-05	3.20937e-05	2.80895e-05	1.7728e-05	2.38805e-05	2.8098e-05	3.47557e-05	2.63396e-05	2.00361e-05	2.54586e-05	1.62736e-05	3.63211e-05	3.37002e-05	2.88434e-05	3.42032e-05	3.39763e-05	2.05311e-05	1.58067e-05	2.78839e-05	3.49122e-05	4.71734e-05	3.33102e-05	3.38767e-05	3.36008e-05	3.31427e-05	3.36782e-05
pos6362	PC(17:1/17:1)	758.567	893.127	1.82135e-06	1.71163e-06	7.22952e-06	2.58307e-06	2.31714e-06	3.01756e-06	2.75078e-06	6.31798e-06	1.50979e-06	2.02919e-06	7.76799e-06	6.52556e-06	3.28604e-06	7.03939e-06	2.58804e-05	1.84909e-06	5.69783e-06	4.96993e-06	3.6685e-06	3.19939e-06	1.06474e-06	1.30696e-06	2.19708e-05	8.28482e-06	4.06219e-06	4.03828e-06	4.05313e-06	4.0599e-06	4.04996e-06
pos6446	PC(13:1/22:6)	762.503	440.147	0.000124643	0.000119632	0.00012295	0.000105254	0.00010745	9.66798e-05	9.27698e-05	9.09983e-05	8.83777e-05	9.05544e-05	9.85378e-05	0.000107161	0.000123438	9.16289e-05	0.000104966	0.000103636	0.000103248	8.54892e-05	0.000103376	8.06402e-05	8.59482e-05	9.91935e-05	9.76982e-05	9.70231e-05	0.000100381	9.8677e-05	0.000101243	0.000100746	9.92692e-05
pos5624	PC(14:0e/17:0)	706.584	410.288	6.20996e-06	3.91929e-06	1.46225e-05	6.10211e-06	8.88963e-06	8.13842e-06	4.33475e-06	4.22624e-06	6.35263e-06	6.54653e-06	6.77748e-06	7.43094e-06	9.62383e-06	4.83235e-06	8.0154e-06	8.56983e-06	8.46787e-06	6.45194e-06	6.18511e-06	5.67388e-06	6.36426e-06	7.33263e-06	8.31222e-06	6.17021e-06	6.83514e-06	6.7949e-06	6.81989e-06	6.83128e-06	6.81455e-06
pos5948	SM(d14:0/22:1)	731.576	538.702	0.00118846	0.00128372	0.0010342	0.00127976	0.00115453	0.000986221	0.00131598	0.00131375	0.00128613	0.001447	0.00136882	0.00120946	0.00100462	0.00155923	0.001388	0.00128925	0.00131318	0.00170891	0.00122789	0.00133306	0.00136416	0.00131431	0.00117355	0.00123017	0.00132222	0.00131443	0.00131927	0.00132147	0.00131824
pos7338	PC(19:1/19:1)	814.63	518.18	0.00176785	0.00174748	0.00138718	0.00162297	0.00173452	0.000841157	0.00182748	0.00192829	0.00189306	0.00186015	0.00173999	0.00182054	0.00137767	0.00206087	0.00166966	0.00175771	0.00170637	0.00198379	0.00156934	0.00175677	0.00174546	0.00165104	0.0016239	0.00170149	0.00180226	0.00187669	0.001848	0.00171542	0.0018906
pos5391	SM(d14:0/19:1)	689.556	385.322	7.27876e-06	8.12219e-06	9.83481e-06	9.43805e-06	8.28623e-06	1.33918e-05	1.24585e-05	7.56648e-06	1.23173e-05	1.04261e-05	7.26789e-06	6.0926e-06	8.03503e-06	4.92132e-06	1.1812e-05	9.98806e-06	9.85569e-06	7.32181e-06	9.408e-06	8.58157e-06	7.96947e-06	1.1196e-05	1.05174e-05	1.43474e-05	1.03305e-05	1.02696e-05	1.03074e-05	1.03246e-05	1.02993e-05
pos5912	SM(d14:0/22:2)	729.591	456.516	2.61121e-05	2.99668e-05	3.16253e-05	2.88235e-05	2.8555e-05	3.2234e-05	2.85692e-05	3.10621e-05	2.51806e-05	2.64802e-05	3.04949e-05	2.27881e-05	3.05645e-05	2.72021e-05	2.91586e-05	2.94373e-05	2.60047e-05	2.80985e-05	2.71733e-05	2.49239e-05	2.44307e-05	3.47746e-05	3.31084e-05	3.23769e-05	2.98616e-05	2.96858e-05	2.9795e-05	2.98448e-05	2.97717e-05
pos8432	PC(22:6/22:6)	878.566	365.002	0.000689508	0.000913398	0.000838235	0.000925578	0.000954141	0.000781433	0.00112869	0.000989123	0.000970534	0.00103224	0.000850058	0.000735528	0.000674109	0.000956458	0.00107911	0.000811113	0.00101139	0.000940737	0.00084415	0.000908101	0.000839853	0.00105891	0.000878656	0.0010136	0.00109201	0.00101502	0.00106962	0.00107604	0.0010648
pos5724	SM(d14:1/21:1)	715.572	395.65	8.21075e-06	1.19763e-05	1.55857e-05	1.4582e-05	1.57403e-05	1.46064e-05	1.60515e-05	1.95699e-05	1.486e-05	1.6218e-05	1.45844e-05	1.11501e-05	1.12605e-05	1.26794e-05	1.84931e-05	1.74339e-05	1.46071e-05	1.58558e-05	1.53463e-05	1.46555e-05	1.10398e-05	1.54119e-05	1.63243e-05	2.24832e-05	1.80207e-05	1.79146e-05	1.79805e-05	1.80105e-05	1.79664e-05
pos4764	DAG(18:1/18:2)	636.554	533.036	4.41146e-05	1.47202e-05	2.80766e-05	4.05447e-05	4.83807e-05	4.79572e-05	2.44027e-05	0.000201402	9.19443e-05	0.000142179	3.48266e-05	4.22694e-05	3.52501e-05	2.88186e-05	0.000154052	0.000111642	1.86364e-05	3.90875e-05	4.05159e-05	6.42791e-05	4.07647e-05	4.12882e-05	0.000159079	2.51349e-05	5.20587e-05	5.17522e-05	5.19425e-05	5.20292e-05	5.19019e-05
pos6672	PC(14:1/22:6)	776.519	377.901	1.69404e-05	1.36923e-05	1.0437e-05	1.25929e-05	1.34401e-05	1.31543e-05	1.77241e-05	1.4865e-05	1.0152e-05	7.35791e-06	1.16462e-05	1.71361e-05	1.54172e-05	1.56311e-05	5.94687e-07	9.85967e-06	1.08899e-05	9.0738e-06	9.65477e-06	9.99745e-06	1.56912e-05	1.15697e-05	7.6276e-06	6.25154e-06	1.12943e-05	1.12278e-05	1.12691e-05	1.12879e-05	1.12603e-05
pos7290	PC(18:1e/21:2)	812.66	530.346	0.000141379	0.000214129	0.000189329	0.000167138	0.000194573	0.000116374	0.000171936	0.000211182	0.000100498	0.000188883	0.000343212	0.00023716	0.000172806	0.000274709	0.000194905	0.00022214	0.00014744	0.000391979	0.00020131	0.000221154	0.000188197	0.000184709	0.000151978	0.000161706	0.000216408	0.000215134	0.000215925	0.000216286	0.000215756
pos5990	SM(d14:0/22:0)	733.621	480.017	5.52924e-05	4.78785e-05	0.000109022	6.95117e-05	6.55415e-05	0.0001026	4.87065e-05	5.39445e-05	5.03163e-05	4.77956e-05	8.0501e-05	4.71322e-05	9.39666e-05	3.43912e-05	6.46739e-05	8.36847e-05	8.5046e-05	5.92362e-05	9.72263e-05	7.41104e-05	5.83308e-05	9.75206e-05	0.000145468	0.000126129	7.5782e-05	7.53358e-05	7.56129e-05	7.57392e-05	7.55537e-05
pos7954	TAG(16:0/16:1/18:1)	848.768	727.045	3.6683e-05	4.41801e-05	6.92664e-05	4.31012e-05	5.66888e-05	3.75684e-05	2.58022e-05	2.3464e-05	5.09949e-05	3.76592e-05	2.96353e-05	2.96401e-05	1.72749e-05	2.78596e-05	0.000101577	3.17936e-05	3.80118e-05	2.64019e-05	4.46544e-05	2.98977e-05	7.11699e-05	2.08985e-05	4.52603e-05	4.01859e-05	4.36401e-05	4.33832e-05	4.35427e-05	4.36154e-05	4.35087e-05
pos7109	PC(11:0/26:1)	802.629	537.538	0.000136734	0.000163773	9.21936e-05	0.000146673	0.000145489	9.28827e-05	0.000160788	0.000203887	0.000192176	0.000205139	0.000174919	0.000158632	0.000115787	0.000197799	0.000210214	0.000162301	0.000166265	0.000237638	0.000125961	0.000161147	0.000169868	0.000158802	0.000103291	0.00011481	0.00015782	0.000166798	0.000159629	0.000160006	0.000161051
pos7114	PC(16:2/22:6)	802.558	378.95	1.34649e-06	1.36252e-06	1.34071e-06	1.25825e-06	1.6973e-06	8.4381e-07	1.26718e-06	1.99527e-06	2.49369e-06	4.23739e-06	1.80492e-06	1.23552e-06	8.86249e-07	1.4343e-06	2.67434e-06	2.91792e-06	1.95923e-06	2.00829e-06	5.82723e-07	1.59521e-06	1.58808e-06	1.01455e-06	1.17479e-05	1.97963e-06	1.72175e-06	1.71162e-06	1.71791e-06	1.72078e-06	1.71657e-06
pos8611	BMP(22:4/22:6)	888.554	350.254	5.08711e-06	7.99061e-06	9.94642e-06	7.39071e-06	8.47287e-06	5.75883e-06	8.81069e-06	8.1947e-06	9.15707e-06	8.3748e-06	1.06739e-05	6.80658e-06	6.14022e-06	9.25678e-06	1.20225e-05	8.29233e-06	7.61714e-06	1.02961e-05	1.07022e-05	7.65532e-06	6.48761e-06	8.48935e-06	7.24229e-06	8.15734e-06	8.47717e-06	9.94117e-06	8.49321e-06	8.06045e-06	9.40428e-06
pos7604	PC(20:4/20:4)	830.568	389.026	0.0010224	0.00090947	0.000834857	0.00100705	0.000892002	0.000911834	0.00157497	0.00111776	0.00115267	0.000961868	0.000832213	0.000948588	0.000885713	0.000980552	0.000931899	0.00095636	0.000942041	0.000936599	0.000852756	0.00142104	0.00112503	0.00100253	0.000880523	0.00104042	0.00111667	0.00111009	0.00111418	0.00111604	0.00111331
pos5439	DAG(18:0/22:3)	692.616	606.744	1.05083e-05	1.24986e-05	6.93749e-06	6.50641e-06	9.77444e-06	6.93927e-06	9.23903e-06	1.87856e-05	1.00373e-05	1.03964e-05	9.05959e-06	9.36452e-06	8.4565e-06	1.51179e-05	8.02294e-06	8.54409e-06	9.29916e-06	1.1303e-05	8.95587e-06	9.13528e-06	7.96571e-06	8.37202e-06	6.16686e-06	8.17214e-06	1.03821e-05	1.0321e-05	1.0359e-05	1.03763e-05	1.03509e-05
pos8514	PC(22:5/22:5)	882.606	425.953	1.67653e-05	2.33712e-05	4.55042e-05	3.30324e-05	4.45637e-05	2.00934e-05	2.36265e-05	3.75229e-05	2.41955e-05	2.99339e-05	8.38882e-05	3.19136e-05	2.91414e-05	4.90665e-05	8.2505e-05	2.81514e-05	4.1283e-05	9.18988e-05	3.47843e-05	2.81179e-05	3.00781e-05	3.63934e-05	6.60944e-05	4.35745e-05	2.44426e-05	2.42987e-05	2.43881e-05	2.44288e-05	2.4369e-05
pos4792	DAG(18:1/18:1)	638.57	560.418	0.000608532	0.00074128	0.000354554	0.000403961	0.000541737	0.000342761	0.000667065	0.000633065	0.000613916	0.00058183	0.00048835	0.000494855	0.000347812	0.000931891	0.000418371	0.000519831	0.000536537	0.000538587	0.000371384	0.000530522	0.000569201	0.000486787	0.000385577	0.000377183	0.000562045	0.000558735	0.00056079	0.000561727	0.000560352
pos8181	PS(16:3/26:4)	862.548	362.915	4.87233e-06	5.10314e-06	6.44601e-06	6.72069e-06	7.41392e-06	7.3038e-06	6.80268e-06	7.28201e-06	7.40629e-06	9.39156e-06	7.00714e-06	5.71192e-06	5.87688e-06	6.0356e-06	8.06875e-06	6.96648e-06	6.56974e-06	7.41071e-06	8.35186e-06	6.43856e-06	4.96189e-06	7.17334e-06	7.61302e-06	8.84589e-06	7.8967e-06	8.26383e-06	7.91408e-06	7.73372e-06	8.16658e-06
pos6376	SM(d14:0/24:1)	759.636	506.791	0.000184281	0.000153445	0.000299322	0.000275006	0.00022432	0.000268532	0.000240011	0.000201911	0.000153477	0.000146662	0.000304916	0.000165684	0.000258087	0.000188342	0.000271953	0.000291292	0.000304659	0.000223105	0.000257443	0.000275973	0.00027914	0.000342732	0.000356546	0.000325913	0.000257081	0.000255567	0.000256507	0.000256935	0.000256306
pos7216	PC(14:1/24:4)	808.583	893.061	2.53596e-06	4.7926e-06	1.20027e-05	3.55778e-06	3.08176e-06	5.18047e-06	1.97121e-06	6.33563e-06	3.67278e-06	1.07724e-05	3.51409e-06	4.84622e-06	3.2789e-06	7.08211e-06	9.0558e-06	9.13748e-06	4.54242e-06	2.22017e-06	5.09696e-06	2.92794e-06	2.8694e-06	1.6677e-06	2.52068e-06	6.57801e-06	6.22139e-06	6.18476e-06	6.20751e-06	6.21788e-06	6.20265e-06
pos7603	PC(13:0/26:1)	830.602	566.749	2.45738e-05	1.93256e-05	7.70844e-06	2.31111e-05	7.75588e-05	7.54288e-06	1.36027e-05	1.60761e-05	4.74025e-05	1.46531e-05	1.94986e-05	2.33849e-05	5.43172e-05	5.15942e-05	8.36132e-05	2.26833e-05	2.10479e-05	1.48963e-05	2.45113e-05	9.62607e-06	1.46439e-05	1.67611e-05	6.16482e-06	1.28966e-05	2.18421e-05	1.75737e-05	2.15415e-05	2.29762e-05	1.91253e-05
pos5824	DAG(18:1/24:1)	722.664	646.612	2.45534e-05	2.86563e-05	1.51344e-05	2.27341e-05	2.53257e-05	1.74258e-05	3.08602e-05	3.34737e-05	4.07348e-05	3.53123e-05	2.11827e-05	2.1608e-05	1.41977e-05	3.8363e-05	2.82739e-05	2.47764e-05	2.71296e-05	2.57519e-05	2.18024e-05	2.51931e-05	2.33491e-05	2.46278e-05	1.73492e-05	2.07825e-05	2.88988e-05	2.81437e-05	2.88735e-05	2.94346e-05	2.81825e-05
pos8127	PC(27:0/14:1)	858.69	640.188	8.80568e-06	1.64347e-06	1.08315e-06	3.40557e-06	2.01068e-06	1.61361e-06	3.67594e-06	2.35374e-06	4.53753e-06	4.09811e-06	1.79278e-06	1.47481e-06	6.30017e-07	1.50363e-06	3.28083e-06	3.19123e-06	1.70685e-06	2.85657e-06	7.84995e-06	1.16599e-05	1.95814e-06	2.142e-06	1.58232e-06	2.25959e-06	3.4069e-06	3.38684e-06	3.3993e-06	3.40498e-06	3.39664e-06
pos7476	PC(14:1e/26:4)	822.668	568.782	2.34988e-05	2.65853e-05	2.27975e-05	2.95641e-05	2.21213e-05	1.89771e-05	2.61485e-05	2.68507e-05	2.01884e-05	2.16747e-05	3.96327e-05	2.44721e-05	1.89593e-05	3.10916e-05	2.71391e-05	3.598e-05	3.59678e-05	4.00897e-05	2.81065e-05	3.24166e-05	3.08187e-05	3.34112e-05	2.74318e-05	2.41775e-05	2.99435e-05	2.97672e-05	2.98767e-05	2.99266e-05	2.98533e-05
pos8183	PC(16:2/26:4)	862.627	507.43	4.83432e-05	3.54245e-05	3.12558e-05	2.86113e-05	3.99786e-05	3.06095e-05	2.64451e-05	2.28793e-05	3.58172e-05	3.29124e-05	2.65879e-05	4.03604e-05	2.97803e-05	3.12749e-05	3.59336e-05	3.30926e-05	4.03308e-05	2.74814e-05	3.58049e-05	2.48638e-05	2.515e-05	2.90991e-05	2.82593e-05	2.48129e-05	2.92687e-05	2.98911e-05	2.95465e-05	2.84081e-05	3.00727e-05
pos5939	PC(14:0e/19:2)	730.592	443.834	0.000132102	0.000104842	0.000200783	0.000115285	0.000141005	0.000144575	8.44511e-05	0.000161896	0.00010978	0.000203675	0.000184832	0.000118799	0.000158062	0.000115478	0.000166575	0.000122237	0.000109367	0.00026051	0.000145583	0.000136781	9.77675e-05	0.000150345	0.000169295	0.000322352	0.000252784	0.000251296	0.00025222	0.000252641	0.000252023
pos6862	SM(d14:0/26:1)	787.682	564.018	4.29921e-06	4.0237e-06	2.39918e-06	3.55932e-06	2.91333e-06	1.27169e-06	3.67232e-06	3.72465e-06	1.52752e-06	3.00161e-06	5.64771e-06	3.17853e-06	2.89793e-06	6.57099e-06	2.644e-06	7.10183e-06	6.56473e-06	7.06983e-06	3.63171e-06	5.71464e-06	6.25166e-06	8.30541e-07	3.66353e-06	2.10118e-06	4.66446e-06	4.61135e-06	4.6943e-06	4.72059e-06	4.60131e-06
pos7719	PS(20:3/20:3)	836.542	438.475	0.000175599	0.000140073	0.000571067	8.77429e-05	0.00265451	0.000164813	7.62908e-05	0.00207324	0.000108153	5.41703e-05	0.00296549	0.000248634	0.000286299	0.000133149	0.000183262	3.40681e-05	0.000108969	7.29767e-05	0.000250591	0.000200292	7.64321e-05	0.0013155	0.000342221	9.1481e-05	0.000123827	0.000123098	0.000123551	0.000123757	0.000123454
pos7733	PC(14:1/26:4)	836.645	530.413	1.4246e-05	2.28398e-05	1.94931e-05	2.74376e-05	1.86545e-05	1.61571e-05	3.15444e-05	2.98554e-05	1.27291e-05	2.38992e-05	3.24425e-05	2.98113e-05	2.34767e-05	2.92424e-05	2.11136e-05	1.87616e-05	1.82495e-05	3.52728e-05	2.68635e-05	2.45247e-05	2.62682e-05	3.13898e-05	1.59174e-05	1.64245e-05	2.28825e-05	2.30484e-05	2.33478e-05	2.34642e-05	2.25724e-05
pos8084	PC(15:0/26:2)	856.674	573.638	5.75409e-05	8.90687e-05	4.1424e-05	7.65839e-05	6.67871e-05	3.92082e-05	7.62864e-05	8.73666e-05	6.60229e-05	7.68361e-05	0.000103559	8.32835e-05	4.26235e-05	0.000129614	6.67191e-05	9.70555e-05	9.08797e-05	0.000113313	6.36855e-05	6.72955e-05	7.18048e-05	8.09792e-05	4.95527e-05	4.07637e-05	8.62359e-05	8.57281e-05	8.60435e-05	8.61871e-05	8.59761e-05
pos3090	LPE(16:0)	454.291	103.35	1.32499e-05	3.53172e-05	2.34176e-05	4.35111e-05	2.50474e-06	2.31904e-05	4.05359e-05	3.29083e-05	5.37786e-06	5.48839e-06	3.69404e-05	3.13802e-05	1.71366e-05	2.64516e-05	2.62981e-05	6.87919e-05	4.05691e-05	2.23407e-05	2.21088e-05	2.79298e-05	2.229e-05	5.93133e-06	2.34905e-05	2.94444e-05	3.7341e-05	4.53783e-05	4.10907e-05	3.95561e-05	4.09285e-05
pos3508	LPC(16:0)	496.339	148.626	2.15913e-06	2.38466e-06	3.04108e-06	2.83294e-06	2.65577e-06	3.20466e-06	2.45009e-06	3.20093e-06	4.45736e-06	3.5786e-06	3.79026e-06	3.02903e-06	4.33016e-05	1.7073e-06	3.57153e-06	3.65838e-06	2.75844e-06	5.05575e-06	3.13606e-06	6.31031e-06	2.20823e-06	4.05375e-06	3.41285e-06	3.68123e-06	3.23828e-06	3.21921e-06	3.23105e-06	3.23644e-06	3.22852e-06
pos7771	BMP(18:1/22:6)	838.548	296.406	1.26719e-06	2.07025e-06	2.83179e-06	2.43508e-06	2.58572e-06	1.87372e-06	4.59533e-06	2.90241e-06	1.94124e-06	2.13296e-06	2.17284e-06	1.99317e-06	2.01119e-06	2.0825e-06	2.39475e-06	2.06185e-06	2.53746e-06	2.33639e-06	2.47607e-06	2.96734e-06	1.85774e-06	2.35383e-06	2.52816e-06	2.41788e-06	2.46076e-06	2.44627e-06	2.45527e-06	2.45937e-06	2.45335e-06
pos6880	PC(10:0/26:1)	788.614	642.785	1.58602e-05	1.77517e-05	1.98449e-05	2.43403e-05	2.43713e-05	1.91329e-05	1.35202e-05	2.09865e-05	2.33499e-05	2.82999e-05	1.14774e-05	2.12081e-05	2.66504e-05	1.8924e-05	2.58145e-05	2.02576e-05	2.51997e-05	2.0463e-05	2.67395e-05	2.3093e-05	1.63374e-05	1.8684e-05	3.8483e-05	2.67034e-05	2.50108e-05	2.17385e-05	2.4765e-05	2.49634e-05	2.34924e-05
pos8552	PC(27:0/16:2)	884.707	608.403	7.8041e-06	1.26209e-05	6.64114e-06	1.26098e-05	1.06871e-05	8.52643e-06	1.16819e-05	1.40794e-05	1.76534e-05	1.61866e-05	1.05986e-05	1.03159e-05	4.76596e-06	1.33123e-05	1.23605e-05	1.25246e-05	1.36839e-05	1.35052e-05	9.00255e-06	9.29181e-06	9.26619e-06	9.97856e-06	7.8514e-06	8.21096e-06	1.30181e-05	1.26012e-05	1.29526e-05	1.30094e-05	1.28128e-05
pos5925	PC(16:1/16:1)	730.536	410.656	0.000165132	0.000153472	0.000210622	0.000172894	0.000208932	0.000242223	0.00022743	0.000242751	0.000244315	0.000289989	0.000196501	0.000158244	0.00019466	0.000152329	0.000199066	0.000202334	0.000190064	0.000219872	0.000223367	0.000248284	0.000189305	0.000213514	0.000273708	0.000276173	0.000240618	0.000239201	0.000240081	0.000240482	0.000239893
pos8345	PC(27:0/15:1)	872.709	626.314	0.000148061	0.000182456	0.000128028	0.00026627	0.000222672	0.000175994	0.000285018	0.000298955	0.000435976	0.000341562	0.000199773	0.000181129	0.000120668	0.000311905	0.000342599	0.000266452	0.000285057	0.000349784	0.000203158	0.000239899	0.00022325	0.000234498	0.000169338	0.000224671	0.000302134	0.000300355	0.00030146	0.000301963	0.000301224
pos6911	PS(10:0/26:1)	790.558	888.41	4.44898e-06	2.4403e-06	4.90123e-06	1.85664e-06	7.66169e-06	1.6392e-06	3.11536e-06	7.70254e-06	8.61588e-06	3.37754e-06	6.01769e-06	2.148e-06	2.92901e-06	4.44439e-06	6.92883e-06	1.07624e-05	6.06712e-06	1.42482e-05	6.67743e-06	6.41571e-06	3.42706e-06	3.93663e-06	2.79725e-06	5.06749e-06	4.00652e-06	3.65365e-06	3.95855e-06	4.09976e-06	3.77329e-06
pos3855	PC(18:3e/2:0)	546.355	91.029	3.33301e-06	3.92365e-06	4.64105e-06	2.85614e-06	4.62229e-06	4.30154e-06	4.60557e-06	5.4299e-06	5.89452e-06	5.93959e-06	5.64903e-06	2.7884e-06	3.94328e-06	3.25763e-06	5.37012e-06	5.83182e-06	5.97796e-06	5.36233e-06	9.11755e-06	9.62483e-06	3.62047e-06	5.36671e-06	6.92463e-06	7.26466e-06	5.96013e-06	6.26812e-06	5.98459e-06	5.8399e-06	6.17751e-06
pos7813	PC(14:1/26:2)	840.635	506.868	0.000342425	0.000331355	0.000319756	0.00029173	0.000301769	0.000283912	0.000207784	0.000205927	0.000249869	0.000271589	0.000236253	0.000290262	0.000254828	0.00026891	0.000285881	0.000304449	0.000296292	0.000203442	0.00026757	0.00022586	0.000200925	0.000222694	0.000270964	0.000259578	0.000269426	0.00026784	0.000268825	0.000269274	0.000268615
pos5077	DAG(18:1/20:3)	662.57	542.156	3.04873e-05	2.99055e-05	2.19504e-05	2.21381e-05	2.68093e-05	2.03519e-05	8.29175e-05	2.86026e-05	7.82427e-05	6.68118e-05	2.11299e-05	2.53382e-05	7.86801e-05	3.59477e-05	2.14945e-05	2.10035e-05	2.74256e-05	1.99945e-05	2.40844e-05	2.47969e-05	5.73521e-05	1.85257e-05	2.36945e-05	6.91358e-05	2.64648e-05	2.41538e-05	2.54279e-05	2.61127e-05	2.56553e-05
pos6608	PC(9:0/26:2)	772.562	485.046	2.63681e-05	3.36048e-05	3.7074e-05	2.88666e-05	4.0432e-05	6.27501e-06	2.49413e-05	4.19943e-05	3.55831e-05	3.97961e-05	3.72422e-05	4.13971e-05	4.54333e-05	2.87705e-05	3.6815e-05	3.57978e-05	3.7372e-05	3.42852e-05	4.2342e-05	3.06313e-05	2.93237e-05	2.23843e-05	4.05507e-05	3.73184e-05	3.22103e-05	3.20206e-05	3.21384e-05	3.21921e-05	3.21133e-05
pos6450	PC(17:0/17:0)	762.596	556.852	7.58552e-06	1.94707e-05	1.22513e-05	1.16809e-05	6.52029e-06	4.10994e-05	2.48826e-05	1.82044e-05	2.05107e-05	1.1035e-05	1.61743e-05	2.82898e-05	3.93082e-05	1.91579e-05	3.73889e-05	1.55245e-05	1.44412e-05	2.19717e-05	4.87837e-05	1.20329e-05	9.74948e-06	2.20852e-05	1.4929e-05	1.75757e-05	1.46064e-05	1.45204e-05	1.45739e-05	1.45982e-05	1.45624e-05
pos7576	PC(13:0/26:2)	828.646	536.462	1.7406e-05	2.11446e-05	7.38352e-06	1.66976e-05	1.48349e-05	0.000108601	1.6264e-05	1.88616e-05	1.66684e-05	1.58085e-05	1.98751e-05	1.76756e-05	0.000162014	2.76018e-05	1.38895e-05	1.80311e-05	1.66334e-05	2.25405e-05	9.80559e-06	9.17582e-06	1.44587e-05	1.43867e-05	9.70397e-06	1.20948e-05	1.73692e-05	1.89324e-05	1.76454e-05	1.69601e-05	1.83649e-05
pos4508	DAG(16:0/18:1)	612.547	529.813	3.0775e-06	3.19747e-06	1.02734e-06	2.531e-06	3.65464e-06	2.37723e-06	5.41463e-06	3.86228e-06	4.58281e-06	4.12709e-06	2.38962e-06	2.39084e-06	2.18313e-06	5.47019e-06	1.83976e-06	1.29927e-06	1.95987e-06	3.21426e-06	2.11341e-06	5.96845e-06	4.30622e-06	2.7756e-06	2.01354e-06	2.19667e-06	3.44399e-06	3.42371e-06	3.43631e-06	3.44204e-06	3.43362e-06
pos5269	PC(14:0/14:0)	678.506	363.994	2.47374e-05	2.61374e-05	3.53545e-05	2.56674e-05	3.65841e-05	2.61109e-05	1.40848e-05	2.06407e-05	2.20068e-05	2.89814e-05	2.89908e-05	2.37221e-05	2.53326e-05	2.00611e-05	3.96628e-05	3.70178e-05	3.59981e-05	3.06571e-05	3.46309e-05	2.28112e-05	1.43188e-05	2.52109e-05	3.11817e-05	3.50399e-05	3.10569e-05	2.92839e-05	3.03214e-05	3.04965e-05	3.05695e-05
pos6354	SM(d14:0/24:2)	757.621	468.388	8.26311e-06	9.40061e-06	1.11209e-05	1.08593e-05	1.10983e-05	8.16583e-06	9.88642e-06	1.54363e-05	1.19387e-05	7.04812e-06	1.06736e-05	8.23462e-06	1.49379e-05	9.3427e-06	1.00394e-05	8.11306e-06	5.88797e-06	1.08971e-05	1.4018e-05	1.1332e-05	8.84867e-06	1.55199e-05	1.16293e-05	1.31027e-05	1.2304e-05	1.22316e-05	1.22766e-05	1.22971e-05	1.2267e-05
pos6729	PMeOH(20:3/20:3)	780.553	412.673	0.000113669	0.000122915	0.000130952	0.000100652	0.000127284	0.000132368	0.000100987	0.000106312	0.000102964	0.000115556	0.000104462	8.47825e-05	7.89139e-05	9.12277e-05	0.000134019	0.00014461	0.00013284	0.000124681	0.000208337	0.000144233	0.000134052	0.000142065	0.000182642	0.000199372	0.000135508	0.000134378	0.000139118	0.000137555	0.00013357
pos7246	PC(19:2/19:2)	810.598	461.073	0.00260582	0.00239059	0.00191703	0.00187736	0.00201022	0.00162502	0.00171808	0.00186272	0.0018788	0.00186948	0.00177707	0.00232228	0.0019228	0.00217168	0.00190198	0.00186251	0.0020827	0.00174165	0.00201436	0.00216124	0.00161144	0.00159814	0.00167594	0.00161166	0.00188376	0.00187266	0.00187955	0.00188269	0.00187808
pos6448	PE(10:0/27:0)	762.589	468.942	0.00562551	0.00529633	0.00511048	0.00596932	0.00518053	0.00537764	0.00562709	0.00542309	0.00500737	0.00533345	0.00514541	0.00562488	0.0055344	0.00557884	0.00523602	0.00595919	0.00523956	0.00508359	0.00535336	0.00520504	0.00656306	0.00532906	0.0049468	0.00521708	0.00519681	0.00516621	0.00518521	0.00519387	0.00518115
pos7574	PC(18:3/22:6)	828.539	375.736	9.47878e-06	9.86564e-06	8.69012e-06	1.20726e-05	1.18432e-05	1.04678e-05	1.82124e-05	1.31417e-05	1.16932e-05	1.02065e-05	1.00388e-05	1.12082e-05	9.74294e-06	1.21708e-05	8.32972e-06	8.69794e-06	7.60786e-06	9.31775e-06	8.8203e-06	1.09066e-05	1.26554e-05	9.79808e-06	8.43659e-06	8.17636e-06	1.15325e-05	1.21888e-05	1.16028e-05	1.14477e-05	1.18983e-05
pos6830	PC(18:1/18:1)	786.597	501.729	0.000377373	0.000377084	0.000308503	0.00039191	0.000346101	0.000395436	0.000521753	0.000407292	0.000429157	0.000382696	0.000346795	0.000371026	0.000367483	0.00043407	0.000302564	0.000324562	0.000385156	0.000359942	0.000329703	0.000339096	0.000422221	0.000351399	0.000336945	0.000343522	0.000361831	0.0003597	0.000361023	0.000361626	0.000360741
pos8589	PC(27:0/16:1)	886.724	642.857	6.95087e-06	8.97585e-06	5.98482e-06	1.23104e-05	9.4763e-06	9.0679e-06	1.30877e-05	1.51577e-05	2.15032e-05	1.84913e-05	8.66662e-06	7.64521e-06	4.58873e-06	1.30686e-05	1.54616e-05	1.40145e-05	1.42407e-05	1.61976e-05	8.55097e-06	1.04756e-05	9.03387e-06	1.0835e-05	7.4026e-06	9.03306e-06	1.39452e-05	1.326e-05	1.39476e-05	1.40017e-05	1.35697e-05
pos7293	PC(14:1/24:2)	812.605	476.903	0.00224112	0.00221566	0.00229724	0.00179596	0.00208202	0.0019954	0.00180764	0.00182762	0.00187456	0.00181698	0.00190009	0.00208967	0.00204056	0.00174468	0.00189557	0.00203468	0.00212592	0.00157471	0.0021354	0.00179725	0.00162072	0.00173645	0.00201539	0.00184297	0.00190492	0.00191691	0.00189824	0.0018815	0.00192371
pos6307	PC(17:2/17:2)	754.535	394.991	1.70023e-05	1.66494e-05	1.65901e-05	1.71868e-05	1.97004e-05	1.84802e-05	2.65826e-05	1.80497e-05	1.70252e-05	1.85911e-05	1.49243e-05	1.54837e-05	1.29129e-05	1.44189e-05	2.04098e-05	2.02872e-05	1.85817e-05	2.20415e-05	2.30636e-05	1.97148e-05	1.79095e-05	1.82798e-05	1.96583e-05	2.78701e-05	2.14862e-05	2.01049e-05	2.15398e-05	2.19662e-05	2.048e-05
pos8091	PC(24:4/18:5)	856.573	377.913	0.000127227	0.000157834	0.000184039	0.00019259	0.000197488	0.000184107	0.000233106	0.000216372	0.00023913	0.000268498	0.000204085	0.000154712	0.000172343	0.000166716	0.000224791	0.000219335	0.000232025	0.000217803	0.000196778	0.000297217	0.000208537	0.000236819	0.000206335	0.000259195	0.000257266	0.000258741	0.000260552	0.000261025	0.000255585
pos7019	PC(11:0/26:4)	796.565	475.246	4.38312e-06	2.8391e-05	2.52102e-05	3.69887e-05	1.5584e-05	2.5319e-05	2.74568e-05	1.79741e-05	1.16516e-05	2.12205e-05	2.34858e-05	1.57528e-05	2.06902e-05	2.89425e-05	1.37343e-05	1.05736e-05	1.95677e-05	1.48393e-05	1.14793e-05	2.16772e-05	3.48715e-05	2.27437e-05	2.38861e-05	1.44312e-05	2.09997e-05	2.0876e-05	2.09528e-05	2.09878e-05	2.09364e-05
pos5753	PC(5:0/26:1)	718.527	443.707	3.29914e-05	3.24014e-05	2.5936e-05	2.68599e-05	2.97431e-05	2.10923e-05	2.85899e-05	2.54243e-05	2.51806e-05	2.63887e-05	2.4378e-05	3.0334e-05	2.56569e-05	2.96662e-05	2.46267e-05	2.18694e-05	2.48272e-05	2.90473e-05	2.77311e-05	2.57544e-05	3.09641e-05	2.24108e-05	2.36309e-05	2.52381e-05	2.6129e-05	2.60128e-05	2.64911e-05	2.62715e-05	2.59692e-05
pos6275	PMeOH(16:1/22:5)	752.519	409.437	2.94977e-05	3.32817e-05	1.8522e-05	3.48567e-05	2.73441e-05	3.82192e-05	5.33778e-05	2.84513e-05	3.56311e-05	4.11715e-05	2.98767e-05	1.98138e-05	2.64662e-05	3.39458e-05	3.22704e-05	4.12823e-05	4.10839e-05	3.31012e-05	2.52085e-05	2.95517e-05	2.91744e-05	3.15867e-05	3.55616e-05	3.58865e-05	3.46758e-05	3.44716e-05	3.45984e-05	3.46562e-05	3.45713e-05
pos5751	PC(16:0/15:1)	718.536	480.058	0.00127004	0.00134259	0.00145334	0.00143377	0.00131964	0.00132926	0.0011229	0.00125191	0.00124355	0.00146338	0.00141776	0.00122369	0.00140384	0.00130899	0.00148625	0.00141609	0.00140606	0.0014435	0.00145032	0.00111614	0.00123331	0.00145449	0.00134484	0.00142597	0.00132627	0.00130222	0.00133182	0.00134197	0.00130406
pos8156	PC(16:3/26:4)	860.612	464.656	6.64891e-05	9.86495e-05	6.28781e-05	7.32409e-05	0.000168833	6.79217e-05	0.000136806	0.000160356	5.73923e-05	5.77746e-05	9.11087e-05	0.000117223	7.82046e-05	9.93838e-05	6.80213e-05	4.7421e-05	9.73601e-05	0.00014432	8.02786e-05	4.41231e-05	5.92678e-05	5.65301e-05	7.58175e-05	5.62003e-05	7.1132e-05	7.07132e-05	7.09733e-05	7.10918e-05	7.09177e-05
pos5726	PC(5:0/26:2)	716.522	443.627	0.000318742	0.000314989	0.000296373	0.000324539	0.000305432	0.000272868	0.000302844	0.00027695	0.000251963	0.000276589	0.000274188	0.00028858	0.000292462	0.000288986	0.000291641	0.000263692	0.000288662	0.000296584	0.00031191	0.000284717	0.000322759	0.000309624	0.000284965	0.000311187	0.000296623	0.00028784	0.000298691	0.000297309	0.000291742
pos7208	PS(16:0/22:6)	808.512	372.396	5.03211e-06	1.34624e-05	4.75621e-05	4.02532e-06	1.9523e-05	3.06554e-06	3.54467e-06	3.17919e-06	2.25696e-05	1.32991e-05	6.4506e-05	4.0315e-06	3.33602e-06	4.69057e-06	0.000206927	1.27487e-05	8.89961e-06	5.18468e-05	2.9113e-06	2.4402e-05	7.76638e-06	4.41108e-06	0.000158081	4.36535e-05	2.10204e-05	2.08966e-05	2.09735e-05	2.10085e-05	2.0957e-05
pos1834	ACar(12:0)	344.278	51.0935	3.24857e-06	5.03672e-06	3.3758e-06	4.58922e-06	4.78112e-06	2.55022e-06	4.60074e-06	4.82857e-06	3.98357e-06	3.07817e-06	4.48261e-06	4.09861e-06	2.87959e-06	7.04051e-06	3.15421e-06	4.25091e-06	3.50209e-06	4.76089e-06	5.01836e-06	3.13245e-06	4.86038e-06	4.63776e-06	3.83018e-06	3.71924e-06	4.02551e-06	4.00181e-06	4.01653e-06	4.02324e-06	4.01339e-06
pos7412	PC(17:1/22:6)	818.558	440.999	1.2712e-05	1.44738e-05	1.42051e-05	1.20438e-05	1.94319e-05	1.64385e-05	1.61176e-05	2.70548e-05	1.67138e-05	1.78755e-05	4.40999e-06	2.23236e-05	3.41818e-05	1.06589e-05	8.53283e-06	1.74507e-05	1.46148e-05	1.26112e-05	2.94581e-05	5.14797e-05	1.0948e-05	1.28177e-05	1.47643e-05	1.33825e-05	1.33281e-05	1.32496e-05	1.32984e-05	1.33206e-05	1.3288e-05
pos7899	PC(27:0/13:1)	844.678	591.739	0.000171008	0.000204782	0.000123905	0.000261125	0.000207172	0.000164582	0.000254138	0.000272904	0.000332919	0.000299159	0.000232539	0.000201928	0.000128847	0.000347088	0.000295533	0.000292332	0.00027425	0.00035234	0.00020464	0.000223753	0.000236814	0.000222907	0.000154137	0.000180727	0.000278378	0.000276739	0.000277757	0.000278221	0.00027754
pos5156	DAG(18:0/20:1)	668.617	618.676	0.000163867	0.000219692	0.000105698	0.000129725	0.000156929	0.000107637	0.000169494	0.000213636	0.000236256	0.000243099	0.000173743	0.00015751	0.000111572	0.000307679	0.000160539	0.000167418	0.000163293	0.000253835	0.000136059	0.000160864	0.00015774	0.00016038	0.000110827	0.000133992	0.000185566	0.000184473	0.000185151	0.000185461	0.000185007
pos8545	PS(22:5/22:5)	884.543	377.517	1.45831e-05	1.71439e-05	1.74561e-05	1.40185e-05	1.83583e-05	1.81037e-05	1.51094e-05	1.46174e-05	1.38126e-05	1.73651e-05	1.5716e-05	1.42771e-05	1.50392e-05	1.57563e-05	1.29617e-05	1.50622e-05	1.56429e-05	1.20127e-05	1.6412e-05	1.64959e-05	1.44828e-05	1.68099e-05	1.78805e-05	1.50515e-05	1.57284e-05	1.68202e-05	1.5633e-05	1.54549e-05	1.64035e-05
pos8216	PC(16:1/26:4)	864.642	555.455	7.03616e-05	7.10714e-05	4.76186e-05	7.77713e-05	6.60911e-05	5.26319e-05	7.81568e-05	8.23034e-05	7.10473e-05	7.1091e-05	7.89809e-05	7.36679e-05	5.50168e-05	0.000103309	7.06245e-05	6.93618e-05	6.94481e-05	7.33716e-05	5.07932e-05	5.3359e-05	7.20057e-05	6.47778e-05	5.25193e-05	4.86228e-05	7.4198e-05	7.37611e-05	7.40324e-05	7.4156e-05	7.39745e-05
pos7137	PC(16:1/22:6)	804.553	391.072	0.000219918	0.000215093	0.000222055	0.00032808	0.000292579	0.000197423	0.0002771	0.000238948	0.000216406	0.00021645	0.000282617	0.000289721	0.000248025	0.000335497	0.000343282	0.000306796	0.000302537	0.000230466	0.000202422	0.000242894	0.000250554	0.000235726	0.000198906	0.000258123	0.000292511	0.000290788	0.000291858	0.000292345	0.000291629
pos6727	PC(14:0/22:5)	780.552	395.256	0.000876992	0.000703075	0.00123325	0.0005315	0.00108389	0.000994189	0.00167131	0.00121858	0.00156856	0.00224239	0.00103739	0.000869284	0.000878861	0.00062775	0.00203571	0.000877128	0.000908898	0.00137859	0.00282664	0.0018998	0.00142089	0.000897119	0.00253843	0.00190658	0.00151243	0.00150353	0.00150906	0.00151157	0.00150787
pos5431	PC(2:0/27:0)	692.519	393.209	8.06875e-06	9.32402e-06	1.19056e-05	1.43528e-05	1.35278e-05	1.28246e-05	1.41049e-05	1.36435e-05	1.37748e-05	1.4989e-05	1.28018e-05	9.25841e-06	1.16468e-05	9.74359e-06	1.85668e-05	1.73891e-05	1.75059e-05	1.59683e-05	1.83546e-05	1.83665e-05	1.2406e-05	1.61003e-05	1.73796e-05	2.44835e-05	1.60434e-05	1.59489e-05	1.60076e-05	1.60343e-05	1.5995e-05
pos7509	PC(13:0/26:4)	824.613	499.168	6.4397e-05	4.58297e-05	4.31184e-05	3.49777e-05	4.95037e-05	3.40433e-05	3.55253e-05	6.28665e-05	3.78525e-05	5.84254e-05	4.47158e-05	6.95315e-05	5.98942e-05	5.67681e-05	4.31113e-05	4.48345e-05	4.61715e-05	3.92334e-05	4.14513e-05	3.50266e-05	5.33854e-05	5.50593e-05	6.13685e-05	5.46053e-05	4.17559e-05	5.9876e-05	4.21948e-05	4.29772e-05	5.00958e-05
pos6273	PC(12:0/22:5)	752.519	366.647	3.58001e-05	5.57336e-05	5.66415e-05	4.26131e-05	5.09031e-05	4.32905e-05	5.60566e-05	5.13597e-05	4.74427e-05	3.89445e-05	5.35293e-05	2.11075e-05	1.88776e-05	3.47903e-05	9.96064e-05	8.71e-05	7.08386e-05	6.72511e-05	0.000153036	5.54614e-05	5.27571e-05	5.92266e-05	0.000129267	0.000142537	6.67485e-05	6.63555e-05	6.65995e-05	6.67107e-05	6.65474e-05
pos5618	PC(15:0/15:0)	706.535	443.136	2.6568e-05	2.34138e-05	3.69035e-05	7.6636e-05	5.47534e-05	3.2803e-05	2.60722e-05	1.64068e-05	2.94994e-05	2.67402e-05	2.8333e-05	3.89153e-05	2.11216e-05	2.61809e-05	3.40861e-05	3.53629e-05	4.41792e-05	2.96852e-05	6.24761e-05	5.58017e-05	2.90301e-05	3.89583e-05	0.000103475	4.03538e-05	3.34588e-05	3.32618e-05	3.33841e-05	3.34399e-05	3.3358e-05
pos7950	PC(17:2/24:4)	848.616	489.382	2.4266e-05	2.29727e-05	1.82288e-05	2.27453e-05	2.35986e-05	1.80209e-05	2.30681e-05	2.08441e-05	2.13102e-05	2.06464e-05	2.37672e-05	2.43023e-05	2.13086e-05	2.41735e-05	2.37036e-05	2.23406e-05	2.52111e-05	2.24459e-05	1.84955e-05	2.18517e-05	2.09807e-05	1.89015e-05	1.91946e-05	1.68494e-05	2.07509e-05	2.20503e-05	2.06033e-05	2.06574e-05	2.1413e-05
pos8122	PC(16:4/26:4)	858.597	431.462	0.000180977	0.000129956	0.000225455	9.36485e-05	0.000127569	7.91707e-05	0.000168063	0.000116623	0.000103449	0.000166954	0.000258825	0.0001974	8.09918e-05	0.000157607	0.000321158	8.4302e-05	0.000236053	0.000132021	8.92137e-05	0.000235525	9.89367e-05	0.000166675	0.000178866	0.000144004	0.000180504	0.000179441	0.000180101	0.000180402	0.00017996
pos6984	PC(13:1/24:4)	794.566	412.368	7.28184e-05	7.10757e-05	7.59077e-05	6.11744e-05	7.74247e-05	8.62568e-05	8.24654e-05	9.04616e-05	8.8271e-05	9.0575e-05	6.8426e-05	7.49734e-05	6.83735e-05	6.2719e-05	6.81799e-05	7.52613e-05	7.40187e-05	8.06188e-05	8.59665e-05	9.37256e-05	7.57349e-05	7.19542e-05	8.34273e-05	7.87271e-05	7.59769e-05	8.3351e-05	7.6875e-05	7.67859e-05	7.90933e-05
pos5121	DAG(18:1/20:1)	666.637	576.223	4.92354e-06	5.50157e-06	7.86723e-06	1.17721e-05	5.8824e-06	7.35534e-06	1.09622e-05	1.00238e-05	9.22622e-06	9.8322e-06	9.46776e-06	6.89421e-06	9.08821e-06	2.75185e-05	1.13213e-05	1.29838e-05	1.23608e-05	1.32815e-05	1.09596e-05	1.3955e-05	1.25258e-05	1.34511e-05	1.0466e-05	8.493e-06	1.03516e-05	1.02907e-05	1.03285e-05	1.03458e-05	1.03204e-05
pos7379	PC(12:0/26:1)	816.646	553.052	0.00156489	0.00176787	0.00133844	0.00157981	0.00159368	0.00129719	0.00147465	0.00170214	0.00184237	0.0022186	0.0019491	0.00150325	0.00125308	0.00205999	0.00208302	0.00199918	0.00198368	0.00234745	0.00163303	0.00182866	0.00170938	0.00170797	0.00155087	0.00176318	0.00194736	0.00188495	0.00194042	0.00195523	0.00191137
pos6906	PC(15:1/22:6)	790.534	433.879	0.00326507	0.00301225	0.00263401	0.0032366	0.00300664	0.00274525	0.00382985	0.00326221	0.00305728	0.00250586	0.00249004	0.00329281	0.00308805	0.00318327	0.00270128	0.00253304	0.00296227	0.00223719	0.00262839	0.00290533	0.00290378	0.00263341	0.00262339	0.00256835	0.00293851	0.00292121	0.00293195	0.00293685	0.00292966
pos6408	PC(20:0/14:1)	760.581	642.376	3.75505e-05	5.99073e-05	5.24039e-05	7.16159e-05	5.57235e-05	5.52133e-05	4.46814e-05	5.1787e-05	6.25159e-05	7.57674e-05	4.45109e-05	4.49939e-05	4.88718e-05	4.34923e-05	6.76678e-05	5.55555e-05	5.43695e-05	5.49805e-05	5.81667e-05	6.41376e-05	4.57257e-05	5.37203e-05	5.3694e-05	6.94812e-05	6.29435e-05	6.36025e-05	6.33317e-05	6.31311e-05	6.31301e-05
pos3099	ACar(20:1)	454.388	153.289	5.32341e-06	7.61071e-06	4.39209e-06	8.52097e-06	6.43689e-06	7.83387e-06	1.32958e-05	1.00317e-05	1.71583e-05	1.04029e-05	6.43736e-06	7.7803e-06	4.8916e-06	6.75052e-06	6.72974e-06	7.6848e-06	4.84496e-06	1.00622e-05	1.55888e-05	1.56789e-05	7.02017e-06	1.08177e-05	5.51885e-06	4.59175e-06	1.0108e-05	1.00484e-05	1.00854e-05	1.01022e-05	1.00775e-05
pos7734	PC(16:1/24:4)	836.615	480.469	0.00082727	0.000840004	0.000752549	0.000648105	0.000737885	0.000764289	0.000699579	0.000683527	0.000718864	0.000778342	0.000676958	0.000750791	0.000659102	0.000688825	0.000597777	0.000716868	0.000726841	0.000672148	0.00077476	0.000688779	0.000708438	0.000673744	0.000775804	0.000712245	0.000715534	0.00071132	0.000713937	0.000715129	0.000713378
pos2743	ACar(18:1)	426.217	93.7083	8.49463e-10	4.03166e-07	3.20028e-07	5.46678e-07	2.93246e-07	3.14862e-07	1.89688e-07	4.03723e-07	6.05661e-07	1.93243e-07	7.34118e-07	1.74095e-06	3.01669e-07	1.70862e-07	8.52436e-08	7.2697e-08	1.06743e-07	4.07324e-07	1.63033e-06	8.65716e-08	2.86784e-07	5.61746e-08	1.4982e-07	8.01042e-08	3.1758e-07	3.1571e-07	3.16871e-07	3.174e-07	3.16623e-07
pos4526	DAG(16:0/18:0)	614.57	586.919	4.23358e-05	5.63313e-05	5.07823e-05	4.28661e-05	5.32134e-05	4.24827e-05	4.62477e-05	6.14304e-05	5.40686e-05	7.42657e-05	7.65662e-05	4.9201e-05	3.84153e-05	7.89421e-05	6.23238e-05	7.13555e-05	6.13238e-05	8.29794e-05	5.55466e-05	5.24437e-05	4.21024e-05	6.72762e-05	4.65414e-05	5.38347e-05	6.023e-05	5.98754e-05	6.00956e-05	6.0196e-05	6.00486e-05
pos6702	PC(18:3/18:3)	778.535	364.957	0.000114787	0.00011387	0.000117645	0.000133323	0.000138849	0.000117601	0.000181392	0.000132348	0.000124893	0.000131155	0.000117278	9.81854e-05	0.000102735	0.000106647	0.000140018	0.000119508	0.00013841	0.000128608	0.000142264	0.000130179	0.00011041	0.000130445	0.000128707	0.000192222	0.000151439	0.000150548	0.000151102	0.000151354	0.000150983
pos7678	PS(16:3/24:4)	834.526	377.275	5.55594e-05	4.91267e-05	6.33017e-05	6.18951e-05	7.20852e-05	4.30893e-05	6.02555e-05	7.02164e-05	6.08009e-05	6.5511e-05	6.83958e-05	6.03256e-05	3.2412e-05	5.48194e-05	6.51188e-05	9.66365e-05	6.85291e-05	5.6786e-05	5.34286e-05	6.79674e-05	6.31669e-05	6.00156e-05	6.15998e-05	5.04005e-05	6.39044e-05	6.35282e-05	6.37618e-05	6.38683e-05	6.37119e-05
pos5411	CE(20:4)	690.618	720.153	1.71966e-05	2.05417e-05	1.38175e-05	1.27051e-05	1.95624e-05	1.87425e-05	1.18065e-05	1.79695e-05	4.22465e-05	2.02548e-05	1.49067e-05	1.81072e-05	1.31681e-05	1.20408e-05	3.11505e-05	2.77413e-05	2.6518e-05	1.8883e-05	1.65967e-05	2.36606e-05	1.3189e-05	1.6683e-05	1.61876e-05	1.92712e-05	2.12148e-05	2.12741e-05	2.08984e-05	2.08997e-05	2.14147e-05
pos5658	DAG(23:0/18:1)	710.664	633.754	4.69503e-06	9.0819e-06	4.54253e-06	5.22193e-06	6.64633e-06	4.07467e-06	5.86267e-06	6.92015e-06	7.81729e-06	8.55192e-06	5.51736e-06	5.16043e-06	3.49629e-06	8.71259e-06	7.79967e-06	6.68265e-06	6.67731e-06	7.97992e-06	5.6147e-06	6.03e-06	3.96022e-06	6.82018e-06	4.00942e-06	5.55509e-06	7.15827e-06	6.84436e-06	7.06125e-06	7.23473e-06	6.95796e-06
pos7781	PS(14:1/26:4)	838.555	445.15	2.4633e-05	1.82061e-05	2.40984e-05	2.19756e-05	2.18842e-05	2.65748e-05	1.73175e-05	1.81029e-05	2.13299e-05	3.02652e-05	2.42994e-05	2.11426e-05	2.65778e-05	1.84281e-05	2.64907e-05	2.87132e-05	2.62544e-05	2.08514e-05	3.0145e-05	2.61321e-05	2.26278e-05	2.22399e-05	2.57675e-05	2.76601e-05	2.29328e-05	2.13809e-05	2.30781e-05	2.41394e-05	2.13438e-05
pos7171	PC(16:3/22:3)	806.559	377.905	0.000116335	0.0001141	8.27868e-05	0.000113367	0.000111574	9.3844e-05	0.000190842	0.000123121	0.000119228	0.000117519	0.000107026	8.56014e-05	0.000975759	0.000146168	0.000101868	9.60604e-05	0.000107213	0.000110184	9.84732e-05	0.000127608	0.000109635	0.000105881	8.71776e-05	0.000105496	0.000128484	0.000127728	0.000128198	0.000128412	0.000128097
pos9005	PS(24:4/22:6)	912.569	379.529	3.91626e-05	3.68529e-05	3.36852e-05	4.57437e-05	4.17215e-05	3.4603e-05	4.53486e-05	4.02827e-05	4.13763e-05	3.52768e-05	3.8632e-05	4.04711e-05	3.36143e-05	4.11308e-05	3.97754e-05	3.95865e-05	4.92239e-05	3.93878e-05	3.6252e-05	3.82893e-05	3.87428e-05	4.5627e-05	3.55477e-05	4.0339e-05	4.246e-05	4.221e-05	4.23653e-05	4.2436e-05	4.23321e-05
pos8009	PC(20:5/22:6)	852.552	343.536	8.29966e-06	1.32817e-05	1.40184e-05	1.56587e-05	1.57186e-05	1.88538e-05	2.52344e-05	1.69859e-05	1.96928e-05	2.15916e-05	1.60484e-05	1.21439e-05	1.35243e-05	1.30138e-05	1.82092e-05	1.29544e-05	1.76627e-05	2.38284e-05	2.78838e-05	3.11457e-05	2.50617e-05	2.46285e-05	2.16935e-05	3.12003e-05	2.3393e-05	2.24566e-05	2.2852e-05	2.33982e-05	2.29385e-05
pos8154	PS(16:4/26:4)	860.528	394.478	2.66442e-05	2.47135e-05	2.96149e-05	2.81064e-05	2.52881e-05	2.57508e-05	2.93522e-05	2.66251e-05	2.08978e-05	2.14668e-05	2.51926e-05	2.47302e-05	2.84446e-05	2.58344e-05	2.5641e-05	2.53761e-05	2.82089e-05	2.42736e-05	2.74355e-05	2.9491e-05	2.53939e-05	2.35356e-05	2.58911e-05	2.60437e-05	2.30871e-05	2.12411e-05	2.25788e-05	2.33289e-05	2.20831e-05
pos6802	PC(14:0/22:3)	784.581	448.63	0.00731446	0.00999481	0.00733288	0.0118726	0.00717758	0.0121396	0.0130787	0.00859652	0.010183	0.00850431	0.00716408	0.0073875	0.00749155	0.00869593	0.00760144	0.00799498	0.00974231	0.00816636	0.00853635	0.0054386	0.00947687	0.012734	0.00874942	0.010708	0.00839713	0.00834769	0.00837839	0.00839238	0.00837184
pos3363	LPE(18:1)	480.308	106.529	2.50226e-05	3.90631e-05	3.16299e-05	3.2986e-05	5.06408e-05	2.85777e-05	5.34927e-05	3.86666e-05	4.07173e-05	6.6512e-05	3.69817e-05	3.38239e-05	3.2259e-05	3.39618e-05	3.44419e-05	4.19454e-05	5.48097e-05	5.522e-05	3.30716e-05	0.000111402	3.62169e-05	4.14694e-05	7.2962e-05	4.87812e-05	6.9741e-05	6.97497e-05	7.0229e-05	6.977e-05	6.96971e-05
pos6330	PC(12:0/22:3)	756.543	379.502	1.94813e-05	2.37331e-05	2.867e-05	2.59544e-05	2.90467e-05	2.30135e-05	2.69522e-05	2.66927e-05	2.51677e-05	2.38358e-05	2.82013e-05	1.99353e-05	2.17836e-05	2.22123e-05	3.11558e-05	4.0325e-05	3.34667e-05	2.95818e-05	5.24501e-05	2.88939e-05	2.60649e-05	2.95375e-05	4.18829e-05	5.16561e-05	3.42497e-05	3.35012e-05	3.44134e-05	3.45864e-05	3.3655e-05
pos8087	PS(20:4/22:6)	856.501	267.449	8.49463e-10	2.04263e-08	9.17719e-08	4.81194e-08	1.8225e-08	4.96848e-08	3.97134e-08	1.08095e-07	6.95686e-08	4.78563e-08	5.38105e-08	2.28274e-08	3.16287e-08	3.63593e-08	4.2261e-08	7.44971e-10	2.55812e-08	2.75426e-07	2.45466e-08	8.30877e-08	3.17244e-07	1.18387e-07	1.29981e-07	2.10655e-07	1.67751e-07	1.66763e-07	1.67377e-07	1.67656e-07	1.67246e-07
pos7146	PC(10:0/27:0)	804.587	523.278	8.98117e-05	7.97393e-05	2.9182e-05	7.24316e-05	5.76025e-05	2.29738e-05	6.12208e-05	6.25812e-05	3.80536e-05	3.48601e-05	9.10834e-05	0.000101802	8.10242e-05	0.000109981	4.00036e-05	4.07918e-05	6.03435e-05	7.69189e-05	2.98285e-05	4.42101e-05	6.19811e-05	5.46986e-05	2.01261e-05	2.18874e-05	4.75136e-05	4.72339e-05	4.74076e-05	4.74868e-05	4.73705e-05
pos6767	PC(16:2e/21:2)	782.594	570.93	4.36222e-05	2.76131e-05	1.44212e-05	2.40741e-05	2.7668e-05	1.7704e-05	2.64691e-05	4.69157e-05	6.53396e-05	2.76318e-05	1.27594e-05	2.31851e-05	2.50101e-05	0.000164545	1.35303e-05	1.17595e-05	3.10935e-05	0.000205108	3.07759e-05	5.13287e-05	2.71624e-05	2.72328e-05	2.09989e-05	2.38105e-05	2.75264e-05	2.73643e-05	2.74649e-05	2.75108e-05	2.74435e-05
pos5588	PC(4:0/26:1)	704.522	393.397	2.90834e-05	2.59603e-05	3.44971e-05	2.94225e-05	3.72267e-05	3.25188e-05	3.12785e-05	2.97393e-05	3.24981e-05	3.96841e-05	3.19264e-05	2.52874e-05	2.95883e-05	2.5807e-05	3.71666e-05	3.70125e-05	3.45924e-05	3.86686e-05	4.40368e-05	3.4421e-05	2.57057e-05	3.33127e-05	3.83347e-05	4.97397e-05	3.96825e-05	3.88225e-05	3.98254e-05	3.9685e-05	3.92377e-05
pos6539	PC(9:0/26:4)	768.551	406.116	9.49636e-05	0.000102326	0.000110917	0.000118945	0.000116653	0.000126298	0.000152256	0.000155682	0.00015312	0.00015095	0.000113105	9.16412e-05	0.00010428	0.0001023	0.000123255	0.00012169	0.000123273	0.000125311	0.000124756	0.000153685	0.000123494	0.000133857	0.000135826	0.000160845	0.000147615	0.000146746	0.000147286	0.000147532	0.000147171
pos8581	PS(26:4/18:5)	886.554	379.066	3.11081e-05	2.9504e-05	3.24847e-05	1.98175e-05	2.99245e-05	2.90801e-05	2.19656e-05	2.34558e-05	2.04913e-05	2.56098e-05	2.42813e-05	2.22205e-05	2.62455e-05	2.13092e-05	1.76097e-05	2.4926e-05	2.43531e-05	1.91299e-05	3.24062e-05	2.15188e-05	2.19554e-05	2.74792e-05	3.26409e-05	3.18229e-05	2.73154e-05	2.71545e-05	2.72544e-05	2.72999e-05	2.72331e-05
pos7677	PS(22:2/18:5)	834.526	351.558	0.00047307	0.000510153	0.000428133	0.000572649	0.000670492	0.000487353	0.00061434	0.000516074	0.000543761	0.000567542	0.00054044	0.000552157	0.000411015	0.000476674	0.000710825	0.000757434	0.000550722	0.000598858	0.000603984	0.000548154	0.000465078	0.000531058	0.000702563	0.000554721	0.000608548	0.000649479	0.000630157	0.000588204	0.000641509
pos6135	PC(7:0/26:2)	744.551	412.162	4.82866e-05	3.64295e-05	3.94193e-05	4.42623e-05	5.15831e-05	5.50377e-05	7.48358e-05	6.93435e-05	7.27872e-05	7.09285e-05	4.48693e-05	4.80906e-05	4.53875e-05	4.84918e-05	4.91231e-05	4.88842e-05	4.61142e-05	6.09789e-05	5.32393e-05	8.11636e-05	5.76655e-05	5.04947e-05	7.04458e-05	6.304e-05	6.17656e-05	6.14019e-05	6.16278e-05	6.17307e-05	6.15796e-05
pos7298	HexCer/NS(d18:1/24:0)	812.693	583.718	0.000194533	0.0001901	0.000134374	0.000255366	0.000175728	0.000136252	0.000252439	0.000241276	0.000209116	0.000179855	0.000342798	0.000178851	0.000158311	0.000350996	0.00023344	0.00032325	0.000336596	0.000433864	0.000219247	0.00031467	0.000312071	0.000290396	0.000238943	0.000209747	0.000268324	0.000272106	0.000270564	0.000265209	0.000271943
pos6569	PC(18:1/17:2)	770.556	485.428	0.00141656	0.00142343	0.00165857	0.00127574	0.00139468	0.00150386	0.00118324	0.00137015	0.0013446	0.00140179	0.00137027	0.00137881	0.00149779	0.00122913	0.0014313	0.0014264	0.001403	0.00121862	0.00150798	0.00135827	0.00116411	0.00131628	0.00151106	0.00146313	0.00136408	0.00135605	0.00136104	0.00136331	0.00135997
pos5765	DAG(18:0/24:4)	718.632	608.945	1.40364e-05	1.90771e-05	7.66461e-06	6.80412e-06	1.16588e-05	8.04168e-06	1.03239e-05	1.17646e-05	1.88525e-05	1.29064e-05	8.87987e-06	1.07888e-05	6.46241e-06	1.57307e-05	1.20061e-05	1.44513e-05	1.44491e-05	1.01754e-05	8.54119e-06	1.17988e-05	7.50096e-06	8.61625e-06	6.70447e-06	8.33883e-06	1.19112e-05	1.18411e-05	1.18846e-05	1.19045e-05	1.18753e-05
pos6201	PC(6:0/27:0)	748.584	490.038	0.000188832	0.000200808	0.000347234	0.000427496	0.000276853	0.000319929	0.000337582	0.000342652	0.000275613	0.000235694	0.000386227	0.000224996	0.000317038	0.000257399	0.000424484	0.000387461	0.000407764	0.000353797	0.000344741	0.000420496	0.000363154	0.000490009	0.000440612	0.00044521	0.000355382	0.00035329	0.000354589	0.000355181	0.000354312
pos5711	CE(22:6)	714.616	711.068	7.13227e-05	3.86351e-05	1.30752e-05	1.25655e-05	6.71957e-05	2.30255e-05	2.39124e-05	1.61669e-05	0.000350114	6.78569e-05	1.21612e-05	5.91495e-05	1.05739e-05	1.17609e-05	5.49597e-05	5.76302e-05	8.66293e-05	1.53879e-05	2.00938e-05	0.000125462	1.72909e-05	1.42025e-05	2.65084e-05	1.78451e-05	4.9083e-05	4.8794e-05	4.89735e-05	4.90552e-05	4.89351e-05
pos5789	PC(4:0/27:0)	720.544	480.072	0.000134615	0.000134634	0.000147756	0.000156058	0.000134491	0.000143784	0.000117776	0.000128622	0.000129325	0.000153659	0.000143906	0.000124541	0.000147122	0.000135682	0.000150692	0.000147644	0.000145573	0.000151019	0.000149505	0.000114658	0.000131234	0.000156833	0.00013273	0.000145121	0.000137466	0.000136656	0.000137159	0.000137388	0.000137052
pos5819	PC(18:5e/15:1)	722.512	432.329	2.02172e-05	2.06205e-05	2.53873e-05	1.06622e-05	1.72496e-05	3.5202e-05	2.87066e-05	1.85886e-05	1.94243e-05	2.33392e-05	1.56096e-05	1.75343e-05	2.01011e-05	1.27756e-05	1.12145e-05	1.46359e-05	1.97011e-05	2.52529e-05	3.61679e-05	3.39748e-05	4.00273e-05	2.67896e-05	4.57753e-05	4.4013e-05	2.31581e-05	2.30218e-05	2.31065e-05	2.3145e-05	2.30884e-05
pos11556	CL(14:0/22:3/16:0/18:1)	1447.03	629.702	3.11242e-06	2.59192e-06	2.5275e-06	2.8718e-07	6.0351e-06	2.77563e-06	2.86832e-06	1.4522e-05	3.46412e-06	4.06419e-06	2.43524e-06	2.06127e-05	7.33998e-06	1.86053e-06	3.32487e-06	3.37257e-06	2.72089e-06	4.72457e-06	1.7559e-05	6.41876e-06	2.62116e-06	2.51738e-06	2.83842e-06	3.47733e-06	3.48085e-06	3.46036e-06	3.47308e-06	3.47888e-06	3.47037e-06
pos6172	PC(7:0/26:1)	746.568	448.689	0.00111067	0.00107203	0.00100088	0.00134346	0.00108782	0.00117563	0.0016365	0.00154376	0.00148169	0.00140631	0.0011284	0.00112075	0.00108589	0.00136264	0.00123491	0.0012215	0.00122555	0.00137862	0.00108955	0.00139081	0.00124864	0.00130168	0.00107802	0.00129332	0.00132226	0.00131447	0.00131931	0.00132151	0.00131828
pos6652	PC(9:0/26:1)	774.599	493.509	0.00151275	0.00146879	0.00131327	0.00159395	0.00145031	0.00138152	0.00176086	0.00184256	0.00180657	0.00181311	0.00149254	0.00155184	0.0014119	0.00170497	0.00174763	0.00157072	0.00167595	0.00178831	0.0014371	0.00165469	0.0016327	0.00163079	0.00143391	0.00162287	0.00165749	0.001651	0.00166047	0.00166048	0.00165165
pos11816	CL(16:1/22:6/18:0/18:2)	1493.02	620.83	1.99521e-05	4.00682e-05	4.08569e-05	2.79388e-05	2.67751e-05	4.03301e-05	4.02355e-05	3.04288e-05	4.27019e-05	3.39687e-05	2.00354e-05	2.33204e-05	2.82881e-05	2.60397e-05	4.31352e-05	4.04269e-05	3.87496e-05	2.46756e-05	3.09927e-05	2.33958e-05	3.43242e-05	2.66512e-05	3.86562e-05	3.42902e-05	3.29424e-05	3.27484e-05	3.28688e-05	3.29237e-05	3.28431e-05
pos11799	CL(14:0/22:5/16:0/22:5)	1491.01	610.037	1.89862e-05	2.53684e-05	2.2669e-05	2.38488e-05	2.49619e-05	2.44374e-05	2.09758e-05	2.21759e-05	2.21199e-05	2.62194e-05	1.9514e-05	2.18535e-05	2.16949e-05	2.36639e-05	2.47888e-05	2.40577e-05	2.34073e-05	2.12301e-05	2.47309e-05	2.5021e-05	1.85075e-05	2.0749e-05	2.09304e-05	2.40963e-05	2.4193e-05	2.40506e-05	2.4139e-05	2.41793e-05	2.41201e-05
pos6575	PC(13:0/22:3)	770.567	501.105	0.000306982	0.00025596	0.00038379	0.00029041	0.000301779	0.000406717	0.00025193	0.00027541	0.000359101	0.000385908	0.000227238	0.000253228	0.000363285	0.00011547	0.000354182	0.000288149	0.00033619	0.000311419	0.000429969	0.000328843	0.000304658	0.000328873	0.000471494	0.000508333	0.00033588	0.000333902	0.00033513	0.00033569	0.000334868
pos7823	PS(20:2/20:2)	840.573	434.834	0.000631643	0.000610141	0.000859545	0.000480575	0.000591783	0.000740998	0.000464816	0.000551971	0.00056255	0.000717421	0.000550579	0.000514077	0.000639717	0.000442457	0.00068362	0.000665939	0.000607118	0.000510245	0.000711456	0.000537307	0.000433017	0.000595057	0.000800202	0.000721092	0.000590753	0.000557084	0.000582889	0.00060481	0.000565743
pos7242	PS(14:1/24:4)	810.527	381.126	2.87272e-05	4.05114e-05	3.88591e-05	3.19299e-05	4.07396e-05	3.29375e-05	1.81874e-06	3.70667e-05	3.70483e-06	3.37111e-05	3.51098e-05	3.06549e-05	3.52606e-05	3.75105e-05	3.35431e-05	3.42002e-05	3.79752e-05	2.91287e-05	3.09224e-05	3.22384e-05	3.11653e-05	3.93064e-05	3.30618e-05	3.11201e-05	3.66351e-05	3.64194e-05	3.65533e-05	3.66144e-05	3.65247e-05
pos9977	TAG(18:0/22:6/22:6)	1001.75	711.168	1.20302e-05	1.3785e-05	1.27003e-05	2.12925e-05	1.16228e-05	1.08878e-05	2.10504e-05	1.61533e-05	1.77087e-05	1.61969e-05	8.78607e-06	1.22371e-05	8.78812e-06	2.09239e-05	1.56614e-05	1.17341e-05	1.49241e-05	1.63458e-05	1.59814e-05	1.59696e-05	1.19528e-05	1.1424e-05	1.23055e-05	2.12422e-05	1.49719e-05	1.53415e-05	1.45982e-05	1.46644e-05	1.53108e-05
pos6941	PC(15:0/22:6)	792.551	393.776	9.88241e-05	9.99197e-05	9.64605e-05	0.000150667	0.000120072	0.000112677	0.000252044	0.000179791	0.000169545	0.000154144	0.000118968	0.000108364	0.00010565	0.000138696	0.00014037	0.00011557	0.00012675	0.000143276	0.000112508	0.000187839	0.000168698	0.000144599	0.000124687	0.000158248	0.000159396	0.000155592	0.000159178	0.000160003	0.000157094
pos5895	PMeOH(18:2/18:2)	728.517	416.576	0.000402717	0.000312257	0.000515793	0.000325579	0.000394654	0.00044279	0.000237952	0.000304027	0.000315881	0.000299241	0.00042537	0.000352626	0.000435811	0.0002718	0.000367317	0.000453916	0.000438543	0.000372031	0.000518491	0.000379287	0.000293275	0.000394133	0.000487037	0.000464264	0.000357098	0.00035291	0.00035374	0.000356293	0.000355425
pos5962	PMeOH(18:1/18:1)	732.544	410.582	1.79882e-05	1.69733e-05	2.14725e-05	1.9714e-05	2.31911e-05	3.2525e-05	2.68222e-05	2.54646e-05	2.63786e-05	3.17639e-05	2.09903e-05	1.85066e-05	2.19392e-05	1.78104e-05	2.03123e-05	2.10644e-05	2.00807e-05	2.34359e-05	2.56121e-05	2.30035e-05	2.29094e-05	2.286e-05	2.51359e-05	2.91409e-05	2.42894e-05	2.62991e-05	2.42165e-05	2.42388e-05	2.52752e-05
pos5584	PMeOH(17:1/17:1)	704.522	379.471	6.07255e-05	5.88283e-05	8.81629e-05	8.07496e-05	8.53415e-05	0.000101682	0.00013689	0.000116663	0.000116905	0.000112337	0.000112342	4.70819e-05	4.66935e-05	0.000124658	0.00011906	0.000135236	0.000108431	0.000108194	0.0001137	0.000108664	7.55328e-05	0.000106849	0.000119344	0.000132975	0.000137957	0.000137145	0.000137649	0.000137879	0.000137541
pos8509	PS(22:5/22:6)	882.517	344.167	2.10017e-05	2.66518e-05	3.00999e-05	3.64999e-05	3.35518e-05	2.52686e-05	2.60007e-05	2.82413e-05	3.01045e-05	3.18867e-05	3.50125e-05	3.11786e-05	3.11233e-05	2.88239e-05	4.3444e-05	3.18798e-05	3.60592e-05	3.73567e-05	3.59256e-05	3.32907e-05	3.07554e-05	3.5439e-05	3.2085e-05	3.92607e-05	3.41463e-05	3.39452e-05	3.40701e-05	3.4127e-05	3.40434e-05
pos7481	PC(13:1/26:4)	822.6	457.566	4.55876e-05	4.43421e-05	3.55409e-05	3.66148e-05	4.01637e-05	3.37752e-05	4.15491e-05	4.53834e-05	4.35317e-05	4.08568e-05	3.5838e-05	4.70484e-05	3.21039e-05	4.07279e-05	3.58311e-05	3.38727e-05	3.74004e-05	4.10605e-05	3.82912e-05	3.77838e-05	4.27678e-05	3.28587e-05	3.37332e-05	3.17573e-05	4.00666e-05	3.98307e-05	3.99772e-05	4.0044e-05	3.99459e-05
pos9733	TAG(20:4/20:4/20:4)	973.804	717.59	2.24365e-05	2.71355e-05	2.56135e-05	1.47016e-05	2.00885e-05	2.04624e-05	1.77505e-05	1.87504e-05	3.36836e-05	3.0678e-05	1.27717e-05	1.67993e-05	1.39759e-05	1.73114e-05	2.0247e-05	2.23691e-05	2.28553e-05	2.09702e-05	2.43666e-05	3.04292e-05	1.29327e-05	1.25395e-05	2.70741e-05	3.95329e-05	2.46909e-05	2.45455e-05	2.46358e-05	2.46769e-05	2.46165e-05
pos8807	TAG(18:2/18:2/18:2)	901.725	716.98	9.91112e-05	0.000116359	0.000117787	8.87229e-05	0.00011785	8.30596e-05	7.0432e-05	0.000102433	0.000126397	0.000107476	6.79905e-05	9.54658e-05	8.17792e-05	0.000107884	0.000112396	9.2401e-05	0.000114545	9.88571e-05	0.000135521	8.61651e-05	6.99227e-05	6.91853e-05	0.000113586	0.000172887	0.000103761	0.00010315	0.00010353	0.000103703	0.000103449
pos7492	TAG(16:1/16:1/16:1)	823.504	590.211	2.49452e-06	1.42568e-06	9.81068e-07	5.13613e-07	1.66192e-06	1.0091e-06	1.08028e-06	1.41489e-06	7.51207e-07	1.20036e-06	8.78351e-07	1.33774e-06	1.13406e-06	2.06588e-06	1.28939e-06	1.19865e-06	7.17856e-07	1.54227e-06	1.13347e-06	9.01581e-07	1.79593e-06	1.02475e-06	8.92508e-07	8.06266e-07	1.32756e-06	1.31975e-06	1.3246e-06	1.32681e-06	1.32356e-06
pos6665	TAG(15:2/15:2/15:2)	775.602	545.852	8.05911e-05	9.97293e-05	6.86981e-05	7.80309e-05	8.21501e-05	5.98522e-05	8.61591e-05	8.03442e-05	9.77368e-05	0.000106109	0.000100281	8.02687e-05	6.78124e-05	0.000121133	9.53503e-05	0.000111597	9.16024e-05	0.000117447	7.81724e-05	0.000103375	9.87148e-05	8.67583e-05	8.0548e-05	8.83521e-05	9.9541e-05	9.89549e-05	9.93189e-05	9.94847e-05	9.92411e-05
pos7268	TAG(16:3/16:3/16:3)	811.602	545.212	3.89535e-05	3.57361e-05	0.000105639	0.00135706	3.97674e-05	0.000215774	2.7068e-05	2.81756e-05	2.832e-05	3.29499e-05	2.70523e-05	3.25304e-05	3.4953e-05	2.66633e-05	3.67772e-05	2.87203e-05	3.22885e-05	0.00218423	3.07949e-05	2.84831e-05	2.62402e-05	2.80565e-05	3.79268e-05	9.0995e-05	3.09035e-05	3.07215e-05	3.08345e-05	3.0886e-05	3.08104e-05
pos6551	TAG(15:3/15:3/15:3)	769.553	485.387	0.00512037	0.00536361	0.00609148	0.00475731	0.00511641	0.00539211	0.00447547	0.00499147	0.00499271	0.00518148	0.00502769	0.0050429	0.0055462	0.00460425	0.00523551	0.00528608	0.00518203	0.00445658	0.00554823	0.00490829	0.00430394	0.00491536	0.00554457	0.00539027	0.00502803	0.00504486	0.00496987	0.00499413	0.00505331
pos7157	TAG(16:4/16:4/16:4)	805.554	431.128	0.000245533	0.000204332	0.000237746	0.000189402	0.000232719	0.000192145	0.000228825	0.000193541	0.000158806	0.000177358	0.000233501	0.000275341	0.000267127	0.000202029	0.000191497	0.000182907	0.000177284	0.000206421	0.000238499	0.000165526	0.000233732	0.000223699	0.000223615	0.00019589	0.000189586	0.00018847	0.000189163	0.000189479	0.000189015
pos5493	TAG(13:1/13:1/13:1)	697.524	355.387	4.40878e-06	5.17081e-06	8.92584e-06	6.672e-06	8.81655e-06	7.30021e-06	4.54919e-06	5.35103e-06	6.17528e-06	7.84241e-06	7.54605e-06	4.88777e-06	7.66082e-06	4.4793e-06	1.0756e-05	8.86842e-06	8.37413e-06	9.04199e-06	9.27269e-06	7.85316e-06	5.02374e-06	7.93645e-06	1.028e-05	1.18621e-05	8.86005e-06	8.80788e-06	8.84028e-06	8.85504e-06	8.83336e-06
pos11698	CL(14:0/22:3/18:0/18:2)	1473.04	632.677	3.20231e-06	4.11657e-06	3.26984e-06	4.34695e-06	4.22815e-06	4.22555e-06	5.06443e-06	5.23097e-06	5.63536e-06	5.51996e-06	3.58673e-06	3.61277e-06	4.44407e-06	3.59067e-06	4.14476e-06	4.37728e-06	4.3942e-06	5.56309e-06	5.67772e-06	7.1198e-06	4.35715e-06	4.67142e-06	4.64814e-06	6.59946e-06	4.98975e-06	4.96037e-06	4.97862e-06	4.98693e-06	4.97472e-06
pos7721	PS(22:1/18:5)	836.543	947.056	3.31925e-06	4.95533e-06	4.80015e-06	3.58004e-06	3.52084e-06	3.75301e-06	2.52566e-06	3.87431e-06	4.61713e-06	4.56993e-06	5.13812e-06	4.71256e-06	5.779e-06	3.4014e-06	5.69527e-06	5.26535e-06	2.5859e-06	1.26197e-05	4.55528e-06	7.16584e-06	4.3916e-06	4.35546e-06	4.82602e-06	1.19383e-05	4.35492e-06	4.32927e-06	4.3452e-06	4.35245e-06	4.3418e-06
pos7515	HexCer/NS(d18:1/25:1)	824.695	589.081	4.45968e-06	2.75223e-06	3.56026e-06	5.85276e-06	4.46817e-06	2.36846e-06	3.77715e-06	2.54271e-06	1.7456e-06	1.81891e-06	7.0182e-06	3.62542e-06	1.25925e-06	3.89305e-06	2.25677e-06	1.79139e-06	4.98994e-06	7.44176e-06	4.80549e-06	6.93703e-06	4.16001e-06	5.00494e-06	6.27316e-06	2.13714e-06	5.1626e-06	4.62485e-06	4.83135e-06	5.26917e-06	4.86987e-06
pos7248	HexCer/NS(d18:1/24:1)	810.681	551.299	0.0024796	0.00287562	0.00181139	0.0025775	0.00231267	0.00173931	0.00259023	0.00292978	0.00247016	0.00287284	0.00331585	0.00273254	0.00212759	0.00386317	0.00267808	0.00299874	0.00285719	0.00411407	0.00233543	0.00270308	0.00291684	0.00290708	0.00217838	0.00225195	0.00286353	0.00284666	0.00285714	0.00286191	0.0028549
pos4813	DAG(18:0/18:1)	640.587	608.763	3.15871e-05	5.27097e-05	5.42004e-05	2.41766e-05	4.64303e-05	2.81203e-05	1.13239e-05	4.44043e-05	5.32065e-05	4.32945e-05	6.46517e-05	1.15536e-05	3.23428e-05	9.83237e-05	7.1588e-05	4.15844e-05	5.67315e-05	5.94264e-05	3.1289e-05	2.82476e-05	3.38035e-05	3.2839e-05	6.93368e-05	4.95701e-05	3.75016e-05	3.72808e-05	3.74179e-05	3.74804e-05	3.73887e-05
pos11670	CL(14:0/22:3/14:0/22:4)	1469.01	612.229	4.81377e-06	3.20601e-05	4.31679e-06	6.08528e-05	5.00622e-06	6.95404e-05	2.21324e-05	5.86393e-06	1.07796e-05	6.31121e-06	3.83463e-06	4.93026e-07	4.21079e-06	6.6511e-06	6.06431e-06	4.62928e-06	1.10757e-05	2.48237e-07	4.72343e-06	7.34217e-06	5.37512e-06	3.22458e-05	5.71306e-06	1.02429e-05	6.15739e-06	6.12113e-06	6.14365e-06	6.15391e-06	6.13884e-06
pos4043	LPC(22:6)	568.338	95.8556	8.9112e-07	2.269e-06	2.54029e-06	1.8698e-06	1.54864e-06	1.62189e-06	3.70492e-06	1.90367e-06	3.17722e-06	3.12248e-06	3.15772e-06	1.90072e-06	1.93887e-06	1.78634e-06	2.84993e-06	3.93353e-06	2.95189e-06	3.06875e-06	2.00669e-06	7.34145e-06	2.40699e-06	2.92476e-06	3.18026e-06	2.73509e-06	3.02839e-06	3.01056e-06	3.02163e-06	3.02668e-06	3.01927e-06
pos10734	SM(d24:0/42:2)	1150.04	489.923	7.40221e-05	5.96853e-05	5.80754e-05	4.00058e-05	4.11431e-05	7.03398e-05	3.99994e-05	7.10319e-05	3.95423e-05	3.82189e-05	5.41841e-05	9.16607e-05	5.15106e-05	4.01134e-05	4.25676e-05	6.4689e-05	4.36326e-05	6.14311e-05	8.5525e-05	7.81319e-05	5.32442e-05	4.27027e-05	7.48864e-05	4.83085e-05	4.673e-05	4.64548e-05	4.66257e-05	4.67036e-05	4.65892e-05
pos11549	CL(14:0/22:3/16:0/18:2)	1445.02	630.032	1.02171e-05	1.0158e-05	1.10336e-05	8.54959e-06	1.14759e-05	1.19213e-05	1.07427e-05	8.77963e-06	9.85022e-06	9.98919e-06	7.4554e-06	1.0475e-05	7.93662e-06	8.5869e-06	1.1844e-05	1.04085e-05	1.03936e-05	1.36871e-05	9.49604e-06	1.00458e-05	9.00896e-06	8.97028e-06	9.98457e-06	1.17004e-05	1.23841e-05	1.23112e-05	1.23565e-05	1.23771e-05	1.23468e-05
pos11655	CL(14:0/20:3/16:0/22:5)	1467	612.783	7.52017e-06	9.91263e-06	7.48013e-06	1.08105e-05	1.02756e-05	9.71998e-06	8.9462e-06	1.07748e-05	1.19005e-05	1.14347e-05	8.11045e-06	9.60375e-06	7.32881e-06	6.34395e-06	1.16587e-05	8.25494e-06	9.31145e-06	8.31204e-06	1.09072e-05	1.13097e-05	8.87229e-06	8.83839e-06	8.48236e-06	1.16271e-05	1.00311e-05	9.45033e-06	1.02643e-05	1.0455e-05	9.43909e-06
pos11554	CL(16:0/18:2/18:0/18:2)	1447.03	643.376	1.842e-05	1.7918e-05	1.83626e-05	1.53247e-05	2.08732e-05	1.89644e-05	1.33615e-05	1.79446e-05	1.92647e-05	2.25245e-05	1.57662e-05	1.6259e-05	1.72399e-05	1.26838e-05	2.15832e-05	1.76473e-05	1.73663e-05	1.64548e-05	1.85283e-05	1.50313e-05	1.35372e-05	1.44515e-05	1.62526e-05	1.71916e-05	1.87933e-05	1.86827e-05	1.87514e-05	1.87827e-05	1.87367e-05
pos9961	TAG(18:1/22:6/22:6)	999.74	693.185	7.26549e-06	6.7747e-06	5.22393e-06	7.6295e-06	6.70444e-06	7.19243e-06	1.30035e-05	8.90761e-06	1.30673e-05	1.01757e-05	3.67538e-06	6.84955e-06	4.97289e-06	7.55431e-06	6.31746e-06	6.35947e-06	6.29384e-06	7.63253e-06	8.45395e-06	1.08672e-05	6.53928e-06	5.65222e-06	6.42526e-06	9.05196e-06	7.96603e-06	7.91913e-06	7.94826e-06	7.96153e-06	7.94204e-06
pos6398	PS(17:1/17:1)	760.512	361.32	1.66912e-06	6.53772e-06	2.40081e-05	0.000110387	1.91681e-05	2.00995e-05	1.02077e-06	5.21611e-06	6.73509e-06	1.73589e-05	2.1878e-05	1.85291e-05	4.92871e-06	8.75195e-06	1.77536e-05	5.16808e-05	5.83233e-06	1.60564e-05	2.29077e-05	6.60061e-06	5.26304e-06	1.0345e-05	3.91648e-06	7.25829e-06	2.71657e-05	2.70058e-05	2.71051e-05	2.71504e-05	2.70839e-05
pos6799	PS(18:2/18:2)	784.509	360.111	4.58933e-05	5.85663e-05	7.01109e-05	4.34443e-05	6.29437e-05	3.68057e-05	2.39308e-05	3.24969e-05	4.44811e-05	4.74506e-05	4.84656e-05	4.74655e-05	4.59814e-05	3.39654e-05	6.85526e-05	7.10609e-05	6.02834e-05	4.15388e-05	4.93337e-05	3.48984e-05	2.23393e-05	5.36368e-05	4.6962e-05	6.11142e-05	5.03345e-05	5.08868e-05	5.03733e-05	5.00868e-05	5.07257e-05
pos8475	PS(22:6/22:6)	880.509	340.708	2.90031e-06	3.8703e-07	2.14724e-06	5.47077e-06	2.49454e-06	2.58575e-07	1.0519e-05	2.52736e-06	1.11721e-05	2.46738e-06	2.05628e-06	1.4536e-06	3.67138e-05	7.4594e-07	2.50411e-06	1.07657e-06	5.22413e-07	3.50963e-06	2.90707e-06	5.17327e-06	7.05523e-07	4.34507e-07	2.65542e-06	1.16556e-06	7.98515e-06	7.93813e-06	7.96733e-06	7.98063e-06	7.96109e-06
pos7635	PS(20:4/20:4)	832.511	318.486	6.36399e-06	7.64084e-06	5.00166e-06	8.00923e-06	8.73111e-06	8.09631e-06	7.66266e-06	6.76749e-06	9.55245e-06	9.96266e-06	8.91876e-06	6.9935e-06	4.09839e-06	8.2922e-06	1.1027e-05	9.01979e-06	9.42245e-06	5.87676e-06	8.88715e-06	9.99873e-06	8.36455e-06	1.02618e-05	4.88211e-06	6.34189e-06	9.70701e-06	8.64771e-06	9.75097e-06	9.73358e-06	9.1572e-06
pos5899	PC(14:1e/19:2)	728.557	891.111	9.81741e-07	8.60947e-07	8.68967e-07	8.00095e-07	1.22277e-06	1.00582e-06	1.57092e-06	3.36097e-06	5.96481e-07	2.09733e-06	2.76025e-06	3.95819e-06	1.20394e-06	2.07141e-06	2.4999e-06	1.11836e-06	7.59579e-07	1.11071e-06	1.31264e-06	5.89664e-07	1.1736e-06	3.75591e-07	1.15097e-06	1.39338e-06	1.54946e-06	1.54034e-06	1.546e-06	1.54858e-06	1.54479e-06
pos8521	PC(18:1e/26:2)	882.724	685.79	6.52169e-05	7.59961e-05	7.11611e-05	9.08041e-05	6.52816e-05	6.49151e-05	8.32221e-05	8.06237e-05	9.70206e-05	8.3579e-05	8.01573e-05	6.87776e-05	7.47871e-05	7.21164e-05	8.46196e-05	8.39254e-05	7.33515e-05	0.00010519	9.18044e-05	0.000110386	7.79807e-05	7.90255e-05	8.35609e-05	0.000105983	9.24581e-05	9.19137e-05	9.22518e-05	9.24058e-05	9.21796e-05
pos7821	PC(18:3e/23:0)	840.683	666.787	1.17608e-05	1.48939e-05	1.33275e-05	1.55714e-05	1.49353e-05	1.60015e-05	1.51388e-05	1.46168e-05	2.17564e-05	2.40011e-05	1.03219e-05	1.30769e-05	1.26735e-05	1.05939e-05	2.24888e-06	1.65978e-05	1.17206e-05	2.05376e-05	2.12432e-05	1.69262e-05	1.44753e-05	1.62738e-05	1.59263e-05	2.3903e-05	1.97971e-05	1.96805e-05	1.97529e-05	1.97859e-05	1.97374e-05
pos5294	PC(22:6e/8:0)	680.48	516.394	0.000107471	0.000100261	0.00011639	9.4811e-05	9.49975e-05	9.57031e-05	0.000112099	0.000103644	8.96176e-05	7.64728e-05	0.00010705	0.000104993	8.13356e-05	0.000102182	8.97738e-05	8.00841e-05	9.32152e-05	9.26577e-05	8.32403e-05	8.68322e-05	8.35734e-05	8.97459e-05	8.95338e-05	9.15626e-05	0.000105757	0.000103912	0.000103511	0.000105273	0.000105146
pos5708	PC(14:0e/18:3)	714.543	488.448	1.88203e-05	1.65044e-05	1.05647e-05	1.59042e-05	1.427e-05	1.15606e-05	2.28037e-05	1.98874e-05	1.59677e-05	1.4813e-05	2.11084e-05	1.91837e-05	1.17609e-05	3.03754e-05	1.51322e-05	1.54574e-05	1.41856e-05	2.17493e-05	1.42962e-05	1.43105e-05	2.62039e-05	1.74319e-05	1.29803e-05	1.11391e-05	1.61967e-05	1.61013e-05	1.61605e-05	1.61875e-05	1.61479e-05
pos6116	PC(14:0e/20:3)	742.58	424.829	1.1189e-05	1.42972e-05	1.14714e-05	6.2338e-06	1.30354e-05	5.30538e-06	5.05676e-06	1.16194e-05	4.34702e-06	7.59532e-06	1.03821e-05	1.78104e-05	1.2452e-05	1.37117e-05	8.08622e-06	9.81777e-06	7.39898e-06	1.22078e-05	1.19749e-05	1.01701e-05	1.02638e-05	9.73228e-06	8.45331e-06	4.82163e-06	8.17404e-06	8.12591e-06	8.1558e-06	8.16942e-06	8.14942e-06
pos6822	PC(18:4e/20:5)	786.527	374.136	8.64144e-06	2.49534e-05	2.71229e-05	2.31436e-05	3.10793e-05	2.57616e-05	2.63704e-05	1.99807e-05	2.32605e-05	2.91444e-05	2.7561e-05	2.19408e-05	2.40397e-05	1.53792e-05	1.87922e-05	2.75114e-05	2.56965e-05	2.59606e-05	2.67778e-05	3.48741e-05	1.77293e-05	3.12702e-05	2.63087e-05	3.36376e-05	2.97678e-05	3.09668e-05	3.04544e-05	2.88906e-05	3.08854e-05
pos5319	DAG(21:0/18:1)	682.632	634.313	9.28697e-06	1.10532e-05	6.90424e-06	8.0657e-06	9.88553e-06	5.37509e-06	8.464e-06	1.03122e-05	1.11021e-05	1.12281e-05	9.78434e-06	8.56751e-06	5.49964e-06	1.5532e-05	1.00994e-05	9.33435e-06	9.85906e-06	1.20103e-05	8.03408e-06	8.28552e-06	7.43166e-06	8.56641e-06	6.10554e-06	7.69273e-06	1.02051e-05	1.0145e-05	1.01823e-05	1.01993e-05	1.01743e-05
pos6679	PC(8:0/27:0)	776.608	550.993	8.31421e-06	1.08223e-05	7.64591e-06	1.02113e-05	7.67568e-06	6.72684e-06	1.02596e-05	1.05275e-05	1.20771e-05	1.32132e-05	1.55832e-05	7.4816e-06	1.14526e-05	1.81795e-05	1.12082e-05	1.45256e-05	1.25314e-05	2.0294e-05	9.57348e-06	6.90235e-06	9.52175e-06	1.47303e-05	9.4142e-06	1.48243e-05	1.25309e-05	1.21317e-05	1.23352e-05	1.25428e-05	1.23215e-05
pos5128	DAG(18:0/20:2)	666.601	591.714	0.000175391	0.000223601	9.1541e-05	0.000114375	0.00015363	9.26299e-05	0.00018438	0.000203162	0.000194817	0.000186301	0.000153156	0.000146899	0.000103307	0.000309569	0.000118776	0.000151793	0.000153923	0.000185353	0.000113261	0.000143196	0.000166075	0.0001458	9.85519e-05	0.00010791	0.000168671	0.000167678	0.000168294	0.000168575	0.000168163
pos6760	HexCer/NS(d18:1/22:1)	782.65	517.164	0.000272171	0.000230318	0.000130151	0.000109373	0.000136548	6.31391e-05	0.000101084	0.000134669	0.00012205	0.000117642	0.00030614	0.000220554	0.000206532	0.000233094	0.000138429	0.000188058	0.000189301	0.000328125	9.85438e-05	0.000134683	0.000141141	0.000122203	0.00017886	0.000105426	0.000177017	0.000175974	0.000176622	0.000176917	0.000176483
pos7929	PC(19:1/22:6)	846.597	446.709	1.81096e-05	2.15347e-05	1.39665e-05	2.21644e-05	2.06473e-05	1.72956e-05	2.56054e-05	2.61148e-05	2.07479e-05	2.46258e-05	2.06765e-05	2.25172e-05	1.37918e-05	2.37153e-05	2.04311e-05	1.94603e-05	2.1827e-05	2.21307e-05	1.87741e-05	1.98183e-05	2.25419e-05	2.10778e-05	1.70207e-05	1.86344e-05	1.98588e-05	1.97419e-05	1.98145e-05	1.98476e-05	1.9799e-05
pos8121	PS(24:4/18:5)	858.52	359.075	1.78577e-06	1.39938e-06	1.44566e-06	6.07267e-07	1.57427e-06	1.26751e-06	1.50108e-06	2.1802e-05	1.38643e-06	3.49937e-07	1.51915e-06	3.28212e-07	1.58141e-06	3.851e-07	6.25043e-07	1.34767e-06	1.23591e-06	1.50736e-06	1.33578e-06	1.73077e-05	1.09008e-06	1.4188e-06	1.58217e-06	5.01537e-06	1.41695e-06	1.40861e-06	1.41379e-06	1.41615e-06	1.41268e-06
pos8016	TAG(16:0/16:0/18:0)	852.799	756.391	3.21815e-05	2.873e-05	6.05198e-05	2.86025e-05	3.75587e-05	2.5767e-05	1.33434e-05	4.30438e-05	2.56602e-05	5.35009e-05	4.03216e-05	3.17089e-05	3.96118e-05	3.57942e-05	5.12442e-05	5.39118e-05	5.07519e-05	4.81262e-05	7.21387e-05	2.62048e-05	2.82385e-05	3.93449e-05	7.52921e-05	0.000101006	4.76333e-05	4.73528e-05	4.7527e-05	4.76063e-05	4.74898e-05
pos2399	ACar(16:1)	398.326	79.4338	2.94127e-05	3.84582e-05	3.04846e-05	3.27473e-05	3.24964e-05	2.22361e-05	4.05378e-05	3.00997e-05	2.92859e-05	2.72255e-05	3.70577e-05	3.06288e-05	2.34596e-05	5.31297e-05	3.22661e-05	3.4282e-05	2.80425e-05	4.49054e-05	7.09315e-05	2.7384e-05	3.43595e-05	3.54819e-05	2.62046e-05	2.7273e-05	3.78175e-05	3.75948e-05	3.77331e-05	3.77961e-05	3.77036e-05
pos7012	HexCer/NS(d18:1/23:1)	796.662	534.605	7.18115e-05	9.78133e-05	5.79849e-05	0.000122862	6.83262e-05	3.8349e-05	5.34847e-05	6.8838e-05	5.06069e-05	6.92408e-05	0.000102299	8.85916e-05	7.40396e-05	0.000109593	6.44065e-05	9.3008e-05	6.9776e-05	0.000137089	6.64266e-05	6.75021e-05	7.23253e-05	7.47335e-05	5.66064e-05	5.403e-05	7.47865e-05	7.79589e-05	7.6342e-05	7.45351e-05	7.6508e-05
pos2124	ACar(14:0)	372.31	74.482	3.11484e-05	5.37309e-05	4.92114e-05	5.56706e-05	4.25889e-05	2.61332e-05	4.28065e-05	4.31573e-05	3.44574e-05	5.9894e-05	7.04541e-05	6.10806e-05	4.3984e-05	8.47161e-05	3.72123e-05	6.89316e-05	3.78002e-05	8.5781e-05	6.40196e-05	4.88467e-05	6.63613e-05	4.72717e-05	3.75408e-05	5.53506e-05	6.59122e-05	6.55241e-05	6.57651e-05	6.58749e-05	6.57137e-05
pos11825	CL(14:0/22:3/16:0/22:5)	1495.03	617.595	7.17954e-06	9.12537e-06	9.08566e-06	9.11354e-06	8.77867e-06	9.12894e-06	9.65397e-06	8.80549e-06	9.74773e-06	1.05355e-05	6.90926e-06	8.12283e-06	8.20094e-06	7.73336e-06	1.00912e-05	7.88548e-06	1.89235e-06	8.3372e-06	9.01782e-06	8.97237e-06	7.06548e-06	7.56601e-06	9.21464e-06	1.01667e-05	9.40941e-06	9.354e-06	9.38841e-06	9.40408e-06	9.38106e-06
pos4439	LPC(24:0)	608.464	344.42	2.43071e-06	3.52381e-06	2.68098e-06	5.26651e-06	4.68632e-06	4.20219e-06	4.76704e-06	5.56173e-06	9.13273e-06	6.40279e-06	5.77272e-06	3.41906e-06	3.01421e-06	5.67657e-06	8.43991e-06	7.42982e-06	8.13139e-06	9.07371e-06	5.09983e-06	6.12767e-06	5.03815e-06	8.36879e-06	5.22832e-06	6.76073e-06	6.95525e-06	6.91429e-06	6.93973e-06	6.95131e-06	6.9343e-06
pos11826	CL(16:0/22:6/18:0/18:2)	1495.04	630.582	3.2135e-05	2.91362e-05	2.54092e-05	2.79699e-05	3.52101e-05	2.75468e-05	3.21017e-05	3.07171e-05	3.42682e-05	3.27897e-05	3.63221e-05	2.35773e-05	2.77455e-05	2.72129e-05	3.92496e-05	3.25385e-05	2.99232e-05	3.22854e-05	3.19182e-05	3.33251e-05	2.98705e-05	3.00579e-05	2.85946e-05	3.62686e-05	3.20719e-05	3.38949e-05	3.24875e-05	3.09463e-05	3.36124e-05
pos9172	TAG(18:1/18:1/20:4)	924.792	718.044	3.99862e-05	4.26639e-05	4.03776e-05	3.85163e-05	3.55177e-05	3.31815e-05	4.60939e-05	3.28978e-05	6.59304e-05	6.02161e-05	2.02682e-05	3.06267e-05	2.50292e-05	3.60626e-05	4.15265e-05	3.75337e-05	4.99291e-05	3.45636e-05	4.93049e-05	4.0824e-05	2.87481e-05	2.4369e-05	4.11599e-05	6.73523e-05	4.13682e-05	4.11246e-05	4.12758e-05	4.13448e-05	4.12435e-05
pos7053	HexCer/NS(d18:1/23:0)	798.681	568.202	6.15074e-05	7.13075e-05	5.45241e-05	7.55388e-05	5.74744e-05	4.43736e-05	7.4245e-05	7.60093e-05	5.21164e-05	5.70074e-05	0.000125511	6.2161e-05	4.91781e-05	9.64845e-05	7.42327e-05	0.00010709	9.86235e-05	0.000141135	7.685e-05	9.8295e-05	8.80043e-05	9.19026e-05	7.62199e-05	6.34801e-05	8.83726e-05	8.78523e-05	8.81754e-05	8.83226e-05	8.81064e-05
pos7987	TAG(16:0/16:0/18:1)	850.777	726.542	8.39199e-06	1.01971e-05	1.54236e-05	9.08821e-06	1.24099e-05	7.26414e-06	5.57299e-06	4.70581e-06	1.0872e-05	8.44903e-06	6.6113e-06	6.9595e-06	4.04281e-06	6.53848e-06	2.20685e-05	1.42782e-05	8.56796e-06	6.28358e-06	1.01853e-05	6.23237e-06	1.49545e-05	4.61767e-06	1.00451e-05	1.0856e-05	9.94596e-06	9.88739e-06	9.92376e-06	9.94033e-06	9.916e-06
pos3688	LPC(18:0)	524.371	147.493	0.000272825	0.000363145	0.000513571	0.000305462	0.000376052	0.000468738	0.000311688	0.000354299	0.000466376	0.000608181	0.000394696	0.000299746	0.000379648	0.000246551	0.000548882	0.000528657	0.000419975	0.000494728	0.000491422	0.000632688	0.000311428	0.000469068	0.000545654	0.000628158	0.000512493	0.000509476	0.00051135	0.000512204	0.00051095
pos2761	ACar(18:0)	428.372	147.903	2.41848e-05	3.2745e-05	2.98913e-05	3.33571e-05	3.16502e-05	2.77902e-05	2.8883e-05	2.61867e-05	4.89176e-05	3.57045e-05	3.29318e-05	3.10153e-05	2.64942e-05	2.78739e-05	4.42557e-05	4.34396e-05	3.41429e-05	5.25198e-05	5.6138e-05	5.64428e-05	2.59898e-05	3.98021e-05	3.5001e-05	3.38623e-05	4.36394e-05	4.33825e-05	4.35421e-05	4.36148e-05	4.3508e-05
pos8344	TAG(16:1/18:1/18:2)	872.766	718.721	5.63978e-06	3.77318e-05	3.00117e-05	2.01705e-05	3.47267e-05	2.74572e-05	1.09284e-05	3.98764e-05	2.78917e-05	2.04447e-05	1.94027e-05	4.05393e-05	6.57552e-06	3.16137e-05	7.51334e-05	3.80611e-05	3.42339e-05	1.27025e-05	1.34694e-05	6.76093e-06	4.19868e-05	9.66797e-06	2.64355e-05	5.45254e-05	2.08031e-05	2.06806e-05	2.07567e-05	2.07913e-05	2.07405e-05
pos7553	HexCer/NS(d18:1/25:0)	826.71	598.688	8.37581e-06	9.63296e-06	7.40037e-06	1.17621e-05	8.64318e-06	7.32813e-06	1.17318e-05	1.13065e-05	8.79089e-06	7.3895e-06	1.59807e-05	8.81198e-06	6.60122e-06	1.24528e-05	1.08088e-05	1.47988e-05	1.46464e-05	1.81314e-05	1.07109e-05	1.37941e-05	1.25923e-05	1.35053e-05	1.08717e-05	9.70155e-06	1.22004e-05	1.25495e-05	1.22847e-05	1.18328e-05	1.25822e-05
pos7096	PC(11:0/26:2)	800.607	514.047	0.000100119	8.49372e-05	7.29945e-05	8.59936e-05	8.78517e-05	8.03072e-05	9.49679e-05	8.22121e-05	8.40808e-05	7.55347e-05	8.39607e-05	8.58349e-05	8.86945e-05	8.58211e-05	8.67602e-05	7.00001e-05	7.63679e-05	7.15406e-05	8.52825e-05	8.08437e-05	7.53044e-05	7.23145e-05	7.24748e-05	7.25838e-05	7.1115e-05	7.06963e-05	7.09563e-05	7.10748e-05	7.09008e-05
pos11683	CL(14:0/22:4/18:0/18:2)	1471.03	633.08	2.32982e-05	2.84393e-05	1.77821e-05	2.62373e-05	3.85235e-05	2.8268e-05	1.57173e-05	1.78825e-05	1.28742e-05	3.30778e-05	2.67601e-05	3.79937e-05	3.43897e-05	2.524e-05	3.34189e-05	2.52757e-05	2.9687e-05	1.53836e-05	4.79749e-05	2.03478e-05	1.00958e-05	1.04152e-05	2.83962e-05	1.72508e-05	3.11175e-05	3.09342e-05	3.1048e-05	3.10998e-05	3.10237e-05
pos5851	DAG(24:0/18:1)	724.677	670.956	1.30247e-05	1.4427e-05	9.38878e-06	1.37001e-05	1.54061e-05	1.18738e-05	1.91162e-05	2.13009e-05	3.40779e-05	2.43311e-05	1.50733e-05	1.11083e-05	6.81822e-06	2.42827e-05	2.22146e-05	1.61108e-05	1.79078e-05	1.94102e-05	1.50713e-05	1.79023e-05	1.3652e-05	1.68276e-05	1.13374e-05	1.59859e-05	1.82919e-05	1.8461e-05	1.79682e-05	1.82217e-05	1.84019e-05
pos5903	HexCer/NS(d18:1/18:0)	728.601	476.871	5.94723e-05	4.56937e-05	4.5467e-05	5.37973e-05	4.28162e-05	3.5841e-05	4.21228e-05	3.78075e-05	3.40707e-05	3.61321e-05	7.18553e-05	3.90502e-05	4.08581e-05	6.30222e-05	4.83196e-05	6.70784e-05	7.10302e-05	6.46038e-05	5.10132e-05	6.10628e-05	5.42924e-05	5.76723e-05	5.78156e-05	4.50229e-05	4.60002e-05	4.57293e-05	4.58975e-05	4.59741e-05	4.58616e-05
pos4478	DAG(16:0/18:2)	610.54	528.447	8.23464e-05	9.39843e-05	5.75598e-05	6.55917e-05	7.80605e-05	6.57029e-05	0.00011578	8.81636e-05	9.10349e-05	8.10052e-05	6.83839e-05	7.03077e-05	5.7659e-05	0.000111186	6.51308e-05	6.78593e-05	7.92398e-05	7.24817e-05	6.02255e-05	0.000103909	8.67685e-05	7.35764e-05	6.38558e-05	6.71163e-05	8.51838e-05	8.46822e-05	8.49937e-05	8.51356e-05	8.49272e-05
pos8880	TAG(18:1/18:1/18:2)	905.752	731.553	5.48383e-05	6.17533e-05	0.00011036	0.000132775	0.000118503	0.000149673	6.78593e-05	6.95146e-05	0.000130642	0.000102045	8.66243e-05	7.08102e-05	3.11601e-05	6.17787e-05	0.000210345	0.000165685	6.73226e-05	5.52282e-05	6.48382e-05	4.37598e-05	0.000187258	5.70849e-05	0.000175937	5.63056e-05	9.17929e-05	9.66057e-05	9.18833e-05	9.21919e-05	9.38218e-05
pos8564	TAG(16:0/18:0/18:0)	885.778	757.21	1.40731e-05	1.52664e-05	1.80769e-05	1.2215e-05	1.40465e-05	1.36574e-05	9.67852e-06	1.20559e-05	1.72986e-05	1.71163e-05	1.06874e-05	1.29559e-05	1.17148e-05	1.59158e-05	1.67593e-05	1.5976e-05	1.73915e-05	1.42217e-05	1.98637e-05	1.13178e-05	1.09386e-05	1.12122e-05	1.94939e-05	2.25322e-05	1.54441e-05	1.53532e-05	1.54096e-05	1.54354e-05	1.53976e-05
pos8499	TAG(16:0/18:1/18:1)	881.744	729.16	1.24344e-05	1.60612e-05	2.55136e-05	2.01129e-05	2.2639e-05	2.11196e-05	1.12948e-05	1.03447e-05	1.97923e-05	1.77183e-05	1.53999e-05	1.3009e-05	6.78991e-06	1.18995e-05	4.3194e-05	2.9832e-05	1.37621e-05	1.13832e-05	1.48821e-05	1.043e-05	3.2024e-05	1.07074e-05	2.37981e-05	1.29863e-05	1.70989e-05	1.77145e-05	1.71426e-05	1.6806e-05	1.75606e-05
pos4927	Cer/NS(d18:1/24:0)	650.642	616.994	8.14523e-06	1.24405e-05	5.0229e-06	7.66622e-06	6.24589e-06	5.75048e-06	9.50973e-06	1.20247e-05	1.02252e-05	1.15961e-05	1.15299e-05	9.24866e-06	7.06916e-06	1.7158e-05	7.07771e-06	7.38435e-06	8.35352e-06	1.83926e-05	8.71489e-06	1.00751e-05	1.11833e-05	1.08818e-05	7.66379e-06	7.48015e-06	1.02162e-05	9.06497e-06	9.89665e-06	1.01388e-05	9.73049e-06
pos4770	Cer/NS(d18:1/23:0)	636.627	608.997	1.86987e-05	2.75148e-05	2.05015e-05	2.11598e-05	2.07757e-05	1.93863e-05	1.93571e-05	2.10318e-05	1.93729e-05	2.503e-05	2.79515e-05	1.95976e-05	1.27884e-05	1.76082e-05	2.54303e-05	3.81275e-05	2.96202e-05	3.65327e-05	4.08571e-05	3.84004e-05	2.10347e-05	2.44489e-05	2.97229e-05	2.76308e-05	2.83219e-05	2.81551e-05	2.82587e-05	2.83059e-05	2.82366e-05
pos9531	TAG(18:1/18:1/22:6)	953.747	706.903	9.1207e-06	7.14876e-06	8.59873e-06	6.10811e-06	7.44888e-06	7.62566e-06	8.61763e-06	9.3826e-06	1.14153e-05	9.28254e-06	6.27014e-06	7.44266e-06	7.15959e-06	6.96462e-06	8.85549e-06	7.418e-06	7.68098e-06	8.16516e-06	9.39884e-06	1.2746e-05	7.04678e-06	5.8184e-06	9.99763e-06	1.03592e-05	8.41154e-06	8.36201e-06	8.39277e-06	8.40678e-06	8.3862e-06
pos5381	DAG(18:0/22:5)	688.586	560.74	7.45847e-05	7.46728e-05	4.29881e-05	3.65606e-05	4.72131e-05	4.57977e-05	7.94362e-05	6.41728e-05	0.000106658	5.83252e-05	5.19409e-05	5.68776e-05	4.46552e-05	9.83172e-05	3.77918e-05	5.04535e-05	4.92719e-05	8.96719e-05	4.56465e-05	5.76345e-05	8.44374e-05	5.06481e-05	4.23088e-05	3.89046e-05	5.88528e-05	5.85063e-05	5.87215e-05	5.88195e-05	5.86755e-05
pos3805	Cer/NS(d18:1/16:0)	538.518	481.601	7.63537e-05	7.02455e-05	7.94821e-05	4.14683e-05	6.14968e-05	7.04369e-05	4.29159e-05	5.80251e-05	6.06566e-05	6.19283e-05	6.26249e-05	6.47448e-05	4.87341e-05	3.2267e-05	6.53178e-05	9.41595e-05	7.37838e-05	6.67791e-05	0.00012573	8.88799e-05	5.0051e-05	5.49191e-05	8.79181e-05	7.4712e-05	6.61546e-05	6.57651e-05	6.6007e-05	6.61172e-05	6.59553e-05
pos3994	Cer/NS(d18:2/18:0)	564.534	489.634	0.00167246	0.00169451	0.00181575	0.00125939	0.00137841	0.00189533	0.00120134	0.00183185	0.0013772	0.00136027	0.0016172	0.001971	0.00151487	0.0011969	0.00141967	0.0018502	0.00145913	0.00183569	0.00226158	0.0021074	0.00147648	0.00139886	0.00217271	0.00179143	0.00158496	0.00159123	0.00157625	0.00157754	0.00159152
pos2099	ACar(14:1)	370.295	65.7598	4.25265e-06	6.05817e-06	4.42648e-06	3.64728e-06	5.42775e-06	3.25687e-06	7.46292e-06	5.29996e-06	7.57035e-06	4.25465e-06	5.32849e-06	3.8061e-06	2.76439e-06	6.65816e-06	4.44982e-06	5.35777e-06	4.14273e-06	8.50372e-06	6.90826e-06	3.54972e-06	5.45104e-06	5.50428e-06	4.90287e-06	5.09043e-06	6.11355e-06	6.07755e-06	6.09991e-06	6.11009e-06	6.09513e-06
pos4901	Cer/NS(d18:1/24:1)	648.628	593.212	0.000407922	0.000521442	0.000338661	0.000322296	0.000395677	0.000401076	0.000393968	0.000508651	0.000496396	0.000586656	0.000446338	0.000481324	0.000238366	0.000402304	0.000449569	0.000576244	0.000497594	0.000693991	0.000646574	0.000563773	0.000391251	0.000366121	0.000470307	0.000402191	0.000511584	0.000508572	0.000510442	0.000511295	0.000510043
pos8460	TAG(16:1/18:1/18:1)	879.74	729.159	6.97931e-05	8.79585e-05	0.000139515	0.000112405	0.000129565	0.000120361	6.48073e-05	5.9414e-05	0.000116209	8.96356e-05	8.85736e-05	7.36139e-05	3.86436e-05	6.80069e-05	0.000238835	0.000165817	7.82564e-05	6.21264e-05	8.40728e-05	6.31147e-05	0.000171333	5.98448e-05	0.000128608	8.03322e-05	9.88813e-05	9.79752e-05	9.77061e-05	9.78925e-05	9.89956e-05
pos4191	DAG(16:0/16:1)	584.524	520.756	3.64675e-05	3.86294e-05	2.26152e-05	2.49142e-05	3.43993e-05	2.29153e-05	3.23457e-05	3.0841e-05	3.15922e-05	3.06702e-05	2.7413e-05	3.17714e-05	2.20508e-05	4.54185e-05	2.35338e-05	2.32924e-05	2.75168e-05	2.48232e-05	2.03716e-05	3.39224e-05	2.87643e-05	2.39027e-05	1.78013e-05	2.07398e-05	3.13405e-05	3.1156e-05	3.12706e-05	3.13228e-05	3.12461e-05
pos2425	ACar(16:0)	400.332	76.2784	1.46988e-07	5.40074e-07	2.89989e-07	1.48432e-07	2.72406e-07	1.3773e-07	4.25559e-07	3.08719e-07	2.19424e-07	1.91458e-07	3.64313e-07	1.8001e-07	6.21145e-08	6.8956e-07	4.27178e-07	3.974e-07	2.38095e-07	4.14967e-07	9.08796e-07	2.49699e-07	2.94464e-07	2.90258e-07	1.31068e-07	1.46899e-07	4.59787e-07	4.5708e-07	4.58761e-07	4.59527e-07	4.58402e-07
pos9582	TAG(18:0/18:0/22:6)	957.861	713.805	6.9153e-07	7.86051e-07	7.38034e-07	6.17412e-07	2.14027e-06	1.92943e-06	9.34405e-07	1.16117e-06	3.46528e-06	2.55686e-06	5.14697e-07	5.03616e-07	1.34938e-06	9.04382e-07	8.42267e-06	1.15261e-05	8.44198e-07	8.69911e-07	1.37419e-06	1.72303e-06	5.23266e-06	5.36234e-07	6.59178e-07	1.84306e-06	1.11647e-06	1.1099e-06	1.11398e-06	1.11584e-06	1.11311e-06
pos4008	Cer/NS(d18:1/18:0)	566.549	523.803	0.00308009	0.00326412	0.00391994	0.00211812	0.00260464	0.00328518	0.00206097	0.00268907	0.00253229	0.00283005	0.00297286	0.00250987	0.0023038	0.00164405	0.00304992	0.00433268	0.00333407	0.00325014	0.00526017	0.00430487	0.00220398	0.00279913	0.00478036	0.00425037	0.00330803	0.00331528	0.00330887	0.00329981	0.00331479
pos8956	TAG(18:0/18:1/18:1)	909.786	758.777	4.06231e-05	6.43777e-05	6.13656e-05	4.27246e-05	5.87783e-05	7.003e-05	3.10061e-05	2.9868e-05	5.00728e-05	4.0562e-05	2.7204e-05	3.09243e-05	1.86271e-05	3.58177e-05	5.51342e-05	4.62635e-05	3.48608e-05	3.25858e-05	3.62045e-05	3.16397e-05	5.26035e-05	2.46991e-05	4.55197e-05	3.88975e-05	4.05332e-05	4.02946e-05	4.04428e-05	4.05103e-05	4.04111e-05
pos3790	Cer/NS(d18:2/16:0)	536.502	443.08	3.13284e-05	2.93661e-05	2.97807e-05	1.95448e-05	2.31388e-05	3.02274e-05	1.73109e-05	2.57618e-05	2.38132e-05	2.3101e-05	2.22623e-05	3.24153e-05	1.9825e-05	1.68085e-05	2.37837e-05	3.779e-05	2.21241e-05	3.23419e-05	4.0542e-05	3.15816e-05	2.52552e-05	2.17812e-05	3.35317e-05	2.89125e-05	2.66455e-05	2.64886e-05	2.65861e-05	2.66305e-05	2.65653e-05
pos4878	Cer/NS(d18:1/24:2)	646.611	566.906	6.01969e-05	6.7484e-05	5.34627e-05	4.47778e-05	5.08717e-05	7.23107e-05	6.23996e-05	7.51593e-05	6.70146e-05	8.42992e-05	6.04135e-05	6.5337e-05	4.21651e-05	5.29944e-05	5.90778e-05	7.91416e-05	6.43815e-05	9.01114e-05	8.97498e-05	8.89935e-05	6.19116e-05	5.31074e-05	7.15275e-05	6.68903e-05	7.71073e-05	7.66533e-05	7.69352e-05	7.70637e-05	7.6875e-05
pos5461	DAG(18:1/22:1)	694.633	620.399	6.07987e-05	7.70257e-05	4.03095e-05	4.95215e-05	6.42067e-05	3.7453e-05	6.89514e-05	8.26959e-05	8.31307e-05	7.66129e-05	6.20252e-05	5.57004e-05	4.34866e-05	0.000114786	5.83394e-05	6.09979e-05	6.28194e-05	7.89642e-05	4.92603e-05	5.74814e-05	5.82508e-05	5.76755e-05	4.04216e-05	4.77396e-05	7.13745e-05	7.09543e-05	7.12153e-05	7.13342e-05	7.11595e-05
pos9780	TAG(18:0/21:5/21:5)	977.771	758.277	1.13022e-06	1.46968e-06	1.36617e-06	1.31688e-06	1.21429e-06	1.25445e-06	5.31238e-07	8.01272e-07	1.8301e-06	1.59997e-06	4.52553e-07	4.11238e-07	3.69226e-07	5.87768e-07	1.79735e-06	1.51629e-06	8.44447e-07	7.02068e-07	1.13468e-06	7.04497e-07	1.68794e-06	5.08369e-07	1.30783e-06	1.22416e-06	1.072e-06	9.89281e-07	1.10452e-06	1.36023e-06	7.63364e-07
pos5491	DAG(18:0/22:1)	696.648	618.957	6.93847e-05	0.000103265	5.8883e-05	6.75852e-05	8.08246e-05	5.50807e-05	8.62075e-05	0.000100793	0.000109741	0.000113471	8.09463e-05	7.83997e-05	5.64293e-05	0.000135666	8.32688e-05	8.22642e-05	8.29411e-05	0.000118561	6.91701e-05	7.97911e-05	7.30223e-05	7.47173e-05	6.11098e-05	7.00828e-05	9.0297e-05	8.97653e-05	9.00955e-05	9.02459e-05	9.0025e-05
pos4593	Cer/NS(d18:1/22:0)	622.593	590.665	7.12274e-06	4.37217e-05	4.00109e-05	3.04513e-05	2.35411e-06	5.38353e-06	2.92219e-05	7.04567e-06	8.42073e-06	9.6052e-06	2.15209e-05	6.75702e-06	4.89975e-06	1.46745e-05	4.37035e-06	8.66739e-06	7.83034e-06	2.08269e-05	1.57607e-06	1.09016e-05	3.84403e-05	3.50499e-05	4.51945e-05	4.55672e-05	8.88854e-06	8.8362e-06	8.8687e-06	8.88351e-06	8.86176e-06
pos5415	DAG(18:0/22:4)	690.635	607.336	2.86508e-06	1.91204e-06	4.74404e-06	3.56401e-06	3.24654e-06	3.22868e-06	2.57362e-06	1.58754e-06	2.55054e-06	2.17161e-06	3.69844e-06	1.58525e-06	1.88932e-06	3.15632e-06	4.65231e-06	3.09237e-06	4.09854e-06	3.50455e-06	4.01398e-06	3.74397e-06	2.83277e-06	3.54745e-06	4.74477e-06	4.45464e-06	3.25867e-06	3.23949e-06	3.2514e-06	3.25683e-06	3.24886e-06
pos6063	PC(14:0e/20:5)	738.541	485.362	7.12784e-05	7.25925e-05	7.60121e-05	7.15999e-05	7.18938e-05	7.29909e-05	8.35934e-05	8.42393e-05	6.93861e-05	7.58296e-05	7.67761e-05	7.94768e-05	6.66134e-05	8.83332e-05	7.82322e-05	6.93536e-05	7.35504e-05	8.62358e-05	6.76085e-05	8.02719e-05	8.10344e-05	7.50443e-05	8.26407e-05	8.0266e-05	7.49505e-05	7.45091e-05	7.47832e-05	7.49081e-05	7.47247e-05
pos6738	HexCer/NS(d18:2/22:1)	780.633	511.501	1.93488e-05	2.03589e-05	1.45294e-05	2.51182e-05	1.38185e-05	2.33374e-05	2.03522e-05	1.21907e-05	1.74087e-05	9.86404e-06	3.78773e-05	2.50134e-05	2.79476e-05	3.6854e-05	1.41123e-05	1.86061e-05	2.06835e-05	2.78424e-05	1.22606e-05	2.26e-05	2.32733e-05	1.35537e-05	2.4704e-05	1.99959e-05	1.54671e-05	1.99663e-05	1.55902e-05	1.58336e-05	1.75069e-05
pos6591	TAG(14:3/14:3/17:2)	771.561	485.368	0.00027923	0.000278328	0.000313515	0.000255561	0.00026694	0.000287468	0.000238122	0.000273341	0.000254503	0.000261594	0.00026678	0.000272183	0.000291388	0.000384282	0.000272308	0.000260633	0.000266506	0.000237859	0.000296286	0.000265044	0.000235261	0.000257172	0.000281282	0.000282703	0.000270119	0.000268528	0.000269516	0.000269966	0.000269305
pos5845	PC(18:4e/15:1)	724.524	501.575	0.000203819	0.000172567	0.000159178	0.000175756	0.000165003	0.000151802	0.000158423	0.000161903	0.000178618	0.000175613	0.000158435	0.00018839	0.0001627	0.000191875	0.00015421	0.00016953	0.000178076	0.000172262	0.000151639	0.000146874	0.000177123	0.000152793	0.000153086	0.000143236	0.000158742	0.000157808	0.000158388	0.000158653	0.000158264
pos8846	TAG(16:0/16:0/22:5)	903.816	744.591	4.47595e-05	5.58408e-05	0.000116229	0.000116996	0.000111177	0.000115816	4.26279e-05	4.21633e-05	0.000115682	7.9497e-05	6.6439e-05	5.14444e-05	1.88113e-05	4.83317e-05	0.000220129	0.000169629	5.19092e-05	3.91696e-05	4.32852e-05	3.0876e-05	0.000174143	3.77704e-05	0.000153983	4.54485e-05	7.63989e-05	7.59491e-05	7.62284e-05	7.63557e-05	7.61688e-05
pos8535	TAG(16:0/16:0/20:1)	883.762	743.457	2.77041e-05	2.73165e-05	3.54059e-05	2.75621e-05	3.31609e-05	2.60492e-05	2.02456e-05	1.89219e-05	3.18763e-05	2.61679e-05	2.29474e-05	2.13799e-05	1.48015e-05	2.31126e-05	4.87007e-05	3.99784e-05	2.44455e-05	2.16521e-05	2.70942e-05	2.21847e-05	3.805e-05	1.63688e-05	3.54641e-05	2.7222e-05	2.74312e-05	2.72697e-05	2.737e-05	2.74157e-05	2.73486e-05
pos9269	TAG(18:0/18:0/20:5)	931.769	741.337	7.40116e-05	4.31172e-05	3.16643e-05	1.47204e-05	3.2602e-05	2.11517e-05	4.84658e-05	5.43165e-05	3.81509e-05	3.77401e-05	1.99601e-05	7.50895e-05	3.6097e-05	3.09447e-05	2.80771e-05	4.04949e-05	3.27638e-05	4.50221e-05	6.76771e-05	4.45627e-05	9.53009e-06	2.18316e-05	2.72672e-05	9.53136e-05	5.7758e-05	5.74179e-05	5.76291e-05	5.77253e-05	5.7584e-05
pos8002	TAG(16:1/16:1/18:1)	851.708	711.161	9.41187e-06	1.21232e-05	2.76171e-05	1.49607e-05	1.88522e-05	1.4456e-05	8.28063e-06	5.91938e-06	1.40927e-05	1.11172e-05	1.13401e-05	9.72429e-06	2.90264e-06	8.71439e-06	4.77992e-05	2.81564e-05	9.06216e-06	6.22852e-06	9.9694e-06	6.20101e-06	3.16646e-05	6.65985e-06	1.45267e-05	7.66399e-06	1.3162e-05	1.26576e-05	1.27101e-05	1.30992e-05	1.29653e-05
pos9318	TAG(18:1/18:1/20:1)	935.798	759.304	1.27774e-05	1.68435e-05	1.65547e-05	1.39577e-05	1.58701e-05	1.48306e-05	9.35635e-06	8.82801e-06	1.54969e-05	1.25756e-05	1.11801e-05	1.07098e-05	7.28921e-06	1.20446e-05	2.37763e-05	1.90719e-05	1.50219e-05	9.48677e-06	1.08799e-05	8.23792e-06	1.69283e-05	7.65197e-06	2.35591e-05	1.6999e-05	1.44568e-05	1.28499e-05	1.37722e-05	1.46867e-05	1.35953e-05
pos9295	TAG(18:0/18:0/20:4)	933.778	742.426	2.48102e-05	1.30812e-05	1.72406e-05	5.93776e-06	6.2107e-06	6.20502e-06	1.53337e-05	1.15342e-05	1.52068e-05	2.43951e-05	1.25486e-05	9.19628e-06	9.9323e-06	1.45508e-05	7.29962e-06	1.80296e-05	1.1153e-05	9.06012e-06	1.14356e-05	1.59371e-05	4.55099e-06	9.25576e-06	1.56108e-05	1.54796e-05	1.64255e-05	1.63288e-05	1.63889e-05	1.64163e-05	1.63761e-05
pos9185	TAG(17:1/17:1/22:6)	925.723	704.296	2.95925e-05	3.01136e-05	2.93669e-05	2.22789e-05	2.73791e-05	2.82032e-05	3.58586e-05	3.05666e-05	5.03119e-05	3.29799e-05	1.46315e-05	2.79553e-05	2.12998e-05	2.41685e-05	2.86746e-05	2.66804e-05	2.56853e-05	2.4043e-05	3.1402e-05	3.95663e-05	2.13467e-05	1.80306e-05	2.65588e-05	3.4955e-05	2.89723e-05	2.88017e-05	2.89076e-05	2.89559e-05	2.8885e-05
pos8534	TAG(16:1/18:0/18:0)	883.77	757.689	7.98806e-05	8.67664e-05	9.91666e-05	7.05109e-05	7.78111e-05	7.7356e-05	5.36169e-05	6.82063e-05	9.77212e-05	9.27161e-05	5.80156e-05	7.0407e-05	6.8023e-05	8.448e-05	9.05624e-05	8.94333e-05	9.33322e-05	7.81057e-05	0.000108945	6.13868e-05	8.57427e-05	6.14515e-05	0.000106458	0.000130036	8.50451e-05	8.4989e-05	8.51069e-05	8.39991e-05	8.5604e-05
pos8032	TAG(16:0/16:0/18:2)	853.715	710.639	1.10651e-06	9.31482e-07	4.23874e-06	2.26407e-06	3.00601e-06	1.94549e-06	5.63075e-07	3.78722e-07	2.02514e-06	1.11927e-06	1.42208e-06	9.16958e-07	8.05277e-10	6.26504e-07	7.6017e-06	4.14687e-06	8.96481e-07	5.38693e-07	9.53089e-07	3.80579e-07	4.67333e-06	5.47993e-07	2.16843e-06	4.63889e-07	1.74873e-06	1.73843e-06	1.74483e-06	1.74774e-06	1.74346e-06
pos8420	TAG(16:1/16:1/20:2)	877.721	723.342	3.0436e-05	4.60097e-05	2.36964e-05	2.03463e-05	1.9548e-05	1.8324e-05	1.77226e-05	2.56973e-05	3.5007e-05	3.28427e-05	1.20885e-05	3.07907e-05	1.69187e-05	3.27134e-05	1.98681e-05	3.33589e-05	3.81679e-05	2.57978e-05	3.85865e-05	2.03479e-05	1.67436e-05	1.77445e-05	2.12907e-05	4.54586e-05	3.37902e-05	2.55177e-05	3.39371e-05	3.65604e-05	2.63212e-05
pos9501	TAG(18:1/20:4/20:4)	951.739	706.395	2.3126e-05	3.28739e-05	2.39963e-05	2.47564e-05	2.07689e-05	2.39226e-05	3.54765e-05	2.37379e-05	3.88888e-05	2.93938e-05	1.19574e-05	1.82175e-05	2.36878e-05	1.74605e-05	3.11643e-05	2.93245e-05	2.03304e-05	2.09468e-05	2.67935e-05	2.98292e-05	2.22452e-05	1.53238e-05	3.33845e-05	3.57302e-05	2.38021e-05	2.35441e-05	2.35858e-05	2.35674e-05	2.3806e-05
pos9760	TAG(20:3/20:4/20:4)	975.809	718.089	2.12876e-06	2.71878e-06	2.25641e-06	1.16558e-06	1.7805e-06	2.19622e-06	2.16806e-06	1.86352e-06	4.40584e-06	3.1408e-06	1.13622e-06	1.66461e-06	1.00692e-06	1.36043e-06	8.91647e-07	2.7668e-06	1.88243e-06	2.21182e-06	2.50852e-06	2.91616e-06	6.392e-07	1.04545e-06	2.67385e-06	4.33057e-06	2.53121e-06	2.59971e-06	2.49781e-06	2.4331e-06	2.61803e-06
pos7785	HexCer/NS(d18:1/26:1)	838.698	595.377	3.10998e-06	1.19967e-06	9.5961e-07	1.79239e-06	9.81451e-07	4.19611e-07	1.53307e-06	9.80703e-07	1.00403e-06	5.18284e-07	4.30737e-06	1.05269e-06	1.18847e-06	3.18355e-06	1.11317e-06	2.64629e-06	3.04465e-06	3.36751e-06	1.07389e-06	1.97135e-06	2.7299e-06	1.96983e-06	2.73624e-06	1.51942e-06	2.03194e-06	2.01997e-06	2.0274e-06	2.03079e-06	2.02582e-06
pos7563	TAG(16:0/16:0/16:1)	827.709	724.925	2.301e-05	2.45354e-05	2.96152e-05	1.90813e-05	2.62266e-05	1.58395e-05	1.02054e-05	1.13843e-05	2.12228e-05	1.91281e-05	1.40318e-05	1.94271e-05	1.42195e-05	1.61767e-05	3.1633e-05	2.54251e-05	2.43015e-05	1.61871e-05	2.6132e-05	1.40898e-05	2.3173e-05	1.23436e-05	1.89205e-05	2.52614e-05	2.17612e-05	2.1633e-05	2.17126e-05	2.17489e-05	2.16956e-05
pos8991	TAG(16:0/16:0/22:1)	911.8	771.965	1.16971e-05	1.48843e-05	1.36406e-05	1.02452e-05	1.09222e-05	1.10499e-05	7.56697e-06	9.13178e-06	1.44322e-05	1.42432e-05	8.75271e-06	1.05906e-05	7.44733e-06	1.18586e-05	1.34674e-05	1.32816e-05	1.4783e-05	1.0349e-05	1.33283e-05	7.15184e-06	8.47887e-06	8.53978e-06	1.45138e-05	1.58647e-05	1.18126e-05	1.17431e-05	1.17863e-05	1.18059e-05	1.1777e-05
pos9478	TAG(16:0/21:5/21:5)	949.725	698.504	4.45947e-05	4.38179e-05	4.22793e-05	2.91252e-05	3.59804e-05	2.73821e-05	3.96028e-05	4.0296e-05	5.94982e-05	4.51464e-05	2.28641e-05	3.5252e-05	2.85349e-05	3.49219e-05	3.60391e-05	3.77007e-05	3.66863e-05	3.23254e-05	4.22394e-05	5.18608e-05	2.37314e-05	2.26669e-05	3.4121e-05	5.3356e-05	3.92907e-05	3.90594e-05	3.9203e-05	3.92685e-05	3.91724e-05
pos11718	CL(18:0/18:2/18:0/18:2)	1475.05	645.539	6.0207e-06	6.15437e-06	7.81322e-06	6.12849e-06	7.57697e-06	7.49939e-06	9.26292e-06	9.29827e-06	9.2666e-06	7.67041e-06	6.90098e-06	6.96199e-06	3.6084e-06	6.88459e-06	8.88023e-06	4.96092e-06	7.68541e-06	8.63718e-06	7.85449e-06	1.00256e-05	7.26717e-06	6.65723e-06	4.96792e-06	1.11114e-05	8.65368e-06	8.60273e-06	8.63437e-06	8.64879e-06	8.62761e-06
pos5074	Cer/NS(d18:1/25:1)	662.643	608.578	4.44274e-06	9.0759e-06	5.97782e-06	5.33489e-06	5.79651e-06	5.73199e-06	5.31128e-06	6.30913e-06	5.94941e-06	1.06856e-05	8.26594e-06	6.69137e-06	2.82332e-06	3.86566e-06	7.85383e-06	1.21156e-05	7.37065e-06	1.17241e-05	1.2309e-05	1.04784e-05	6.80935e-06	7.31111e-06	8.94096e-06	6.68448e-06	8.20987e-06	8.16153e-06	8.19155e-06	8.20523e-06	8.18514e-06
pos9271	TAG(18:1/18:1/20:3)	931.753	718.58	1.45194e-06	1.58657e-06	1.53968e-06	1.58124e-06	1.14733e-06	4.35915e-06	1.76032e-06	1.2027e-06	2.30262e-06	2.70457e-06	7.77723e-07	8.65412e-07	6.6021e-07	1.22871e-06	8.5251e-07	1.31974e-06	8.74085e-07	1.85914e-06	1.30714e-06	2.33179e-06	1.3857e-06	9.23876e-07	3.99154e-06	2.79521e-06	1.79585e-06	2.01509e-06	1.88433e-06	1.80962e-06	1.9039e-06
pos9208	TAG(18:1/18:1/20:5)	927.73	703.742	1.07225e-05	1.19184e-05	1.17829e-05	1.02605e-05	1.104e-05	1.38255e-05	1.59633e-05	1.14781e-05	1.98597e-05	1.44029e-05	5.7038e-06	8.66574e-06	7.0653e-06	8.47725e-06	1.36651e-05	1.13968e-05	1.00314e-05	9.78965e-06	1.12464e-05	1.58235e-05	1.0688e-05	7.74744e-06	1.07872e-05	1.36838e-05	1.13557e-05	1.12888e-05	1.13304e-05	1.13493e-05	1.13215e-05
pos7335	BMP(18:1/20:4)	814.557	339.352	5.85737e-06	8.63102e-06	1.41745e-05	8.49322e-06	1.49411e-05	5.68234e-06	7.95504e-06	8.93378e-06	1.71391e-07	8.05253e-06	9.5278e-06	7.88854e-06	7.16658e-06	7.64505e-06	9.22194e-06	9.07746e-06	8.4378e-06	7.65746e-06	7.58462e-06	7.4069e-06	6.77095e-06	7.421e-06	7.78982e-06	8.12182e-06	9.80736e-06	9.74961e-06	9.78548e-06	9.80181e-06	9.77782e-06
pos8782	TAG(16:1/16:1/22:5)	899.707	700.076	1.95809e-05	2.03308e-05	1.83719e-05	1.30647e-05	1.71344e-05	1.43021e-05	1.55922e-05	1.39247e-05	2.3835e-05	1.84167e-05	9.23795e-06	1.42344e-05	1.17051e-05	1.58062e-05	1.58695e-05	1.46967e-05	1.75193e-05	1.36504e-05	2.16617e-05	1.77252e-05	1.41815e-05	9.62546e-06	1.49005e-05	2.1936e-05	1.69523e-05	1.68525e-05	1.69145e-05	1.69427e-05	1.69013e-05
pos5832	TAG(13:1/13:1/15:2)	723.54	367.671	4.7058e-06	7.00807e-06	9.61472e-06	8.28007e-06	9.96218e-06	6.79759e-06	7.05747e-06	6.74797e-06	7.63235e-06	7.33864e-06	8.35481e-06	4.91113e-06	5.59816e-06	5.7996e-06	1.10616e-05	8.49301e-06	1.06068e-05	9.77354e-06	1.17834e-05	8.23514e-06	5.50376e-06	1.13772e-05	1.21303e-05	1.40553e-05	8.27349e-06	8.22477e-06	8.25503e-06	8.26881e-06	8.24857e-06
pos9558	TAG(18:5/20:1/20:1)	955.77	735.572	4.79603e-05	3.51647e-05	3.04646e-05	2.86884e-05	2.57162e-05	2.99284e-05	3.27374e-05	2.44404e-05	6.78392e-05	3.93564e-05	1.92196e-05	2.02337e-05	1.74956e-05	3.31308e-05	2.91725e-05	2.85507e-05	3.41893e-05	3.15158e-05	3.07899e-05	3.02276e-05	2.26933e-05	2.18547e-05	3.39284e-05	5.01285e-05	3.40726e-05	3.3872e-05	3.39966e-05	3.40533e-05	3.397e-05
pos4742	Cer/NS(d18:1/23:1)	634.613	581.582	2.34883e-05	9.53019e-06	5.97986e-06	7.13763e-06	2.03228e-06	1.66014e-06	7.7988e-06	9.95617e-06	9.54453e-06	2.59308e-05	4.51449e-05	1.54495e-05	6.68325e-06	1.51533e-05	4.35439e-05	1.59656e-05	2.5345e-05	4.75969e-05	1.11817e-05	1.72148e-05	1.18812e-05	7.49932e-06	0.000129132	3.85556e-05	1.70645e-05	1.6964e-05	1.70264e-05	1.70548e-05	1.70131e-05
pos8710	PMeOH(22:1/26:4)	894.691	626.763	7.02616e-05	7.29357e-05	5.49457e-05	0.000107588	8.33048e-05	7.70469e-05	0.000120841	0.00012072	0.000146912	0.000113128	8.62577e-05	8.22813e-05	5.65594e-05	0.000133834	0.000115862	0.000103497	0.000114065	0.000130053	7.90866e-05	8.66164e-05	9.94497e-05	9.41988e-05	7.09458e-05	7.96517e-05	0.000105227	0.000104608	0.000104992	0.000105168	0.00010491
pos6865	PEtOH(18:3/22:6)	788.519	445.685	0.000182954	0.00019044	0.000172346	0.000150962	0.000158216	0.0001562	0.000156529	0.000150678	0.000148579	0.000153386	0.00015545	0.000162547	0.000160748	0.000169016	0.000150497	0.000161201	0.000164051	0.000137394	0.000141154	0.000130613	0.000146697	0.000157731	0.000149103	0.000141484	0.000154718	0.000153807	0.000154373	0.00015463	0.000154252
pos5270	PMeOH(12:0/20:1)	678.506	376.795	7.63824e-06	9.54049e-06	1.15187e-05	8.83182e-06	1.11977e-05	7.80118e-06	6.16759e-06	1.02285e-05	8.69932e-06	7.98018e-06	1.41822e-05	4.0021e-06	5.13156e-06	5.70745e-06	1.9668e-05	2.11503e-05	1.61495e-05	1.42764e-05	2.96983e-05	1.32465e-05	1.03573e-05	9.87891e-06	2.47421e-05	3.00638e-05	1.47581e-05	1.46712e-05	1.47252e-05	1.47497e-05	1.47136e-05
pos6971	HexCer/NS(d18:2/23:1)	794.617	551.609	3.06826e-05	3.88896e-05	2.13743e-05	3.12138e-05	3.06296e-05	2.00602e-05	3.52955e-05	3.47104e-05	3.13654e-05	3.76214e-05	4.41602e-05	3.44512e-05	2.63295e-05	5.35348e-05	3.24666e-05	3.99482e-05	3.64521e-05	5.46859e-05	2.86138e-05	3.5057e-05	4.07834e-05	3.60801e-05	2.7596e-05	2.97081e-05	3.62999e-05	3.63227e-05	3.62291e-05	3.61796e-05	3.63658e-05
pos9532	TAG(14:0/22:4/22:4)	953.762	764.613	1.83497e-05	2.91238e-05	1.49283e-05	3.10752e-05	1.71069e-05	1.60324e-05	3.58904e-05	1.67352e-05	1.42151e-05	1.49638e-05	3.03921e-05	1.61869e-05	3.27514e-05	1.77658e-05	8.4491e-06	1.25258e-05	1.93386e-05	1.16979e-05	1.66645e-05	2.25044e-05	1.62627e-05	3.20242e-05	1.42543e-05	1.87552e-05	1.55009e-05	1.54096e-05	1.54663e-05	1.54921e-05	1.54542e-05
pos9593	TAG(14:1/22:2/22:2)	959.799	752.992	1.05446e-05	1.08089e-05	8.56329e-06	6.16187e-06	7.91305e-06	7.1972e-06	6.33523e-06	5.83823e-06	1.06004e-05	8.94189e-06	4.71548e-06	6.79507e-06	4.1837e-06	7.17283e-06	7.50137e-06	7.78122e-06	7.98401e-06	6.95774e-06	9.08353e-06	6.51748e-06	4.93519e-06	4.86567e-06	8.59616e-06	1.20926e-05	7.94266e-06	7.89589e-06	7.92494e-06	7.93817e-06	7.91874e-06
pos9212	TAG(13:0/21:0/21:0)	927.819	742.408	3.53538e-05	3.78851e-05	2.97608e-05	2.07906e-05	2.49505e-05	2.15639e-05	1.82994e-05	1.79731e-05	4.53669e-05	3.02161e-05	1.3048e-05	2.08715e-05	1.31326e-05	2.16128e-05	2.37233e-05	2.79299e-05	2.29197e-05	1.93659e-05	2.95498e-05	2.44474e-05	1.84752e-05	1.69018e-05	3.67592e-05	4.31001e-05	2.57481e-05	2.55964e-05	2.56906e-05	2.57335e-05	2.56705e-05
pos7235	TAG(13:0/13:0/21:3)	809.664	735.052	3.12434e-05	1.3923e-05	1.99111e-05	1.49959e-05	2.09596e-05	1.4168e-05	2.50766e-05	1.81353e-05	1.71291e-05	4.29039e-05	1.82757e-05	2.04636e-05	2.12991e-05	3.76524e-05	1.57911e-05	2.21126e-05	3.47728e-05	2.24238e-05	3.21445e-05	4.57494e-05	2.1795e-05	3.73244e-05	1.65965e-05	2.4742e-05	2.8665e-05	2.84962e-05	2.8601e-05	2.86488e-05	2.85787e-05
pos9184	TAG(13:1/21:0/21:0)	925.801	734.528	3.74749e-05	4.1794e-05	5.37682e-05	3.09694e-05	6.50217e-05	3.26938e-05	2.98618e-05	4.2407e-05	6.6271e-05	6.17538e-05	3.42968e-05	3.13815e-05	4.46542e-05	5.24575e-05	5.30818e-05	5.56883e-05	4.8401e-05	5.4203e-05	5.63151e-05	3.81825e-05	3.17262e-05	2.65861e-05	7.32093e-05	0.00010468	5.29313e-05	5.26196e-05	5.28131e-05	5.29013e-05	5.27718e-05
pos8780	TAG(13:0/20:0/20:0)	899.786	724.928	3.71105e-05	4.79993e-05	3.23079e-05	2.54502e-05	2.88294e-05	2.71338e-05	3.68805e-05	2.34822e-05	6.30356e-05	4.03466e-05	1.65671e-05	2.32059e-05	1.81699e-05	2.43197e-05	2.90215e-05	4.41365e-05	3.19193e-05	2.84995e-05	3.90986e-05	4.21181e-05	2.15847e-05	2.15148e-05	2.78223e-05	4.53851e-05	4.17477e-05	4.15019e-05	4.16546e-05	4.17241e-05	4.1622e-05
pos9561	TAG(14:1/22:3/22:3)	955.762	723.346	1.5522e-05	1.62146e-05	1.49445e-05	1.12448e-05	1.27369e-05	1.4207e-05	1.73077e-05	1.46378e-05	2.12009e-05	1.84006e-05	1.00321e-05	1.18097e-05	1.05566e-05	1.19991e-05	1.29793e-05	1.43391e-05	1.22635e-05	1.3688e-05	1.36366e-05	1.85043e-05	1.23434e-05	1.07921e-05	1.45076e-05	1.87076e-05	1.41594e-05	1.4076e-05	1.41278e-05	1.41514e-05	1.41168e-05
pos9126	TAG(13:1/21:1/21:1)	921.772	704.284	1.14484e-05	1.21644e-05	1.20511e-05	8.1841e-06	1.1048e-05	1.0485e-05	1.41453e-05	1.1758e-05	2.28644e-05	1.52709e-05	5.64604e-06	8.92808e-06	7.20741e-06	9.14463e-06	1.22066e-05	1.18431e-05	1.0963e-05	1.02101e-05	1.2261e-05	1.70834e-05	9.98725e-06	7.76889e-06	1.07116e-05	1.5731e-05	1.2868e-05	1.27922e-05	1.28393e-05	1.28607e-05	1.28292e-05
pos9757	TAG(16:1/22:5/22:5)	975.737	699.034	1.9758e-05	1.79168e-05	1.73431e-05	1.04176e-05	1.55769e-05	1.35776e-05	2.10552e-05	1.69102e-05	2.91327e-05	2.09197e-05	8.66269e-06	1.58302e-05	1.19503e-05	1.34028e-05	1.57478e-05	1.55353e-05	1.57283e-05	1.5249e-05	1.89664e-05	2.76569e-05	1.02317e-05	1.00209e-05	1.48592e-05	2.07963e-05	1.69094e-05	1.77165e-05	1.73865e-05	1.67717e-05	1.7398e-05
pos8840	TAG(15:0/20:6/20:6)	903.648	685.822	5.13007e-06	4.44861e-06	5.40249e-06	4.98703e-06	4.51214e-06	4.38064e-06	5.10803e-06	5.10187e-06	5.21363e-06	5.10416e-06	4.75223e-06	5.33799e-06	5.50536e-06	4.8491e-06	4.6126e-06	5.21235e-06	5.20857e-06	6.16679e-06	5.92311e-06	6.05627e-06	5.21408e-06	5.33028e-06	5.42751e-06	5.59562e-06	5.03628e-06	5.00662e-06	5.02504e-06	5.03343e-06	5.0211e-06
pos9527	TAG(15:1/22:7/22:7)	953.658	685.801	5.61505e-06	6.0579e-06	5.2717e-06	7.27683e-06	4.91202e-06	5.29056e-06	6.21459e-06	5.91351e-06	7.65027e-06	6.83614e-06	6.03347e-06	5.37465e-06	6.51497e-06	5.56202e-06	6.35497e-06	7.24913e-06	5.18027e-06	7.88102e-06	6.88107e-06	9.25849e-06	6.06597e-06	6.7054e-06	6.11124e-06	8.16908e-06	7.15567e-06	7.11353e-06	7.1397e-06	7.15162e-06	7.13411e-06
pos8203	TAG(13:0/19:2/19:2)	863.691	685.795	3.99455e-05	4.60712e-05	4.38789e-05	5.59876e-05	3.954e-05	3.90895e-05	5.12843e-05	4.97355e-05	5.79585e-05	5.15219e-05	5.0618e-05	4.23213e-05	4.41366e-05	4.36667e-05	5.02655e-05	5.0009e-05	4.30888e-05	6.43015e-05	5.63863e-05	6.63132e-05	4.57494e-05	4.87049e-05	5.45575e-05	6.59788e-05	5.71414e-05	5.62809e-05	5.62532e-05	5.6431e-05	5.71174e-05
pos8803	TAG(15:1/20:6/20:6)	901.643	685.776	2.07672e-05	1.88941e-05	2.04533e-05	2.23757e-05	1.83703e-05	1.77572e-05	2.10234e-05	2.01665e-05	2.09022e-05	1.9517e-05	2.13477e-05	1.92543e-05	2.14523e-05	1.91985e-05	2.07912e-05	1.97032e-05	2.01543e-05	2.13232e-05	2.07339e-05	2.21454e-05	2.04247e-05	1.97792e-05	2.11705e-05	2.24956e-05	1.95336e-05	1.94186e-05	1.949e-05	1.95225e-05	1.94747e-05
pos8786	TAG(12:1/21:3/21:3)	899.763	673.131	5.68776e-07	5.60757e-07	8.12901e-07	5.23161e-07	5.7448e-07	5.02159e-07	4.69409e-07	6.10932e-07	1.4851e-06	1.57971e-06	2.67893e-07	3.59942e-07	8.47486e-07	7.37922e-07	8.38757e-07	6.13455e-07	5.43458e-07	1.04233e-06	1.77846e-06	6.41089e-07	1.7712e-07	3.59851e-07	1.38124e-06	1.79333e-06	8.83181e-07	1.09575e-06	1.03556e-06	6.92774e-07	1.11928e-06
pos7659	TAG(12:2/19:5/19:5)	833.602	649.356	3.38405e-05	3.26716e-05	3.07223e-05	3.58241e-05	2.92921e-05	2.77591e-06	3.54471e-05	3.36837e-05	3.06368e-05	3.15882e-05	3.05763e-05	3.13179e-05	3.51957e-05	2.98293e-05	2.88591e-05	2.98546e-05	2.88316e-05	3.15426e-05	3.46941e-05	3.62484e-05	3.18583e-05	3.3384e-05	3.34542e-05	3.22951e-05	3.15032e-05	3.13177e-05	3.14329e-05	3.14854e-05	3.14083e-05
pos7706	TAG(12:1/19:5/19:5)	835.586	649.272	6.7636e-06	7.90059e-06	6.28543e-06	7.37663e-06	6.52084e-06	7.26619e-06	7.14904e-06	7.40875e-06	8.89104e-06	5.99252e-06	6.40229e-06	8.16797e-06	7.56734e-06	6.45484e-06	5.23852e-06	6.34204e-06	5.78277e-06	7.07785e-06	7.86696e-06	7.73132e-06	6.6912e-06	6.74845e-06	8.78524e-06	7.19007e-06	6.99158e-06	6.95042e-06	6.97598e-06	6.98763e-06	6.97052e-06
pos6999	TAG(12:0/12:0/22:3)	795.628	648.27	0.000160011	0.00018882	0.000166373	0.000197286	0.000152999	0.00018766	0.000210598	0.000196867	0.000252718	0.000230318	0.000165241	0.000156359	0.00017366	0.000145645	0.00018412	0.000193002	0.000153493	0.000234105	0.00022964	0.000255696	0.000185412	0.000203541	0.000222908	0.000266845	0.000225636	0.000224307	0.000225132	0.000225508	0.000224956
pos6934	TAG(12:0/12:0/22:5)	791.678	588.538	2.72805e-06	4.25466e-06	2.34369e-06	3.50899e-06	3.17842e-06	1.88269e-06	3.57716e-06	3.12605e-06	2.85178e-06	2.77442e-06	6.49718e-06	2.69499e-06	2.43776e-06	5.94414e-06	4.33338e-06	6.57806e-06	5.36784e-06	7.44789e-06	4.8327e-06	5.54904e-06	4.76061e-06	4.98673e-06	3.71014e-06	3.18798e-06	4.37808e-06	4.3523e-06	4.36831e-06	4.37561e-06	4.3649e-06
pos7704	TAG(13:0/18:2/18:2)	835.682	583.72	0.000194582	0.000171085	0.000135549	0.000252069	0.000168951	0.000138823	0.000244474	0.00023784	0.000197721	0.000168582	0.00033032	0.000172557	0.000165436	0.000310546	0.000225782	0.000298036	0.000303519	0.000396908	0.000216836	0.000305406	0.000303167	0.000265305	0.000236192	0.000206286	0.000257006	0.000255493	0.000256432	0.000256861	0.000256232
pos7529	TAG(13:1/18:4/18:4)	825.618	541.131	2.82808e-05	3.09443e-05	4.22683e-05	1.99636e-05	2.73691e-05	3.66298e-05	1.72792e-05	2.43026e-05	2.91207e-05	3.20063e-05	1.6429e-05	2.38263e-05	2.66537e-05	1.45843e-05	4.29242e-05	2.74887e-05	2.97028e-05	1.67432e-05	3.11413e-05	2.56465e-05	1.54147e-05	2.17634e-05	3.70822e-05	3.94603e-05	2.96666e-05	2.94919e-05	2.96004e-05	2.96498e-05	2.95772e-05
pos6782	TAG(12:0/12:0/21:2)	783.607	537.724	0.000149167	0.000161469	0.000247559	9.59353e-05	0.000216054	0.000247499	8.4261e-05	0.000122381	0.000123481	0.000235379	0.000112288	0.000124836	0.000121738	7.45898e-05	0.000155337	0.00015454	0.000122508	0.000102246	0.000172938	0.000140691	8.48839e-05	0.000123053	0.000163214	0.000261663	0.000145763	0.000144905	0.000145438	0.00014568	0.000145324
pos6815	TAG(12:1/12:1/22:6)	785.614	537.7	4.23009e-06	5.94469e-06	7.0154e-06	2.99325e-05	5.33492e-06	6.05977e-06	3.23753e-06	4.10294e-06	2.24154e-06	6.47977e-06	3.74981e-06	4.71772e-06	3.10587e-05	2.04023e-06	4.27695e-06	5.25773e-06	2.50718e-06	1.31749e-05	6.63822e-06	3.10486e-06	2.12443e-06	2.59258e-06	3.85003e-06	5.21285e-06	4.57836e-06	4.5514e-06	4.56814e-06	4.57577e-06	4.56457e-06
pos5086	TAG(12:3/12:3/13:0)	663.452	532.17	2.49759e-05	2.10258e-06	2.85467e-05	2.74467e-05	2.56334e-05	2.65984e-05	2.65893e-05	2.45242e-05	2.78294e-05	2.4483e-05	2.72398e-05	2.44255e-05	2.19918e-05	2.38073e-05	2.71954e-05	2.56637e-05	2.77216e-05	2.66428e-05	2.17365e-05	2.99516e-05	2.78458e-05	2.96828e-05	2.61283e-05	3.26699e-05	2.83378e-05	2.73429e-05	2.82581e-05	2.85821e-05	2.76928e-05
pos6223	TAG(12:0/12:0/19:5)	749.576	518.716	4.0438e-05	4.69042e-05	5.01724e-05	4.99261e-05	4.75512e-05	4.59505e-05	4.37231e-05	5.38763e-05	5.32908e-05	5.47611e-05	5.3416e-05	4.58077e-05	5.0829e-05	5.2974e-05	5.80302e-05	5.40175e-05	5.47707e-05	6.36561e-05	5.4208e-05	5.14941e-05	4.53975e-05	5.56471e-05	4.98164e-05	5.70071e-05	5.22792e-05	5.19714e-05	5.21626e-05	5.22497e-05	5.21218e-05
pos6189	TAG(12:1/12:1/19:4)	747.571	518.712	0.000961376	0.00106694	0.00108468	0.00111692	0.00102213	0.00104993	0.000979506	0.00117696	0.00115591	0.00124428	0.00124384	0.00101388	0.00110684	0.00114516	0.00134395	0.00121904	0.00119666	0.00145859	0.00119749	0.00117646	0.00101757	0.00121469	0.00108668	0.00126886	0.00118359	0.00119983	0.00118699	0.00118361	0.0011909
pos6505	TAG(12:0/12:0/20:4)	765.584	516.653	7.45427e-05	6.00314e-05	3.55061e-05	5.7125e-05	3.74387e-05	6.38949e-05	7.99349e-05	5.49845e-05	7.01501e-05	4.78301e-05	3.51569e-05	7.58456e-05	4.27746e-05	4.45575e-05	2.43843e-05	4.88399e-05	3.97241e-05	2.90693e-05	4.73944e-05	4.52407e-05	5.35342e-05	5.75901e-05	2.58729e-05	8.89603e-05	5.96691e-05	5.93178e-05	5.9536e-05	5.96354e-05	5.94894e-05
pos7105	TAG(13:1/13:1/21:5)	801.61	514.059	6.77972e-06	3.44839e-06	6.1463e-06	5.7711e-06	5.40375e-06	5.53029e-06	3.07153e-06	6.11001e-06	3.55162e-06	1.80116e-06	4.74847e-06	4.95615e-06	5.43127e-06	7.91975e-06	4.20378e-06	4.72674e-06	3.08208e-06	2.79956e-06	5.17678e-06	5.44635e-06	4.80665e-06	2.02627e-06	3.65524e-06	2.61557e-06	3.36141e-06	4.07045e-06	3.45506e-06	2.96253e-06	3.93192e-06
pos7072	TAG(14:2/14:2/19:4)	799.604	512.987	0.000192455	0.000164979	0.000143406	0.000174541	0.00016725	0.000176906	0.000178536	0.000174058	0.000160087	0.000159508	0.000121979	0.000176797	0.00018537	0.000145534	0.00017159	0.000136015	0.000167103	0.000115018	0.000153947	0.000162495	0.00015372	0.000150064	0.000152375	0.000150139	0.00014452	0.000143669	0.000144198	0.000144438	0.000144085
pos6892	TAG(12:0/12:0/22:6)	789.618	512.955	0.0170824	0.0167073	0.0168535	0.0167092	0.0162895	0.0157917	0.0163176	0.0170545	0.0167598	0.0171	0.0165982	0.016662	0.0167231	0.0162384	0.0177276	0.016531	0.0173664	0.0164012	0.0177429	0.0170884	0.0154046	0.0161843	0.0160088	0.0174089	0.0169556	0.0168557	0.0169177	0.016946	0.0169045
pos6590	TAG(12:2/12:2/21:4)	771.572	501.058	0.000140627	0.000107231	0.000167973	0.000134052	0.000136225	0.000184256	0.000105565	0.00011852	0.000162035	0.000167085	0.000121316	0.000112979	0.000167285	9.96318e-05	0.000160195	0.000131409	0.000148999	0.000144574	0.000186335	0.000149925	0.000146166	0.000149409	0.000216919	0.00023966	0.000158284	0.000157352	0.00015793	0.000158194	0.000157807
pos7319	TAG(12:0/18:4/18:4)	813.617	496.382	0.000796851	0.000508845	0.000739375	0.000610953	0.000786995	0.000878286	0.000444842	0.000966632	0.00111173	0.000779971	0.000710308	0.000786893	0.000746671	0.00105724	0.000744767	0.000663597	0.000574105	0.00118147	0.00091235	0.000769387	0.00112439	0.000456703	0.00170748	0.000839288	0.000815279	0.000810479	0.00081346	0.000814818	0.000812824
pos6788	TAG(12:1/12:1/22:7)	783.569	490.48	9.02231e-05	4.58948e-05	6.48913e-05	4.79855e-05	7.38712e-05	4.02066e-05	8.72901e-05	7.64929e-05	9.61302e-05	6.24423e-05	7.57951e-05	8.81031e-05	8.33415e-05	6.38014e-05	7.95205e-05	5.85679e-05	5.25224e-05	7.01173e-05	7.23772e-05	0.000115226	6.42172e-05	4.17701e-05	7.0741e-05	4.94352e-05	6.66692e-05	6.62767e-05	6.65205e-05	6.66315e-05	6.64684e-05
pos6015	TAG(12:0/12:0/18:5)	735.571	489.058	0.000205152	0.000618659	0.000343458	0.000261986	0.000413603	0.000690951	0.000463786	0.000866723	8.43529e-05	2.31654e-05	0.00100827	0.00066879	0.00119171	0.000164673	0.000856999	0.00037205	0.000978371	0.00029026	0.000270807	0.000427211	0.000342804	0.000720529	0.000950756	0.00103671	9.2897e-05	9.235e-05	9.26897e-05	9.28444e-05	9.26171e-05
pos6929	TAG(15:2/16:5/16:5)	791.536	486.889	0.000268979	0.000243446	0.000264823	0.000228972	0.000235011	0.000243146	0.000215254	0.000235518	0.000224876	0.000216705	0.000229586	0.000249299	0.000266214	0.000228242	0.000241614	0.000231982	0.000246714	0.000202214	0.000244666	0.000221357	0.000214751	0.000222134	0.000243046	0.00012439	0.000217973	0.000217753	0.000216759	0.000217344	0.000218128
pos6852	TAG(12:0/12:0/22:7)	787.602	477.86	0.00450429	0.00476835	0.00715175	0.00475759	0.00547455	0.00266087	0.00635756	0.00509649	0.00692713	0.00497306	0.00642019	0.00452632	0.00429249	0.00790346	0.00779931	0.0066189	0.00602977	0.00659756	0.00417665	0.00489069	0.00763226	0.00456915	0.00812098	0.000761798	0.0046241	0.00459687	0.00461378	0.00462149	0.00461017
pos6959	TAG(14:3/14:3/19:5)	793.557	475.823	0.00438961	0.00421752	0.00448465	0.00535368	0.00442907	0.00426742	0.00512307	0.00472072	0.00466175	0.00479131	0.0046474	0.00444345	0.00442022	0.00499891	0.00531551	0.00443435	0.0048419	0.00497918	0.00454161	0.00487954	0.0050803	0.00478037	0.00428579	0.00472699	0.00468726	0.00465966	0.0046768	0.00468461	0.00467314
pos6298	TAG(12:0/12:0/19:3)	753.586	460.034	0.000175613	0.000120578	0.000179241	0.000141423	0.0001323	0.000175193	0.000130104	0.0001281	0.000117509	0.000116509	0.000138128	0.000124271	0.000172745	0.000110524	0.000130271	0.000132815	0.000129463	0.000105947	0.000158291	0.000129892	0.000132686	0.000145981	0.000170362	0.000138758	0.000126804	0.000126057	0.000126521	0.000126732	0.000126422
pos6499	TAG(12:3/12:3/21:5)	765.524	458.491	3.36663e-05	3.08188e-05	2.95637e-05	3.70866e-05	3.19212e-05	2.59347e-05	3.78568e-05	3.16743e-05	3.13846e-05	2.88836e-05	3.13543e-05	2.85146e-05	3.47291e-05	4.07575e-05	3.58147e-05	2.70629e-05	3.24512e-05	3.49382e-05	3.20318e-05	2.89305e-05	3.38521e-05	3.23461e-05	3.01193e-05	3.16318e-05	3.26897e-05	3.24973e-05	3.26168e-05	3.26713e-05	3.25913e-05
pos7193	TAG(12:1/18:5/18:5)	807.57	457.998	9.91398e-05	7.95371e-05	6.62737e-05	0.00010724	7.33155e-05	7.14705e-05	0.000117429	9.27299e-05	7.74041e-05	6.82983e-05	7.57041e-05	9.02543e-05	7.92103e-05	0.000117619	9.58782e-05	6.72072e-05	9.19124e-05	8.21944e-05	7.65176e-05	7.58216e-05	9.69379e-05	8.91525e-05	5.8815e-05	6.00965e-05	7.33527e-05	7.29208e-05	7.3189e-05	7.33112e-05	7.31317e-05
pos6635	TAG(12:1/12:1/21:5)	773.587	457.013	0.000114388	0.000108798	8.31244e-05	0.000105256	0.000105176	0.000103016	0.000153377	0.000147831	0.000131726	0.000122095	0.000100409	0.000113575	9.09053e-05	0.000137877	9.91193e-05	9.37336e-05	9.90494e-05	0.000118334	9.63113e-05	0.000118599	0.00012211	0.00011029	9.13288e-05	9.1129e-05	0.00011421	0.000112165	0.000114459	0.000114239	0.000113137
pos5673	IS	711.563	455.983	3.66047e-05	2.63346e-05	3.01927e-05	3.05007e-05	2.78579e-05	2.88373e-05	2.72318e-05	2.61524e-05	2.81842e-05	3.32508e-05	2.60817e-05	2.48562e-05	3.04271e-05	2.48929e-05	3.11406e-05	2.74141e-05	3.08416e-05	2.99013e-05	3.09428e-05	3.22507e-05	2.88269e-05	3.04703e-05	2.68718e-05	3.17971e-05	2.90916e-05	2.89203e-05	2.90267e-05	2.90751e-05	2.9004e-05
pos6374	TAG(12:1/12:1/20:5)	759.572	446.645	0.00412575	0.00022736	0.000875215	0.000224668	0.00101643	0.000265399	0.00158813	0.00102443	0.00190376	0.000862621	0.000959509	0.000834314	0.000923542	0.000428424	0.000994072	0.000668867	0.000318439	0.00110106	0.00101215	0.00509126	0.00250641	0.000285773	0.00109738	0.000629512	0.00108263	0.00107625	0.00108021	0.00108201	0.00107936
pos6889	TAG(15:3/16:5/16:5)	789.522	445.618	8.41508e-05	9.09289e-05	8.20916e-05	7.28124e-05	7.49619e-05	7.57249e-05	7.49938e-05	7.62803e-05	7.30817e-05	7.53506e-05	7.41764e-05	8.40447e-05	7.64768e-05	7.68707e-05	7.00816e-05	7.63512e-05	7.79102e-05	6.34886e-05	6.90828e-05	6.29708e-05	6.86976e-05	7.5947e-05	6.9832e-05	6.69678e-05	7.33519e-05	7.25683e-05	7.35004e-05	7.46277e-05	7.21434e-05
pos6523	TAG(12:3/12:3/21:4)	767.538	445.518	0.002121	0.00234622	0.00224357	0.00187559	0.00201078	0.00190285	0.0019829	0.00189706	0.00194078	0.00202721	0.00197655	0.00196999	0.0018993	0.00197586	0.00192967	0.00203283	0.00203713	0.00173088	0.00181376	0.0016612	0.00177998	0.00201395	0.00184809	0.00187881	0.00198133	0.00196966	0.00197691	0.00198021	0.00197536
pos7621	TAG(12:3/19:5/19:5)	831.567	436.906	0.000215671	0.000174329	0.000175814	0.000147977	0.000155327	0.000161717	0.000146327	0.000150513	0.000142247	0.000143612	0.000147397	0.000183361	0.000169719	0.000158287	0.000136775	0.000158784	0.000157851	0.000120918	0.000162368	0.000137487	0.000146224	0.000141486	0.000161863	0.000128468	0.00014143	0.000140597	0.000141114	0.00014135	0.000141004
pos7234	TAG(12:0/18:5/18:5)	809.587	435.961	0.00680315	0.00682571	0.00695084	0.00591823	0.0067667	0.00675615	0.00557519	0.00622212	0.00618801	0.00629698	0.00586354	0.00655702	0.00637178	0.00547774	0.00590917	0.00645471	0.00636509	0.00544311	0.00692472	0.00586427	0.00529815	0.00578035	0.00666746	0.00602492	0.00630599	0.00626886	0.00629191	0.00630242	0.00628699
pos7843	TAG(16:5/16:5/19:5)	841.575	434.916	0.0002927	0.000299903	0.00040213	0.000243156	0.000295232	0.000367981	0.000221759	0.000263242	0.000276306	0.000358123	0.000281269	0.00031321	0.000324334	0.000197821	0.000329057	0.000584773	0.000306831	0.000257462	0.000376022	0.000268532	0.000196891	0.00028296	0.000388391	0.000394081	0.000287284	0.000285592	0.000286643	0.000287121	0.000286418
pos6256	TAG(12:0/12:0/19:4)	751.57	419.957	0.000279537	0.000397889	0.000499396	0.000285017	0.000379922	0.000445768	0.000284225	0.000347171	0.000320172	0.000382944	0.000398994	0.000252155	0.000340625	0.000292226	0.000311575	0.000381166	0.000314174	0.000313353	0.000363001	0.000305319	0.000280535	0.000404971	0.000461793	0.000480751	0.0004024	0.000400031	0.000401502	0.000402173	0.000401188
pos5907	TAG(12:2/12:2/18:4)	729.521	415.312	7.39296e-05	4.75588e-05	8.22123e-05	5.46609e-05	5.34331e-05	6.48067e-05	3.71132e-05	4.3051e-05	5.76706e-05	4.81997e-05	6.42042e-05	6.1662e-05	7.26319e-05	4.32651e-05	6.06499e-05	7.62761e-05	7.88198e-05	5.70602e-05	8.15113e-05	5.42033e-05	4.99879e-05	6.09699e-05	8.19052e-05	6.73222e-05	4.94703e-05	4.54795e-05	4.7137e-05	5.11253e-05	4.66791e-05
pos6717	TAG(12:2/12:2/22:7)	779.539	413.972	4.68945e-05	3.47087e-05	6.92182e-05	3.84254e-05	5.25015e-05	5.17029e-05	7.39002e-05	5.00787e-05	4.57545e-05	3.1422e-05	5.30818e-05	3.73028e-05	5.28386e-05	2.1973e-05	5.51297e-05	5.01436e-05	4.77388e-05	6.60629e-05	4.92919e-05	5.04439e-05	5.13544e-05	5.064e-05	9.55583e-05	7.53284e-05	4.41156e-05	4.38559e-05	4.40172e-05	4.40907e-05	4.39827e-05
pos6746	TAG(12:2/12:2/22:6)	781.555	412.705	5.20061e-05	5.89128e-05	6.16055e-05	4.56776e-05	6.09081e-05	5.69097e-05	4.51793e-05	6.31471e-05	4.73917e-05	5.27486e-05	5.56262e-05	4.00561e-05	3.99812e-05	4.46188e-05	6.33877e-05	6.65281e-05	6.2544e-05	6.69466e-05	0.000106134	6.73244e-05	6.62458e-05	6.70166e-05	8.93113e-05	8.7994e-05	6.54974e-05	6.38626e-05	6.70934e-05	6.59367e-05	6.43533e-05
pos5858	TAG(12:0/12:0/17:3)	725.556	412.65	0.000121535	9.5255e-05	0.000181296	0.000100116	0.000136473	0.000156661	7.44886e-05	9.13166e-05	0.000122402	0.00011498	0.000128626	0.00010391	0.000150216	6.20879e-05	0.000151779	0.000161543	0.000144656	0.000122481	0.000171066	0.000123922	8.44805e-05	0.000141749	0.000174989	0.000172829	0.000116826	0.000124438	0.000117766	0.000118081	0.000119714
pos8101	TAG(12:2/20:6/20:6)	857.583	412.39	3.66907e-05	3.70287e-05	4.90663e-05	2.83539e-05	4.26656e-05	3.16355e-05	2.4061e-05	3.18131e-05	3.23624e-05	3.44914e-05	3.62365e-05	3.7424e-05	4.04218e-05	3.12515e-05	4.08684e-05	3.94577e-05	4.1671e-05	3.1848e-05	4.64305e-05	3.90866e-05	3.27617e-05	3.03912e-05	4.27238e-05	4.28686e-05	3.78614e-05	3.76385e-05	3.77769e-05	3.784e-05	3.77474e-05
pos8497	TAG(16:5/16:5/22:6)	881.511	404.877	6.90664e-06	1.78186e-06	1.44585e-07	1.25792e-05	1.20764e-06	4.29562e-06	4.08147e-06	2.35892e-06	4.34513e-06	4.01219e-06	5.04118e-07	2.67294e-06	4.08885e-07	4.56789e-06	3.59358e-06	3.54407e-06	6.66301e-07	4.01891e-06	3.78391e-06	2.87226e-05	3.71617e-06	3.03826e-06	4.12355e-07	5.39672e-07	2.81632e-06	2.79973e-06	2.81003e-06	2.81472e-06	2.80783e-06
pos8458	TAG(16:5/16:5/22:7)	879.568	401.971	1.85632e-06	1.4912e-05	1.36662e-05	1.67724e-05	1.20857e-05	1.10862e-05	2.77462e-05	1.56234e-05	7.60125e-06	1.11166e-05	1.57595e-05	1.66498e-05	6.58537e-06	1.94788e-05	1.62511e-05	1.39491e-05	2.17713e-05	1.00788e-05	1.99568e-05	1.22515e-05	1.03529e-05	1.26951e-05	1.0084e-05	1.38484e-05	1.42208e-05	1.41371e-05	1.41891e-05	1.42128e-05	1.4178e-05
pos5836	TAG(12:1/12:1/17:2)	723.59	386.368	1.20787e-06	1.54022e-06	2.62009e-06	2.68561e-06	3.41106e-06	4.21488e-06	3.20542e-06	1.68473e-06	1.60201e-06	5.70119e-07	5.36537e-07	4.15541e-07	2.06305e-06	1.43535e-06	2.81581e-06	1.29103e-06	1.98658e-06	3.20247e-07	4.32477e-06	4.18199e-06	4.70446e-06	2.54695e-06	2.6032e-06	4.78755e-06	1.85989e-06	1.84894e-06	1.85574e-06	1.85884e-06	1.85429e-06
pos4573	Cer/NS(d18:1/22:1)	620.596	561.548	5.74129e-05	7.14357e-05	4.03371e-05	3.1577e-05	5.50069e-05	3.86698e-05	3.43669e-05	7.83063e-05	4.35104e-05	5.93422e-05	5.21472e-05	6.3156e-05	3.30714e-05	4.69437e-05	4.13968e-05	8.87826e-05	4.80736e-05	7.1631e-05	7.36902e-05	7.78729e-05	3.89864e-05	3.74398e-05	4.62029e-05	3.28312e-05	4.9763e-05	4.947e-05	4.96519e-05	4.97348e-05	4.96131e-05
pos8709	PC(22:2/22:2)	894.675	475.586	2.78606e-06	1.86751e-06	1.09518e-06	3.56901e-06	4.73334e-06	3.37104e-06	2.56286e-06	2.2949e-06	3.04154e-06	3.01227e-06	2.49445e-06	1.83428e-06	1.27387e-06	1.26662e-06	2.74596e-06	1.56063e-06	1.53285e-06	2.54948e-06	2.17451e-06	3.35888e-06	3.10182e-06	1.62109e-06	1.04711e-06	3.93206e-06	2.17552e-06	3.86524e-06	2.58468e-06	2.27352e-06	3.11027e-06
pos8902	TAG(16:0/18:0/20:1)	906.847	765.653	2.84653e-06	2.10861e-06	1.37847e-06	1.17005e-06	2.0859e-06	1.13684e-06	5.08717e-06	1.0817e-06	2.82718e-06	1.82419e-06	8.9239e-07	1.27358e-06	6.50898e-06	9.83382e-07	2.12924e-06	1.11875e-06	1.85021e-06	1.62513e-06	1.75889e-06	3.47134e-06	8.10408e-07	5.85053e-07	2.20598e-06	2.78191e-06	1.56005e-06	1.55087e-06	1.55657e-06	1.55917e-06	1.55535e-06
pos4880	Cer/NS(d18:2/24:1)	646.612	541.3	1.62721e-05	2.08015e-05	1.49678e-05	1.75017e-05	1.91368e-05	1.26877e-05	1.73873e-05	1.96369e-05	1.588e-05	1.87499e-05	2.62413e-05	1.8999e-05	1.6928e-05	2.36555e-05	2.15718e-05	2.28734e-05	2.12243e-05	3.05762e-05	2.00172e-05	2.18992e-05	2.09038e-05	2.14505e-05	2.0336e-05	1.76897e-05	2.09389e-05	2.28792e-05	2.12132e-05	2.05701e-05	2.20955e-05
pos4289	Cer/NS(d20:1/18:0)	594.581	560.347	0.000205629	0.000244046	0.000257146	0.000224028	0.000187432	0.000191959	0.000195853	0.000201221	0.000191205	0.000224393	0.000309598	0.000176644	0.0001545	0.000199849	0.000305426	0.000346297	0.00029888	0.000355207	0.000356034	0.000388484	0.000249732	0.000258291	0.00033259	0.000324226	0.000274009	0.000272396	0.000273398	0.000273854	0.000273184
pos4994	DAG(19:0/18:1)	654.603	605.664	9.39058e-06	1.16981e-05	5.27789e-06	6.49337e-06	8.12041e-06	5.74295e-06	9.96431e-06	1.1635e-05	1.13702e-05	1.21958e-05	8.72856e-06	8.58021e-06	5.84756e-06	1.58286e-05	7.81985e-06	8.77386e-06	7.84502e-06	1.13174e-05	6.47066e-06	8.14736e-06	8.20221e-06	8.40552e-06	5.89786e-06	6.5801e-06	9.78679e-06	9.72917e-06	9.76495e-06	9.78126e-06	9.75731e-06
pos4811	DAG(16:0/20:1)	640.587	556.63	0.000265982	0.000253619	0.00017883	0.000183033	0.000221061	0.000177606	0.000233044	0.000214887	0.00021004	0.000210369	0.000193275	0.000224017	0.000188879	0.00027849	0.000180852	0.00018659	0.000201845	0.000179201	0.00017023	0.000211014	0.000221548	0.000181146	0.000162102	0.000158144	0.000191822	0.000201575	0.000193276	0.000191864	0.000196414
pos9721	TAG(18:0/20:4/22:6)	972.796	718.091	2.94483e-05	4.02664e-05	3.61154e-05	2.00385e-05	2.75284e-05	2.69698e-05	2.5374e-05	2.93859e-05	4.74207e-05	3.68066e-05	1.75624e-05	2.45621e-05	1.86223e-05	2.55024e-05	3.00647e-05	3.08387e-05	2.91415e-05	2.91456e-05	3.82001e-05	4.41672e-05	1.84785e-05	1.83663e-05	3.58161e-05	5.37178e-05	3.30663e-05	3.16571e-05	3.23663e-05	3.27667e-05	3.25685e-05
pos8740	TAG(16:0/16:0/22:6)	896.851	739.772	1.40312e-06	1.50956e-06	2.80757e-06	1.60149e-06	1.98899e-06	2.29388e-06	2.36653e-07	5.12983e-07	1.29008e-06	1.07439e-06	1.11277e-06	1.22089e-06	1.36555e-06	1.34567e-06	2.22517e-06	2.60991e-06	2.97388e-06	1.15576e-06	3.17528e-06	8.33953e-07	9.14768e-07	8.96784e-07	3.44269e-06	4.02981e-06	1.97407e-06	1.96244e-06	1.96966e-06	1.97295e-06	1.96812e-06
pos5821	DAG(21:1/21:1)	722.664	620.814	3.24198e-05	3.87001e-05	2.57641e-05	2.72418e-05	3.6944e-05	2.06898e-05	3.87352e-05	4.69878e-05	4.43454e-05	4.13978e-05	3.18541e-05	3.35463e-05	2.64164e-05	5.67768e-05	3.44245e-05	3.52128e-05	3.45728e-05	4.08088e-05	2.91051e-05	3.39925e-05	3.08532e-05	2.97478e-05	2.41905e-05	2.91559e-05	3.89799e-05	3.87504e-05	3.88929e-05	3.89579e-05	3.88625e-05
pos4653	DAG(17:0/18:1)	626.522	619.333	5.59824e-06	3.81493e-06	1.87101e-05	6.01513e-06	2.88993e-05	1.56177e-05	1.56897e-05	1.89622e-06	3.69228e-06	9.63553e-06	4.57126e-06	1.7365e-06	2.73671e-05	4.90785e-06	2.18364e-06	2.70343e-06	2.99583e-06	9.7387e-06	1.49139e-06	1.46722e-06	4.02953e-06	2.6052e-06	1.61688e-06	8.13661e-06	2.73368e-06	2.71758e-06	2.72758e-06	2.73213e-06	2.72544e-06
pos9422	TAG(16:0/20:4/22:6)	944.768	698.495	2.4961e-05	2.79969e-05	2.55147e-05	1.67465e-05	2.29769e-05	1.66119e-05	2.38213e-05	2.33741e-05	3.96985e-05	2.84837e-05	1.29515e-05	2.03942e-05	1.65474e-05	2.23052e-05	2.38542e-05	2.34623e-05	2.3959e-05	2.06416e-05	2.60708e-05	3.38599e-05	1.38889e-05	1.36505e-05	2.25466e-05	3.56644e-05	2.63049e-05	2.615e-05	2.62462e-05	2.629e-05	2.62257e-05
pos7375	PEtOH(24:4/18:5)	816.548	501.129	1.49743e-05	2.10959e-05	2.04395e-05	2.34691e-05	1.75165e-05	1.29052e-05	4.62564e-06	1.303e-05	2.45544e-05	1.47438e-05	1.17235e-05	1.12885e-05	1.59775e-05	1.03602e-05	2.10659e-05	1.93862e-05	2.15853e-05	1.21054e-05	1.26066e-05	2.02249e-05	1.54451e-05	1.34406e-05	3.59332e-05	2.14942e-05	1.54282e-05	1.53373e-05	1.53937e-05	1.54194e-05	1.53817e-05
pos9195	TAG(18:0/18:1/20:4)	926.809	734.487	1.58318e-05	1.97251e-05	2.05967e-05	1.61502e-05	1.73698e-05	1.77707e-05	1.35122e-05	1.68354e-05	2.72186e-05	2.1588e-05	1.14144e-05	1.35192e-05	1.0871e-05	1.66423e-05	2.0087e-05	2.00377e-05	1.89395e-05	1.6583e-05	2.30049e-05	1.72979e-05	1.32642e-05	1.23608e-05	2.21465e-05	3.29732e-05	1.98473e-05	1.97304e-05	1.9803e-05	1.9836e-05	1.97875e-05
pos5728	PE(16:0e/19:2)	716.558	520.777	0.00010166	0.000106964	7.24826e-05	9.79453e-05	9.0177e-05	7.75643e-05	0.00011175	0.000113107	0.000103162	0.000111854	0.000111328	0.000102045	7.52109e-05	0.000134386	9.65077e-05	9.98975e-05	9.85421e-05	0.000147771	9.50532e-05	0.000111529	0.000114832	0.000113327	8.86041e-05	9.2757e-05	0.00010589	0.000105266	0.000105653	0.00010583	0.000105571
pos6230	PC(18:4e/17:2)	750.537	458.563	0.00381708	0.00352824	0.00328264	0.00316852	0.0033121	0.00303511	0.00325822	0.00315103	0.00295454	0.00322348	0.00305249	0.00355023	0.00124364	0.00343703	0.00286403	0.000887433	0.00310948	0.00304297	0.00325345	0.00311708	0.00316309	0.00311677	0.000859484	0.000863819	0.00306343	0.00304539	0.0030566	0.0030617	0.0030542
pos9699	TAG(18:1/20:4/22:6)	970.781	695.842	9.89067e-06	1.11819e-05	7.07561e-06	7.93777e-06	8.52329e-06	8.32588e-06	1.19748e-05	9.27988e-06	1.79966e-05	1.33305e-05	4.38739e-06	8.86863e-06	6.25207e-06	7.60762e-06	9.85861e-06	7.89305e-06	1.05255e-05	9.20335e-06	1.09572e-05	1.59313e-05	8.74321e-06	5.93918e-06	8.87859e-06	1.22853e-05	1.11025e-05	1.10371e-05	1.10777e-05	1.10962e-05	1.10691e-05
pos5053	DAG(18:1/20:4)	660.504	565.062	7.93146e-06	6.87136e-06	4.04576e-06	6.69046e-06	6.47773e-06	4.84579e-06	1.01778e-05	6.96663e-06	6.79713e-06	5.78079e-06	4.89879e-06	6.1347e-06	4.60743e-06	9.98237e-06	4.89166e-06	5.45661e-06	5.86917e-06	4.47228e-06	4.23511e-06	5.87087e-06	9.22138e-06	7.08102e-06	4.6243e-06	4.72276e-06	5.74498e-06	5.65324e-06	5.79867e-06	5.93246e-06	5.57814e-06
pos6361	PE(14:0e/24:2)	758.605	570.963	0.000622682	0.000775229	0.000537491	0.000720209	0.000622087	0.000528877	0.000754405	0.00083709	0.000841382	0.000916196	0.000958135	0.000682812	0.000551973	0.00100259	0.000843323	0.000858566	0.000835282	0.00130218	0.000733927	0.000812828	0.000846848	0.000835445	0.000687274	0.000711739	0.000852058	0.000847041	0.000850156	0.000851576	0.000849491
pos9467	TAG(18:0/20:4/20:4)	948.799	716.492	1.28157e-06	2.09384e-06	1.42641e-05	1.2719e-06	3.13273e-05	1.55103e-06	8.43189e-08	1.88466e-06	6.50057e-06	1.82248e-05	1.0305e-06	1.3806e-06	1.73409e-06	2.70338e-07	1.67857e-06	2.85555e-07	9.65929e-08	2.47539e-06	1.65541e-06	5.25547e-05	2.18451e-07	7.66375e-08	3.1158e-05	6.778e-06	1.74068e-06	1.73043e-06	1.7368e-06	1.7397e-06	1.73544e-06
pos6314	PC(16:2e/19:2)	754.574	521.264	0.000387615	0.000407404	0.000359053	0.000355982	0.000363055	0.00040235	0.000393935	0.000415377	0.000389101	0.000405379	0.000412264	0.000380839	0.000366552	0.000449796	0.000350456	0.000366283	0.000377779	0.000573286	0.000418316	0.00043158	0.000417918	0.000437915	0.000462921	0.000514101	0.000416682	0.000414229	0.000415753	0.000416447	0.000415427
pos9281	HBMP(16:4/16:4/14:1)	932.616	422.598	2.9432e-06	2.61162e-06	2.23809e-06	3.66064e-06	3.14891e-06	3.60843e-06	3.22395e-06	2.15919e-06	5.01397e-06	5.61704e-07	3.76801e-06	1.27778e-06	2.61187e-06	2.37543e-06	7.32116e-06	8.64077e-06	4.42986e-06	3.74007e-06	3.1942e-06	1.10916e-06	4.71723e-06	3.91116e-06	1.88641e-06	2.40383e-06	3.62109e-06	3.76066e-06	3.8592e-06	3.96824e-06	3.49e-06
pos6803	PC(16:1e/21:2)	784.618	573.121	0.000185318	0.000227159	0.000112972	0.000178553	0.000162644	0.00012508	0.000214247	0.000234563	0.000181317	0.000197182	0.000228662	0.000208817	0.000156424	0.000341845	0.000152948	0.000200624	0.000188412	0.000296888	0.000151791	0.000172561	0.000213671	0.000201829	0.000140749	0.000135491	0.000206263	0.000206823	0.000207059	0.000205675	0.000206794
pos7215	PC(18:3e/21:2)	808.616	602.414	1.96901e-05	2.13373e-05	1.50453e-05	2.11472e-05	1.88892e-05	1.59022e-05	2.25863e-05	2.3735e-05	2.31445e-05	2.57549e-05	2.7223e-05	1.9414e-05	1.81855e-05	3.06044e-05	2.53846e-05	2.81182e-05	2.47023e-05	3.83667e-05	2.14934e-05	2.67618e-05	2.68688e-05	2.70022e-05	2.13942e-05	2.19455e-05	2.43604e-05	2.49753e-05	2.46219e-05	2.45442e-05	2.45397e-05
pos5080	DAG(18:0/20:4)	662.57	583.675	2.47897e-05	0.000108482	8.69688e-05	4.81379e-05	2.3075e-05	5.16961e-05	4.10268e-05	3.18349e-05	4.3597e-05	1.07906e-05	1.97161e-05	2.25882e-05	2.06355e-05	0.000103745	1.82739e-05	3.07345e-05	7.87566e-05	8.83102e-05	7.3915e-05	2.30888e-05	2.63692e-05	1.12638e-05	2.23685e-05	7.4263e-05	3.17308e-05	1.76236e-05	2.86666e-05	3.01618e-05	2.82561e-05
pos6310	PE(22:3e/16:1)	754.57	535.774	0.000112024	0.000101814	4.74557e-05	6.34959e-05	4.46923e-05	4.53495e-05	5.79886e-05	3.25246e-05	8.89617e-05	0.000118525	0.0001206	4.63257e-05	0.000103957	4.70746e-05	6.08252e-05	5.11069e-05	6.39895e-05	3.97489e-05	0.000127378	5.81718e-05	6.03507e-05	0.000117928	0.000123611	0.000130353	0.000110159	0.00010951	0.000109913	0.000110096	0.000109827
pos6269	PC(18:3e/17:2)	752.548	458.56	0.000204391	0.000147631	0.000127567	0.000131395	0.000145195	0.00011188	0.000138189	0.000130822	0.000126997	0.000132086	0.000335537	0.000140223	0.000149352	0.000138205	0.000127286	0.000106617	0.000116516	0.000124065	0.000133933	0.000132034	2.70719e-05	0.000114888	0.000313643	0.000103477	0.000122318	0.000121598	0.000122045	0.000122249	0.00012195
pos6360	PE(16:0e/22:2)	758.595	540.303	0.000242442	0.000307991	0.000159284	0.000226758	0.000215416	0.000178005	0.000283387	0.000317736	0.000241361	0.000261958	0.000291022	0.000297552	0.000208846	0.000409817	0.000195731	0.000252236	0.000237622	0.000333266	0.000188644	0.000210891	0.000308702	0.000251662	0.000190584	0.000171556	0.000263193	0.000261643	0.000262605	0.000263044	0.0002624
pos7110	PC(22:6e/17:2)	802.567	570.839	0.000105016	0.000110515	9.14317e-05	0.000106525	9.637e-05	8.78972e-05	0.000110874	0.000119075	0.000115858	0.000130612	0.000116787	0.000105788	9.60849e-05	0.000122427	0.000120309	0.000113687	0.000113987	0.000136744	0.000108522	0.000111196	0.000111654	0.000112587	0.000102192	0.000105353	0.000114678	0.000114003	0.000114423	0.000114614	0.000114333
pos5898	PE(18:0e/18:3)	728.559	524.849	0.000220385	0.000257152	0.000169574	0.000212221	0.000233458	0.000175721	0.000277372	0.00024626	0.000212159	0.000254736	0.00029287	0.00026216	0.00017416	0.000337928	0.000178872	0.000213748	0.00023294	0.000305586	0.000190669	0.000211097	0.000287745	0.000224609	0.000199415	0.000193142	0.000240419	0.000239003	0.000239882	0.000240283	0.000239694
pos8616	SHexCer(d18:1/24:2)	888.621	426.857	1.2818e-05	1.42589e-05	5.90869e-06	1.24065e-05	1.01723e-05	8.05262e-06	1.58713e-05	1.86878e-05	9.74821e-06	1.63836e-05	1.73949e-05	1.48369e-05	9.34318e-06	2.26068e-05	8.99189e-06	1.5394e-05	1.10939e-05	1.9814e-05	1.16391e-05	1.17697e-05	1.86171e-05	1.31691e-05	1.01814e-05	8.40568e-06	1.25485e-05	1.24746e-05	1.25205e-05	1.25414e-05	1.25107e-05
pos8770	TAG(16:0/18:1/20:4)	898.784	724.428	6.52261e-05	8.46268e-05	7.7272e-05	3.57006e-05	5.49633e-05	2.95676e-05	6.14688e-05	6.12779e-05	7.20641e-05	4.41321e-05	3.52188e-05	3.44577e-05	4.45763e-05	7.35921e-05	7.55263e-05	4.69589e-05	4.97649e-05	7.0873e-05	7.2815e-05	7.53089e-05	2.30914e-05	2.41414e-05	7.45795e-05	0.000148555	7.68881e-05	7.64354e-05	7.67165e-05	7.68446e-05	7.66565e-05
pos6336	PE(14:1e/24:2)	756.588	540.26	0.00168848	0.00210107	0.00109026	0.00157212	0.00147246	0.00126632	0.00199841	0.00219946	0.00165337	0.00179303	0.00190702	0.00202004	0.00143366	0.00270221	0.00131547	0.00163337	0.00163058	0.0022328	0.00131812	0.00142453	0.00196288	0.00174244	0.00129333	0.00114063	0.00179255	0.00178199	0.00178855	0.00179153	0.00178715
pos6703	PE(18:0e/22:6)	778.569	499.19	0.00360255	0.00321523	0.00270878	0.00304665	0.00302063	0.00355595	0.00339798	0.00338454	0.00319969	0.0034247	0.00298594	0.00331337	0.00345844	0.00316754	0.00273422	0.00329899	0.00301963	0.00295749	0.00311535	0.00306077	0.00340148	0.00304772	0.00255873	0.00338146	0.00327672	0.00325742	0.0032694	0.00327486	0.00326685
pos7203	SHexCer(d17:0/19:1)	808.544	386.461	6.66758e-05	3.3018e-05	5.15954e-05	8.25264e-05	7.26708e-05	6.81548e-05	7.50997e-05	4.4318e-05	4.40708e-05	5.88728e-05	9.88439e-05	1.45668e-05	8.12616e-05	6.38992e-05	0.000100762	8.25722e-05	0.00010341	0.000102999	8.45831e-05	7.9703e-05	7.69546e-05	6.34479e-05	4.79677e-05	6.95345e-05	4.93885e-05	4.90977e-05	4.92783e-05	4.93606e-05	4.92398e-05
pos8791	TAG(16:0/18:0/20:4)	900.801	741.39	5.7347e-05	4.79428e-05	5.41353e-05	2.93387e-05	4.10736e-05	3.31259e-05	2.07769e-05	2.9672e-05	5.02444e-05	4.324e-05	2.48188e-05	2.92663e-05	2.71259e-05	3.2734e-05	4.73267e-05	4.56842e-05	4.68479e-05	3.3539e-05	5.48336e-05	3.11168e-05	2.54477e-05	2.54643e-05	5.82976e-05	8.42375e-05	4.09779e-05	4.07366e-05	4.08864e-05	4.09547e-05	4.08544e-05
pos5583	PE(16:0e/18:1)	704.553	506.906	9.7186e-05	0.000256764	0.000104583	0.000113635	9.90682e-05	0.000111418	0.000108746	0.000114125	9.36088e-05	0.000103833	0.00010422	9.05166e-05	0.000137771	0.000104717	0.000132309	0.000100653	9.29976e-05	0.000129279	0.000109917	0.000143002	0.000109673	0.000119713	0.000103086	0.000139835	0.000105944	0.00010949	0.000106474	0.000102987	0.000109374
pos5547	PC(14:0e/17:2)	702.54	520.811	0.000105215	9.31412e-05	0.000107238	2.85788e-05	0.000126653	9.12674e-05	0.000104626	0.000111907	0.000111299	2.54806e-05	9.91241e-05	0.000131546	2.94891e-05	0.000131457	8.59004e-05	7.22122e-05	0.000123978	0.000112986	9.62167e-05	0.000110817	8.3555e-05	2.87656e-05	8.63274e-05	8.71244e-05	8.75006e-05	8.69854e-05	8.73053e-05	8.74511e-05	8.7237e-05
pos6705	PE(16:2e/24:4)	778.571	520.28	0.000184619	0.000189894	0.000220418	0.000155921	0.000182667	0.000183161	0.000154086	0.00016714	0.000166996	0.000180514	0.000166464	0.000174076	0.00018761	0.000160255	0.00020252	0.000216479	0.000193288	0.00017534	0.000208477	0.000232351	0.000190513	0.000184098	0.000238741	0.000255427	0.000200302	0.000199122	0.000199855	0.000200188	0.000199698
pos7582	PC(14:0e/26:2)	828.692	574.121	0.000439169	0.00043751	0.000331486	0.000476077	0.000360588	0.000286689	0.000500851	0.000479956	0.00030142	0.000312105	0.000784663	0.00039516	0.000340065	0.000666679	0.000351834	0.000668971	0.000601195	0.000767545	0.00052312	0.000677322	0.000586825	0.000603152	0.000546163	0.000355252	0.000542287	0.000542993	0.000546567	0.000541698	0.000542756
pos6757	PE(14:0e/26:4)	782.603	537.958	0.00028397	0.000303477	0.000348497	0.000193166	0.000285698	0.000368874	0.000150185	0.000211278	0.00024214	0.000301263	0.000217491	0.000239417	0.000222906	0.000107039	0.000317177	0.000260911	0.000216874	0.000171653	0.000356847	0.000254174	0.000117821	0.000207012	0.000287899	0.000378631	0.000277729	0.000276094	0.000277109	0.000277572	0.000276893
pos6644	PE(18:2e/22:6)	774.542	480.558	3.21526e-05	2.13845e-05	2.04081e-05	2.46544e-05	1.30506e-05	8.1463e-05	2.44333e-05	2.28832e-05	2.70016e-05	7.11441e-05	8.03538e-06	2.33292e-05	1.87225e-05	1.16556e-05	5.39925e-06	2.27157e-05	1.29537e-05	7.87993e-06	2.34505e-05	2.17896e-05	2.09552e-05	2.32596e-05	7.48881e-06	7.77457e-06	2.42712e-05	2.41283e-05	2.4217e-05	2.42574e-05	2.41981e-05
pos7170	SHexCer(d17:1/19:1)	806.541	340.817	3.03212e-06	2.80687e-06	2.39404e-06	2.66112e-06	3.54203e-06	2.37478e-06	2.40639e-06	2.6347e-06	3.64045e-06	3.51837e-06	3.63337e-06	2.28699e-06	2.08215e-06	3.94828e-06	4.35601e-06	4.37338e-06	3.12338e-06	4.39634e-06	3.56655e-06	4.18334e-06	3.76858e-06	3.57369e-06	3.25771e-06	3.66255e-06	4.07694e-06	4.52018e-06	4.3222e-06	4.24762e-06	4.21274e-06
pos5870	PE(14:0e/22:4)	726.54	501.147	2.69932e-05	1.94943e-05	2.00188e-05	2.1974e-05	2.0516e-05	1.60253e-05	1.89826e-05	1.75421e-05	2.48016e-05	1.64498e-05	1.92101e-05	2.17196e-05	1.83042e-05	2.54936e-05	1.97374e-05	1.45102e-05	1.98542e-05	2.05992e-05	4.02699e-05	1.88387e-05	1.89957e-05	1.51565e-05	4.24723e-05	3.98252e-05	1.79909e-05	1.78849e-05	1.79507e-05	1.79807e-05	1.79367e-05
pos6312	PE(14:0e/24:4)	754.564	505.382	0.000564127	0.000919076	0.001908	0.00086459	0.00203795	0.000968104	0.000719245	0.000971119	0.000796162	0.000858839	0.00089421	0.000950453	0.00119214	0.000741465	0.000851808	0.00173796	0.000790343	0.000950298	0.000876109	0.000585207	0.0015375	0.000823359	0.000901079	0.000999017	0.000853936	0.000848908	0.00085203	0.000853453	0.000851363
pos5548	PE(14:0e/20:2)	702.54	501.575	0.00225276	0.00215516	0.00175148	0.00202472	0.00195964	0.00172131	0.00183153	0.00192405	0.00219236	0.00226702	0.00193978	0.00212593	0.00175284	0.00229323	0.00192741	0.0020821	0.0021824	0.00226992	0.00185604	0.00184741	0.00203388	0.00190518	0.00181666	0.00183477	0.00200744	0.00199562	0.00200296	0.0020063	0.00200139
pos7220	DGTS(20:4/20:4)	808.581	641.231	3.82233e-06	4.45747e-06	5.19105e-06	8.1042e-06	5.20041e-06	5.18303e-06	4.26995e-06	4.84553e-06	5.56285e-06	5.77693e-06	1.43017e-06	1.972e-06	3.82135e-06	3.54419e-06	4.52686e-06	4.8862e-06	4.84487e-06	4.52024e-06	3.41043e-06	5.25095e-06	3.68167e-06	6.12863e-06	5.22035e-06	5.86434e-06	5.36975e-06	5.33813e-06	5.35777e-06	5.36671e-06	5.35357e-06
pos8208	DGTS(22:4/22:4)	864.66	599.35	3.93222e-06	4.77155e-06	2.2644e-06	5.85183e-06	4.61973e-06	3.2706e-06	6.8427e-06	7.44024e-06	7.28766e-06	6.30385e-06	5.58532e-06	4.94685e-06	3.51224e-06	7.54741e-06	7.35266e-06	4.96881e-06	4.90762e-06	7.94521e-06	4.70766e-06	6.15469e-06	5.95485e-06	5.3023e-06	4.25506e-06	4.90691e-06	6.2415e-06	6.20475e-06	6.22758e-06	6.23797e-06	6.2227e-06
pos6947	DGTS(19:1/19:1)	792.667	551.431	0.000208909	0.000258376	0.00015796	0.000230853	0.000203355	0.000148072	0.000218503	0.000261696	0.000219855	0.000257909	0.000293158	0.000237741	0.000180889	0.000349027	0.000233549	0.000276709	0.000264639	0.000357173	0.000202709	0.000233733	0.000252545	0.000269917	0.000185229	0.000202216	0.00025226	0.000246139	0.000249819	0.000250912	0.00025001
pos6737	PE(18:0e/22:5)	780.58	500.659	0.00041165	0.000436696	0.000414506	0.000375962	0.000391145	0.000419059	0.000382803	0.000417842	0.00038811	0.000421902	0.000383871	0.000408173	0.00038615	0.000406321	0.00034421	0.000401261	0.000382554	0.000363752	0.000405482	0.00035085	0.000319637	0.000377502	0.000371718	0.000384965	0.000401093	0.000398731	0.000400198	0.000400866	0.000399885
pos7169	SHexCer(d18:1/18:1)	806.531	351.677	2.80095e-06	2.90443e-06	3.81667e-06	4.40397e-06	4.32617e-06	2.33756e-06	4.40766e-06	4.92517e-06	4.48917e-06	3.93078e-06	3.66294e-06	2.99948e-06	2.73078e-06	3.01496e-06	5.3487e-06	4.18341e-06	4.17033e-06	5.13171e-06	4.18295e-06	4.41286e-06	3.77054e-06	4.58055e-06	4.64126e-06	5.64893e-06	5.39365e-06	6.06649e-06	5.63861e-06	5.2775e-06	5.81414e-06
pos5940	PE(16:0e/20:2)	730.572	584.27	2.88241e-06	2.61575e-05	3.6768e-06	2.06508e-05	4.27118e-06	3.86389e-06	1.90268e-05	5.78753e-06	4.75897e-06	6.13576e-06	4.47769e-06	4.19473e-06	3.16167e-06	7.57148e-06	5.82311e-06	1.52961e-05	3.15837e-06	6.91014e-06	5.60049e-06	4.53186e-06	7.73347e-06	6.07537e-06	3.24515e-06	1.99543e-05	4.93138e-06	4.90234e-06	4.92037e-06	4.92859e-06	4.91652e-06
pos6270	PE(14:1e/24:4)	752.557	505.707	0.00461984	0.00732906	0.00511849	0.00599345	0.00451883	0.00729294	0.00514601	0.00633777	0.00358011	0.00491925	0.00421351	0.0044226	0.00718029	0.00423916	0.00451505	0.00364977	0.00440567	0.00569954	0.00475374	0.00450985	0.00337637	0.00430942	0.00467191	0.00506262	0.0045248	0.00449816	0.0045147	0.00452224	0.00451117
pos4893	DAG(17:0/20:4)	648.554	541.769	2.29824e-05	2.8817e-05	1.6693e-05	1.69166e-05	2.05049e-05	1.94275e-05	2.54241e-05	2.53958e-05	2.61739e-05	2.15972e-05	1.37949e-05	2.0254e-05	1.7969e-05	2.83664e-05	1.61326e-05	1.85794e-05	2.03372e-05	1.56225e-05	1.58029e-05	1.93084e-05	1.59408e-05	1.44712e-05	1.50727e-05	1.55787e-05	2.09598e-05	2.08364e-05	2.0913e-05	2.09479e-05	2.08966e-05
pos5215	PE(14:0e/18:2)	674.509	458.929	7.94505e-05	7.18238e-05	3.96108e-05	4.99475e-05	5.52083e-05	3.45763e-05	4.84741e-05	5.22898e-05	4.78225e-05	4.864e-05	5.03368e-05	7.28168e-05	4.93248e-05	8.28732e-05	4.37927e-05	4.19897e-05	5.5906e-05	6.17071e-05	4.37388e-05	4.41825e-05	5.58448e-05	4.38632e-05	3.54376e-05	3.11274e-05	4.49696e-05	4.47048e-05	4.48692e-05	4.49441e-05	4.48341e-05
pos5927	PE(14:0e/22:2)	730.564	506.304	0.000512023	0.000512014	0.000317482	0.000441533	0.000428398	0.000330045	0.000533457	0.00050848	0.000415125	0.000436935	0.000505182	0.000538112	0.000406674	0.000745964	0.000345236	0.000423131	0.000432439	0.000544005	0.000378409	0.000394702	0.00053915	0.00042973	0.000335351	0.000320381	0.000448185	0.000445546	0.000447185	0.000447932	0.000446835
pos6604	PE(18:3e/22:6)	772.528	420.726	0.000106661	9.56584e-05	8.42616e-05	0.000114437	0.00011646	0.000127297	0.000158624	0.000138843	0.000145353	0.00011521	9.73037e-05	0.00010778	9.78172e-05	0.000101544	0.000105639	0.000117678	0.000122919	0.000115946	0.000104813	0.0001318	0.000118211	0.000103997	0.000114954	0.000115639	0.00013409	0.00013599	0.000133626	0.000129894	0.000137383
pos9681	TAG(16:0/22:6/22:6)	968.766	691.481	3.47519e-05	3.78535e-05	3.45862e-05	3.17831e-05	3.41802e-05	2.57863e-05	4.31392e-05	3.64423e-05	5.94609e-05	4.22734e-05	1.91191e-05	3.19757e-05	2.35002e-05	3.95681e-05	3.91247e-05	3.30855e-05	4.11954e-05	3.78319e-05	4.24699e-05	4.56258e-05	2.80619e-05	2.42118e-05	3.51908e-05	5.16819e-05	4.08489e-05	4.06083e-05	4.07577e-05	4.08258e-05	4.07258e-05
pos4734	DAG(16:0/20:4)	634.488	556.309	9.45146e-06	6.11557e-06	6.86321e-06	6.64482e-06	9.50453e-06	6.41892e-06	7.20944e-06	8.74016e-06	7.71312e-06	8.99306e-06	8.1973e-06	9.20015e-06	7.42308e-06	8.57117e-06	7.14151e-06	6.01292e-06	6.90416e-06	6.75293e-06	6.36655e-06	8.4148e-06	8.03882e-06	5.78312e-06	6.21876e-06	6.28032e-06	7.1619e-06	7.11973e-06	7.14591e-06	7.15785e-06	7.14032e-06
pos5586	PE(14:0e/20:1)	704.558	535.019	3.49783e-05	3.63672e-05	5.91202e-05	4.80281e-05	4.23022e-05	5.31429e-05	4.73536e-05	5.05744e-05	3.86111e-05	3.84543e-05	6.60176e-05	3.34491e-05	4.87158e-05	3.95759e-05	5.21835e-05	6.95202e-05	6.47572e-05	6.00181e-05	6.33345e-05	8.00726e-05	5.46853e-05	5.92568e-05	8.71088e-05	7.78933e-05	5.6288e-05	5.67542e-05	5.64078e-05	5.50795e-05	5.72062e-05
pos6279	PE(16:0e/22:5)	752.555	556.987	5.45702e-05	6.09809e-05	5.81292e-05	5.68181e-05	6.31125e-05	5.26051e-05	6.52402e-05	5.26457e-05	5.49601e-05	6.00971e-05	5.99516e-05	5.57852e-05	3.97356e-05	7.06612e-05	6.64508e-05	1.70632e-05	6.175e-05	7.50975e-05	5.13493e-05	5.59898e-05	6.42635e-05	6.62975e-05	6.78066e-05	7.30963e-05	6.1444e-05	6.10822e-05	6.13069e-05	6.14093e-05	6.12589e-05
pos8646	SHexCer(d18:1/24:1)	890.637	457.912	0.00010651	9.83513e-05	7.44898e-05	9.84447e-05	0.000130272	6.19331e-05	0.000100271	0.000186719	9.21245e-05	0.000103013	0.000175679	0.00019816	0.000144707	0.000142915	0.000119983	0.00011767	0.000110728	0.000227949	0.000175915	0.000130498	0.000113743	0.000128407	9.0647e-05	7.96355e-05	9.62766e-05	9.57097e-05	9.60617e-05	9.62221e-05	9.59865e-05
pos3471	ACar(23:3)	492.404	296.073	0.00013586	5.66674e-05	3.88732e-05	6.47104e-05	6.43667e-05	5.98634e-05	0.00012757	9.52288e-05	5.44894e-05	5.59519e-05	4.88996e-05	0.000110205	8.44475e-05	5.18294e-05	2.49184e-05	6.58487e-05	5.35851e-05	2.84349e-05	0.0001076	6.89635e-05	5.76085e-05	6.16931e-05	3.66793e-05	4.13306e-05	6.14806e-05	6.11186e-05	6.13434e-05	6.14458e-05	6.12954e-05
pos2351	ACar(16:3)	394.3	272.479	1.1877e-06	5.59072e-06	4.25602e-06	2.91355e-06	8.4502e-07	6.80053e-07	5.04377e-07	8.73574e-06	5.03374e-06	5.36249e-07	1.10772e-06	2.24759e-06	3.36346e-07	5.37893e-07	4.73199e-07	1.24208e-06	1.11238e-06	4.67776e-06	8.54395e-08	2.81094e-07	2.54867e-07	2.69215e-07	3.64898e-06	4.67932e-07	1.96522e-06	1.95365e-06	1.96083e-06	1.96411e-06	1.9593e-06
pos3180	ACar(21:3)	464.372	267.399	2.22813e-05	3.71991e-05	2.1843e-05	1.61522e-05	4.18827e-05	4.50308e-05	2.33088e-05	2.11176e-05	3.41078e-05	1.93706e-05	2.72375e-05	2.80443e-05	2.23615e-05	4.26171e-05	1.82976e-05	3.7083e-05	2.37243e-05	1.94465e-05	1.8716e-05	4.25965e-05	1.71246e-05	3.02367e-05	1.81676e-05	2.14061e-05	2.15765e-05	2.14495e-05	2.15283e-05	2.15643e-05	2.15115e-05
pos2502	ACar(17:3)	408.309	237.108	8.19338e-06	4.01897e-06	3.87069e-06	4.17212e-06	7.07095e-06	3.44154e-06	3.31732e-06	3.68052e-06	3.57744e-06	1.33955e-05	5.82857e-06	4.13908e-06	3.4948e-06	4.6128e-06	3.26333e-06	3.40126e-06	1.3516e-05	1.95238e-05	3.58041e-06	3.42672e-06	5.2424e-06	4.11671e-06	3.47161e-06	3.31615e-06	4.08847e-06	4.0644e-06	4.07935e-06	4.08616e-06	4.07616e-06
pos2385	ACar(16:2)	396.311	128.756	1.36184e-05	2.73349e-05	2.3507e-05	1.92789e-05	3.40655e-05	1.67658e-05	1.54801e-05	1.47083e-05	1.34985e-05	1.75039e-05	2.11343e-05	8.14752e-06	1.16977e-05	1.94436e-05	3.0558e-05	2.5642e-05	2.55898e-05	1.4375e-05	1.97021e-05	2.10265e-05	2.69956e-05	2.94773e-05	2.03259e-05	3.40893e-05	2.36194e-05	2.34804e-05	2.35667e-05	2.36061e-05	2.35483e-05
pos3725	ACar(26:6)	528.393	105.022	8.44234e-07	9.03597e-06	1.06439e-05	7.02451e-07	9.2498e-06	1.02946e-05	5.41531e-06	8.75495e-06	1.69923e-06	1.18168e-05	9.60901e-06	7.8443e-06	8.91764e-06	8.46835e-06	1.12038e-05	4.39662e-06	1.0723e-05	1.06556e-05	8.18232e-07	1.09936e-05	1.3448e-06	6.06265e-06	1.05713e-05	1.26438e-05	1.13063e-05	1.12398e-05	1.12811e-05	1.13e-05	1.12723e-05
pos1752	ACar(12:3)	338.232	80.602	8.23106e-06	8.5727e-06	7.60821e-06	7.45396e-06	8.13761e-06	8.07784e-06	8.52508e-06	8.73929e-06	7.99638e-06	8.40737e-06	8.44403e-06	9.62102e-06	8.85197e-06	8.90492e-06	7.83164e-06	7.18982e-06	7.91452e-06	7.82647e-06	7.43582e-06	7.74771e-06	8.49736e-06	6.26953e-06	7.32575e-06	6.81844e-06	8.64613e-06	8.59522e-06	8.62684e-06	8.64124e-06	8.62009e-06
pos5365	DAG(18:0/22:6)	686.569	550.088	0.000149828	0.000184924	0.000112008	0.000118364	0.00014535	0.000131026	0.00019112	0.000167538	0.000182818	0.000159481	0.000138018	0.000192955	0.000127895	0.000231039	0.000161058	0.000142426	0.000196018	0.000201941	0.000116322	0.000263054	0.000133962	0.000130822	0.000112716	0.000134573	0.00016669	0.000165709	0.000166318	0.000166596	0.000166188
pos6169	PE(18:3e/20:5)	746.51	422.719	4.18507e-05	3.06689e-05	3.068e-05	3.27288e-05	4.93475e-05	2.28293e-05	1.90605e-05	2.42956e-05	1.93618e-05	1.64321e-05	3.33344e-05	4.38958e-05	3.3563e-05	3.00195e-05	5.37248e-05	2.99278e-05	4.10077e-05	2.41311e-05	2.65302e-05	2.38018e-05	2.16485e-05	2.20725e-05	2.52365e-05	2.21497e-05	3.05007e-05	3.03211e-05	3.04326e-05	3.04834e-05	3.04088e-05
pos5334	DAG(18:1/22:6)	684.556	516.645	3.21997e-05	3.88412e-05	3.00873e-05	3.13963e-05	3.4212e-05	3.82042e-05	4.91943e-05	3.694e-05	3.58771e-05	2.80069e-05	2.78042e-05	3.38048e-05	3.137e-05	3.67887e-05	3.03217e-05	2.93219e-05	3.87388e-05	2.84567e-05	3.00679e-05	4.34402e-05	2.86604e-05	3.28211e-05	2.77512e-05	2.85654e-05	3.3135e-05	3.29399e-05	3.3061e-05	3.31162e-05	3.30352e-05
pos9171	TAG(16:0/18:0/22:6)	924.798	735.101	5.98122e-05	7.98553e-05	7.03945e-05	5.0853e-05	5.75553e-05	5.3945e-05	4.27529e-05	7.62249e-05	0.000109369	7.57848e-05	4.53916e-05	5.65332e-05	4.83329e-05	0.000105093	6.72829e-05	7.18566e-05	6.89708e-05	6.1869e-05	9.93481e-05	6.43912e-05	4.20642e-05	4.24581e-05	0.000130636	0.000120103	7.90528e-05	7.85873e-05	7.88764e-05	7.9008e-05	7.88146e-05
pos3846	LPC(20:4)	544.344	118.51	2.38444e-06	2.08445e-06	4.76192e-06	1.82876e-06	5.15948e-06	1.94017e-06	1.651e-06	7.95752e-06	5.58931e-06	4.99211e-06	5.24638e-06	3.18246e-06	2.89886e-06	1.88043e-06	2.29189e-06	1.71025e-06	1.88806e-06	2.86324e-06	3.3446e-06	4.40247e-06	1.79086e-06	2.06934e-06	6.02921e-06	5.07854e-06	4.43689e-06	4.41076e-06	4.42699e-06	4.43438e-06	4.42352e-06
pos9144	TAG(16:0/18:1/22:6)	922.781	718.548	0.000119728	0.000136706	0.000121274	9.43305e-05	0.000107041	0.000102019	0.000112742	0.000107551	0.000201698	0.000146187	5.99008e-05	8.7376e-05	7.38174e-05	0.000111837	0.000118902	0.000110401	0.000124929	0.000105886	0.000140759	0.000132437	8.42937e-05	7.3037e-05	0.000123389	0.000197028	0.000127657	0.000126905	0.000127372	0.000127584	0.000127272
pos6733	PE(14:1e/26:4)	780.589	544.391	0.000274668	0.000299831	0.000311536	0.000191305	0.000285472	0.000291921	0.000188082	0.000231287	0.000249339	0.000288839	0.000243245	0.000267807	0.000218656	0.000203781	0.000309311	0.00030267	0.000274041	0.000210258	0.000308231	0.000268446	0.000200642	0.000230186	0.000294755	0.00030101	0.000286748	0.000285059	0.000286108	0.000286585	0.000285884
pos6118	DGTS(17:2/18:4)	742.574	523.295	4.82219e-05	6.43577e-05	3.00695e-05	4.76814e-05	4.23616e-05	3.91226e-05	6.32966e-05	6.95717e-05	5.2439e-05	5.36361e-05	5.99592e-05	5.88445e-05	3.85983e-05	4.64241e-05	4.02883e-05	5.27873e-05	4.9557e-05	7.84433e-05	3.70549e-05	4.37762e-05	6.1984e-05	5.90105e-05	4.08754e-05	3.63647e-05	5.48019e-05	5.38686e-05	5.44275e-05	5.49057e-05	5.4259e-05
pos5031	DAG(16:0/22:6)	658.54	510.447	0.000113457	0.000119937	0.000109293	0.00010579	0.00013274	9.36678e-05	0.000148295	0.000110524	0.000106988	8.63554e-05	0.00010366	0.000104919	0.000104418	0.0001373	0.00012659	8.37339e-05	0.000132443	9.16174e-05	8.58296e-05	0.000114555	0.000101968	0.000110858	8.91558e-05	9.61006e-05	0.000106567	0.00010594	0.000106329	0.000106507	0.000106246
pos7210	PE(16:1e/26:4)	808.621	559.839	0.000163707	0.00020004	0.000199052	0.000134986	0.000176028	0.000199989	0.000133137	0.000188951	0.00017425	0.000251848	0.00015193	0.000150583	0.00013623	0.000119851	0.000190761	0.000196041	0.000171546	0.000194255	0.000184568	0.00018526	0.000126683	0.000159847	0.000209265	0.000217664	0.000191983	0.000190852	0.000191554	0.000191874	0.000191404
pos6232	PE(16:0e/22:6)	750.556	516.656	0.000128773	0.000103936	0.00012044	0.000103606	9.81156e-05	0.000104606	0.00012805	0.00010331	9.28384e-05	7.48095e-05	0.000173143	0.000125063	9.82405e-05	0.000117696	8.1042e-05	8.47955e-05	0.000140438	7.37587e-05	0.000368895	8.4788e-05	9.3318e-05	9.36442e-05	8.90578e-05	8.51311e-05	9.68568e-05	0.000101352	9.55028e-05	9.54489e-05	9.96992e-05
pos7923	PC(18:3e/24:4)	846.633	610.095	8.88e-06	9.37078e-06	8.39265e-06	8.42241e-06	6.88256e-06	9.47232e-06	1.01579e-05	8.44478e-06	8.33653e-06	8.28573e-06	1.01695e-05	9.31788e-06	1.17282e-05	8.16333e-06	7.99993e-06	7.89803e-06	7.94162e-06	1.00204e-05	1.0412e-05	1.05245e-05	1.12628e-05	1.07985e-05	1.01156e-05	1.07e-05	8.20854e-06	8.21633e-06	8.14027e-06	8.19444e-06	8.21604e-06
pos9487	TAG(16:0/20:1/22:6)	950.725	698.497	3.0866e-05	2.93951e-05	2.81334e-05	1.92309e-05	2.48703e-05	1.80504e-05	2.67732e-05	2.6026e-05	4.05336e-05	2.92351e-05	1.50271e-05	2.45539e-05	1.97073e-05	2.41052e-05	2.52673e-05	2.52692e-05	2.46372e-05	2.23464e-05	2.76887e-05	3.56266e-05	1.53048e-05	1.5317e-05	2.3363e-05	3.70364e-05	2.65462e-05	2.63899e-05	2.6487e-05	2.65312e-05	2.64663e-05
pos8716	TAG(16:0/16:1/22:6)	894.701	723.908	4.18113e-07	5.2352e-07	5.63577e-07	4.48683e-07	3.11354e-07	5.58861e-07	1.4828e-07	3.91031e-08	8.07702e-07	3.07813e-07	3.24782e-07	2.29906e-07	1.92596e-07	3.31283e-07	4.90208e-07	7.19419e-07	2.97217e-07	2.34418e-07	2.26033e-07	1.74082e-07	4.50012e-07	1.40239e-07	6.14923e-07	7.04176e-07	5.39493e-07	5.36316e-07	5.38289e-07	5.39187e-07	5.37867e-07
pos6675	DGTS(16:4/22:6)	776.556	738.216	8.42673e-06	1.07326e-05	1.02174e-05	1.1039e-05	9.36218e-06	9.88633e-06	1.4623e-05	1.23805e-05	1.24175e-05	1.11114e-05	1.16224e-05	9.91553e-06	9.35388e-06	1.14395e-05	1.11712e-05	1.01708e-05	1.08747e-05	1.36957e-05	1.11166e-05	1.29049e-05	1.32003e-05	1.07108e-05	1.03674e-05	1.17072e-05	1.25423e-05	1.24684e-05	1.25143e-05	1.25352e-05	1.25045e-05
pos8976	DGTS(21:2/26:4)	910.755	685.798	2.0734e-05	2.55052e-05	2.62977e-05	2.90663e-05	2.29227e-05	2.22686e-05	2.83254e-05	2.66404e-05	3.28575e-05	2.88817e-05	2.77362e-05	2.46002e-05	2.32176e-05	2.49367e-05	2.93531e-05	2.66115e-05	2.61785e-05	3.55417e-05	3.04936e-05	3.57165e-05	2.7325e-05	2.69104e-05	2.99665e-05	3.6444e-05	3.00753e-05	2.98982e-05	3.00082e-05	3.00583e-05	2.99847e-05
pos8745	DGTS(20:2/26:4)	896.709	676.829	2.24125e-07	1.73066e-08	2.11599e-07	7.42887e-08	1.04266e-07	7.63271e-10	3.61989e-07	1.00826e-07	1.04404e-07	4.10548e-07	1.18721e-07	1.0101e-07	1.26511e-07	8.71274e-08	4.88246e-07	1.78099e-07	7.19736e-08	2.90043e-07	7.70482e-10	1.46506e-07	1.01448e-07	8.55029e-08	3.46837e-07	2.64953e-07	4.62332e-07	4.5961e-07	4.613e-07	4.6207e-07	4.60939e-07
pos7578	DGTS(15:1/26:4)	828.685	654.581	2.96998e-06	5.80949e-06	4.6086e-06	3.56655e-06	4.14101e-06	5.19377e-06	4.55358e-06	4.37076e-06	4.45257e-06	4.94903e-06	4.29677e-06	4.44851e-06	4.74404e-06	3.51882e-06	5.18354e-06	3.92394e-06	4.70458e-06	5.70167e-06	5.21366e-06	4.98088e-06	3.84914e-06	4.94379e-06	4.41852e-06	5.54341e-06	5.15587e-06	5.087e-06	5.06952e-06	5.05648e-06	5.17806e-06
pos8680	DGTS(20:4/26:4)	892.715	650.365	6.84633e-06	9.32602e-06	8.38231e-06	1.00867e-05	9.28614e-06	8.32059e-06	9.38693e-06	9.66136e-06	1.04061e-05	9.92224e-06	8.70146e-06	7.17988e-06	9.60292e-06	9.18016e-06	1.22377e-05	8.2819e-06	9.68328e-06	1.25563e-05	1.03195e-05	1.22354e-05	9.66862e-06	9.64522e-06	9.2522e-06	1.27153e-05	1.05646e-05	1.05024e-05	1.0541e-05	1.05586e-05	1.05328e-05
pos7612	DGTS(20:5/22:6)	830.653	637.517	1.40946e-07	7.67259e-10	1.74634e-07	2.46382e-07	1.60158e-07	4.36594e-08	6.7675e-07	2.43842e-07	8.29535e-06	1.05253e-05	8.43656e-08	4.15294e-07	5.94598e-08	9.30778e-08	4.64614e-06	2.88169e-07	6.79634e-08	9.37339e-08	4.27949e-07	1.48185e-07	7.70023e-10	4.9802e-07	2.06904e-07	2.96202e-07	2.98719e-07	2.9696e-07	2.98053e-07	2.9855e-07	2.97819e-07
pos7480	DGTS(19:2/22:6)	822.633	616.551	6.22314e-06	5.99368e-06	6.81939e-06	5.35579e-06	8.08796e-06	6.0576e-06	5.95205e-06	6.5273e-06	5.83322e-06	6.2667e-06	6.80688e-06	6.85988e-06	6.72176e-06	6.62701e-06	9.19244e-06	9.76041e-06	9.70832e-06	6.94458e-06	8.36521e-06	7.97922e-06	6.43488e-06	7.04802e-06	5.24845e-06	6.12641e-06	6.64124e-06	6.60213e-06	6.62642e-06	6.63748e-06	6.62123e-06
pos7516	DGTS(19:1/22:6)	824.651	610.106	1.21357e-05	1.61018e-05	1.30823e-05	1.56985e-05	1.42981e-05	1.71442e-05	1.85172e-05	1.55633e-05	1.95088e-05	1.98325e-05	1.1763e-05	1.31277e-05	1.46667e-05	1.28969e-05	1.62211e-05	1.56339e-05	1.82107e-05	1.79385e-05	1.97406e-05	2.58561e-05	1.72088e-05	1.73066e-05	1.84982e-05	2.22848e-05	1.89499e-05	1.88384e-05	1.89076e-05	1.89392e-05	1.88929e-05
pos7690	DGTS(24:4/18:5)	834.634	602.958	6.54984e-06	9.08263e-06	2.19901e-06	1.55622e-06	6.3879e-06	5.04961e-06	5.14385e-06	8.31023e-06	7.16979e-06	7.95569e-06	3.92766e-06	8.64189e-06	4.84655e-06	1.29719e-05	2.78092e-05	8.84613e-07	1.7384e-06	4.69301e-05	3.53659e-06	7.49536e-10	1.67925e-05	1.09064e-06	2.59781e-06	1.65913e-06	3.36021e-06	4.1271e-06	3.19982e-06	3.12683e-06	3.8205e-06
pos5180	DGTS(2:0/27:0)	670.609	593.872	0.000320301	0.00033326	0.000284535	0.000252151	0.000292087	0.000333037	0.000290109	0.000328786	0.000318127	0.000360648	0.000323041	0.000365819	0.000212976	0.000236255	0.000313817	0.00037872	0.000350483	0.000414916	0.000436396	0.0003736	0.000291432	0.000256246	0.000366003	0.000295107	0.0003301	0.000334725	0.000330697	0.000324467	0.000335547
pos7737	DGTS(16:4/26:4)	836.685	590.143	1.85007e-05	1.57995e-05	1.07156e-05	7.07615e-05	1.17093e-06	8.3057e-07	1.93002e-05	1.67599e-05	1.48767e-05	1.30374e-05	1.07616e-06	7.25653e-07	1.48614e-05	8.59773e-05	1.68177e-05	2.51884e-05	4.52754e-05	2.66606e-05	5.95659e-05	2.64816e-05	2.57254e-05	7.5147e-05	1.9777e-05	1.55387e-06	2.10669e-05	2.1638e-05	2.13307e-05	2.09333e-05	2.1422e-05
pos8057	DGTS(17:2/26:4)	854.695	586.413	4.91447e-06	4.41496e-06	2.23637e-06	5.11301e-06	3.85823e-06	3.41877e-06	5.31302e-06	5.12571e-06	4.49236e-06	5.09018e-06	7.38944e-06	4.65203e-07	7.46442e-07	8.51139e-06	9.74434e-07	7.05808e-06	5.85106e-06	7.84203e-06	4.432e-06	6.305e-06	8.5221e-06	6.12315e-06	4.82086e-06	4.44183e-06	6.03286e-06	6.45934e-06	6.33319e-06	5.82952e-06	6.38185e-06
pos8020	DGTS(21:1/22:6)	852.687	586.4	1.88719e-05	1.44773e-05	1.12698e-05	1.27162e-05	1.0493e-05	1.11496e-05	1.47381e-05	1.4547e-05	9.62368e-06	1.08354e-05	2.31142e-05	1.26395e-05	1.18805e-05	2.32706e-05	9.65574e-06	2.28907e-05	2.17841e-05	1.75354e-05	1.5053e-05	2.1234e-05	2.22643e-05	1.72223e-05	2.08602e-05	1.17624e-05	1.82849e-05	1.81773e-05	1.82441e-05	1.82746e-05	1.82298e-05
pos6982	DGTS(12:0/26:1)	794.682	583.745	1.78678e-05	1.71299e-05	1.19386e-05	2.27536e-05	1.52661e-05	1.08639e-05	2.2307e-05	2.29055e-05	1.84381e-05	1.47055e-05	3.14446e-05	1.53081e-05	1.37968e-05	3.07727e-05	2.10394e-05	2.8921e-05	2.97821e-05	3.7309e-05	1.95196e-05	2.93281e-05	2.74507e-05	2.52519e-05	2.03012e-05	1.74874e-05	2.36178e-05	2.34787e-05	2.35651e-05	2.36044e-05	2.35467e-05
pos7985	DGTS(21:2/22:6)	850.671	574.149	0.000893087	0.000860422	0.000657699	0.000949781	0.000729829	0.000587106	0.000998931	0.000935579	0.000615616	0.00064417	0.00134502	0.000825443	0.000738053	0.00122654	0.000711234	0.00119578	0.00115505	0.00130178	0.00102055	0.00124144	0.00108802	0.00111742	0.00102606	0.000698125	0.00101379	0.00100782	0.00101153	0.00101322	0.00101074
pos5150	DGTS(3:0/26:1)	668.53	559.861	0.00144126	0.00146679	0.00135748	0.00101036	0.00129375	0.00132829	0.00120062	0.001242	0.00126407	0.00124769	0.00103971	0.00122525	0.00124881	0.00136489	0.00116712	0.00110868	0.00119746	0.00108684	0.0011071	0.00109468	0.000959571	0.000917544	0.00117075	0.00112824	0.00121323	0.00120608	0.00121052	0.00121254	0.00120957
pos9490	TAG(18:0/18:1/22:6)	950.745	743.441	3.38781e-06	4.25278e-06	6.20183e-06	4.332e-06	5.0225e-06	3.19992e-06	2.42635e-06	2.33605e-06	5.01608e-06	3.27787e-06	2.47121e-06	2.56184e-06	1.17495e-06	3.02818e-06	8.90127e-06	6.57687e-06	3.45044e-06	2.53208e-06	3.4486e-06	2.71604e-06	6.28852e-06	1.91017e-06	5.63701e-06	3.88384e-06	3.83609e-06	3.69765e-06	3.80116e-06	3.81861e-06	3.77861e-06
pos7637	PC(12:0/27:0)	832.66	570.936	0.000204425	0.000223136	0.000160343	0.000236387	0.00020037	0.000145874	0.000251034	0.00024586	0.000222038	0.000263467	0.00028515	0.000229664	0.000191986	0.000349911	0.000247132	0.000246302	0.0002111	0.000270213	0.000188177	0.000226668	0.000248083	0.000236572	0.000185266	0.000197027	0.000242715	0.000241286	0.000242173	0.000242578	0.000241984
pos6262	SM(d14:3/24:2)	751.628	542.765	1.6349e-06	7.80545e-07	3.68389e-06	1.87506e-06	1.32945e-06	1.19295e-06	1.05417e-06	8.53867e-07	1.003e-06	1.0021e-06	1.74854e-06	7.29735e-07	1.17614e-06	8.35488e-07	1.80132e-06	4.17651e-06	1.90583e-06	9.22749e-07	1.79146e-06	3.95064e-06	1.75806e-06	2.89718e-06	2.96879e-06	3.53392e-06	2.40738e-06	2.39321e-06	2.40201e-06	2.40602e-06	2.40013e-06
pos9494	TAG(18:0/20:1/20:6)	950.815	736.001	2.61604e-05	2.59965e-05	2.13369e-05	1.8885e-05	2.07304e-05	2.05922e-05	2.07282e-05	1.99842e-05	3.7298e-05	2.86424e-05	1.26486e-05	1.73995e-05	1.31841e-05	2.15011e-05	2.12585e-05	2.0341e-05	2.32459e-05	1.97941e-05	2.73866e-05	2.35047e-05	1.49519e-05	1.39604e-05	2.36634e-05	3.55521e-05	2.44363e-05	2.40495e-05	2.41748e-05	2.44357e-05	2.42388e-05
pos6823	PE(18:3/22:6)	786.502	428.084	0.000152414	0.000156167	0.000149583	0.000194661	0.000157286	0.000132292	0.000197674	0.000174368	0.000168651	0.000155924	0.000160879	0.000166434	0.000171116	0.000192856	0.000172099	0.000156319	0.000178168	0.00017172	0.000168045	0.000161335	0.000179223	0.000174702	0.000151514	0.000141849	0.000155192	0.000154278	0.000154846	0.000155104	0.000154725
neg2116	FA(22:6)	327.233	900.513	4.07292e-05	4.76712e-05	4.2677e-05	5.37572e-05	4.12768e-05	4.88498e-05	5.24852e-05	4.19751e-05	5.04454e-05	5.07785e-05	4.208e-05	3.5868e-05	3.88195e-05	4.77344e-05	2.68061e-05	4.19475e-05	3.824e-05	9.44123e-05	9.02823e-05	0.000149663	4.46431e-05	1.46635e-05	4.83539e-05	5.14099e-05	4.89865e-05	4.90227e-05	4.88073e-05	4.88403e-05	4.90604e-05
neg1500	FA(16:0)	255.233	414.944	6.81403e-05	0.000109843	6.37428e-05	6.82025e-05	7.74464e-05	6.7027e-05	7.58252e-05	7.54338e-05	0.000144205	7.02547e-05	6.12549e-05	6.93898e-05	7.79854e-05	6.3936e-05	8.984e-05	6.86196e-05	6.08928e-05	6.92308e-05	0.000200297	9.4331e-05	0.000317405	0.000168598	5.94753e-05	5.44285e-05	6.21964e-05	6.22423e-05	6.19689e-05	6.20107e-05	6.22902e-05
neg1799	FA(20:6)	299.044	408.399	7.33757e-07	7.35659e-07	7.79357e-07	3.16472e-07	4.67605e-07	3.54714e-07	6.44285e-07	4.6095e-07	4.30095e-07	7.69091e-07	3.17626e-07	8.63824e-07	1.02357e-06	3.76123e-07	2.06261e-07	8.06152e-07	4.83596e-06	5.03345e-07	1.99478e-07	1.31363e-07	7.66986e-07	6.62564e-07	1.35206e-07	1.50461e-07	4.73861e-06	4.74211e-06	4.72128e-06	4.72447e-06	4.74576e-06
neg2221	FA(22:0)	339.327	402.881	1.10595e-05	1.39994e-05	8.33651e-06	2.46467e-05	1.1245e-05	1.76547e-05	1.4846e-05	1.94393e-05	1.60673e-05	1.78985e-05	2.81472e-05	2.50649e-05	1.91922e-05	2.05496e-05	1.75105e-05	1.96726e-05	1.71991e-05	3.64857e-05	1.86217e-05	1.59366e-05	1.88438e-05	1.81814e-05	1.01317e-05	1.08045e-05	1.55943e-05	1.61652e-05	1.55686e-05	1.53917e-05	1.59835e-05
neg1746	FA(19:1)	295.264	343.038	6.39202e-06	1.00892e-05	1.79205e-05	1.25654e-05	2.28531e-05	9.59084e-06	9.03957e-06	1.68533e-05	1.69494e-05	1.63249e-05	6.5489e-06	3.42937e-06	2.09006e-05	1.02734e-05	2.9323e-05	1.40535e-05	2.32393e-05	2.03062e-05	9.58262e-06	6.82341e-05	3.81367e-05	2.81178e-05	5.89431e-05	5.45472e-05	2.36833e-05	2.23215e-05	2.26369e-05	2.40532e-05	2.28316e-05
neg2206	FA(22:1)	337.311	340.32	3.91496e-05	4.32817e-05	3.15967e-05	4.87196e-05	3.50897e-05	4.37869e-05	5.01254e-05	4.63183e-05	4.03099e-05	6.06542e-05	6.32512e-05	6.17367e-05	5.5797e-05	5.80312e-05	3.91995e-05	4.23343e-05	3.36747e-05	9.04985e-05	3.78276e-05	3.69799e-05	5.32197e-05	4.58972e-05	2.6854e-05	3.07005e-05	4.17219e-05	4.36018e-05	4.15796e-05	4.18214e-05	4.25596e-05
neg1915	FA(20:0)	311.295	335.048	1.47818e-05	2.23292e-05	1.51426e-05	2.17766e-05	1.48882e-05	2.27657e-05	1.7251e-05	1.95959e-05	2.12427e-05	2.14001e-05	2.93916e-05	2.63804e-05	2.03642e-05	2.32157e-05	1.87085e-05	2.03449e-05	2.05889e-05	4.16069e-05	1.90915e-05	1.90507e-05	2.41077e-05	2.05432e-05	1.5586e-05	1.54947e-05	2.16232e-05	2.16392e-05	2.15441e-05	2.15587e-05	2.16558e-05
neg1564	FA(17:1)	267.196	297.486	2.16594e-06	1.63066e-06	6.22472e-07	1.8317e-06	1.20381e-06	1.18391e-06	2.22765e-06	1.48554e-06	1.60803e-06	1.07285e-06	1.337e-06	2.02678e-06	1.90636e-06	9.83897e-07	8.87969e-07	7.60031e-07	7.21355e-07	3.94487e-07	9.15346e-07	1.89288e-06	1.87072e-06	1.40165e-06	4.75963e-07	6.11543e-07	1.42503e-06	1.42609e-06	1.41982e-06	1.42078e-06	1.42718e-06
neg1723	FA(19:2)	293.248	285.655	3.58387e-06	5.432e-06	7.62241e-06	6.78516e-06	1.15157e-05	3.41842e-06	6.73946e-06	1.08137e-05	9.49914e-06	9.9844e-06	4.56261e-06	4.11832e-06	8.61997e-06	6.82923e-06	1.21985e-05	7.80078e-06	1.06512e-05	1.05267e-05	3.95585e-06	2.64672e-05	2.02693e-05	1.23658e-05	2.03051e-05	2.07944e-05	1.19511e-05	1.19599e-05	1.19074e-05	1.19154e-05	1.19691e-05
neg1898	FA(20:1)	309.28	271.462	9.43078e-05	0.000136077	9.60622e-05	0.000139148	0.000121865	0.000165533	0.000149913	0.000172783	0.00015738	0.000192049	0.000187981	0.000185425	0.000171354	0.000147772	0.000122296	0.000146021	0.000128271	0.000308149	0.000154177	0.000162279	0.000152951	0.000157169	0.000117765	0.000123995	0.000164075	0.000168617	0.000165011	0.000160757	0.000168192
neg2163	FA(22:3)	333.28	245.406	5.5612e-06	5.45584e-06	5.64621e-06	5.42628e-06	4.70424e-06	6.93721e-06	3.31631e-06	8.5205e-06	4.76142e-06	8.8132e-06	1.39859e-05	1.10014e-05	1.01107e-05	4.01661e-06	4.85822e-06	9.48229e-06	5.23233e-06	1.98517e-05	1.27034e-05	1.27443e-05	6.04187e-06	6.56453e-06	8.21193e-06	6.89361e-06	7.9008e-06	9.33016e-06	8.69607e-06	8.04938e-06	8.62423e-06
neg1879	FA(20:2)	307.264	220.989	2.27459e-05	2.8043e-05	1.17899e-05	1.47647e-05	1.61043e-05	2.18102e-05	3.2781e-05	3.52532e-05	3.62024e-05	3.63682e-05	3.00391e-05	3.73989e-05	3.72446e-05	1.44027e-05	1.24759e-05	1.57595e-05	1.35385e-05	3.97864e-05	1.83658e-05	2.82043e-05	2.8334e-05	1.77912e-05	2.41203e-05	2.74538e-05	3.482e-05	3.48457e-05	3.46926e-05	3.4716e-05	3.48725e-05
neg1633	FA(18:1)	281.248	203.038	0.00105012	0.00146593	0.00110534	0.00140409	0.00123099	0.0017521	0.00149903	0.00190668	0.00177918	0.00183606	0.00185061	0.00210725	0.00206468	0.00124717	0.00152028	0.00168836	0.00134757	0.00320794	0.00164653	0.00263456	0.00128634	0.00143952	0.00134998	0.00127547	0.00174492	0.0017462	0.00173853	0.00173971	0.00174755
neg2147	FA(22:4)	331.265	196.559	2.29518e-05	0.00045571	0.000318491	0.000443004	0.000371757	0.000537822	2.95681e-05	0.000520362	0.000478356	0.000504795	0.000597012	0.000716349	0.000661356	0.000346879	0.000400387	0.000492025	0.000384808	0.000850256	0.000451713	0.000732788	2.37913e-05	0.000434047	0.000344123	0.000344971	0.000480789	0.000481144	0.00047903	0.000479354	0.000481514
neg1847	FA(20:3)	305.248	189.219	0.000168215	0.000223956	0.000340006	0.000143617	0.00017441	0.000225691	0.000147267	0.000190955	0.000189465	0.000200538	0.000243537	0.000237636	0.000273048	0.000170997	0.000142712	0.000191757	0.000185564	0.000312624	0.00025493	0.000277977	0.000164257	0.000184287	0.000222391	0.000215542	0.000209169	0.000209323	0.000208404	0.000208545	0.000209484
neg2134	FA(22:5)	329.248	159.863	9.73282e-05	7.41358e-05	5.94155e-05	8.95712e-05	7.08603e-05	0.000192614	0.000190585	0.000123114	0.000155458	0.000153561	9.08097e-05	0.000104043	0.000178095	0.000102467	0.000115975	6.06431e-05	0.000126811	0.000195865	0.000124371	0.000176803	6.67195e-05	0.000173295	0.000137483	0.000148256	0.000103263	0.000103339	0.000102885	0.000102955	0.000103419
neg1616	FA(18:2)	279.233	156.25	9.08345e-05	0.00011569	8.11255e-05	0.000110724	8.55925e-05	0.000193716	0.000180827	0.000165536	0.000187441	9.01747e-05	0.000115797	0.000147234	0.000145441	0.000107466	0.000119354	0.000138111	0.000102283	0.000104097	0.000129337	0.000284964	0.000132307	1.17569e-05	0.000123361	0.00011811	0.000130844	0.000133909	0.000129932	0.000127615	0.000134138
neg1835	FA(20:4)	303.233	145.499	0.0245403	0.0297308	0.0290746	0.0244706	0.0285618	0.0364245	0.0190402	0.0168389	0.0326139	0.0149688	0.026767	0.0299986	0.0316443	0.0259532	0.0271567	0.0301083	0.0280952	0.0346673	0.0278122	0.0381832	0.0271863	0.0289971	0.0286198	0.031912	0.0308039	0.0308267	0.0306913	0.030712	0.0308504
neg1488	FA(16:1)	253.217	141.34	2.868e-05	3.85562e-05	3.64059e-05	4.3852e-05	3.30394e-05	6.24415e-05	4.55281e-05	5.34179e-05	5.50557e-05	5.84979e-05	4.8995e-05	3.55318e-05	3.13703e-05	3.62857e-05	2.09759e-05	4.80685e-05	2.81343e-05	6.21086e-05	4.3754e-05	5.21168e-05	5.19407e-05	5.11083e-05	3.93584e-05	3.29706e-05	4.21429e-05	4.21741e-05	4.19888e-05	4.20172e-05	4.22065e-05
neg1812	FA(20:5)	301.217	136.07	1.10272e-05	1.28765e-05	1.17218e-05	1.02785e-05	1.03857e-05	1.86027e-05	1.85209e-05	4.49179e-06	1.62941e-05	1.75597e-05	1.23331e-05	1.36208e-05	1.44263e-05	1.05626e-05	9.81309e-06	1.19371e-05	1.16628e-05	1.761e-05	1.497e-05	2.7756e-05	5.50791e-06	1.69376e-05	1.64922e-05	1.76857e-05	1.6063e-05	1.61738e-05	1.55538e-05	1.56136e-05	1.63648e-05
neg1607	FA(18:3)	277.217	124.829	6.95645e-06	8.16169e-06	8.43029e-06	1.03423e-05	5.6343e-06	1.58065e-05	1.2635e-06	1.10022e-05	1.27704e-05	1.41724e-05	1.03629e-05	8.7876e-06	9.59708e-06	5.74779e-07	5.68243e-07	1.30121e-06	8.25404e-06	1.37107e-05	1.6225e-05	1.56515e-05	5.51978e-06	1.47426e-05	1.00699e-05	1.16098e-05	1.27678e-05	1.27773e-05	1.27211e-05	1.27297e-05	1.27871e-05
neg2098	FA(22:7)	325.218	105.238	3.20803e-06	8.77808e-06	7.44752e-06	1.5525e-05	1.20558e-05	9.55634e-06	6.53193e-06	9.87883e-06	9.19537e-07	9.02548e-06	2.27108e-06	1.55942e-05	1.51918e-05	1.29723e-05	1.45199e-05	1.60314e-05	1.26794e-05	1.29727e-05	9.45287e-06	1.49367e-05	9.28939e-06	9.66088e-06	7.16155e-06	8.44963e-06	1.33304e-05	1.33403e-05	1.32816e-05	1.32906e-05	1.33505e-05
neg11291	SHexCer(d58:1)	1114.91	758.766	2.10475e-05	3.23978e-05	1.57157e-05	2.22014e-05	2.08449e-05	1.74334e-05	3.16602e-05	3.07772e-05	2.72424e-05	2.94846e-05	2.91302e-05	2.77305e-05	2.03777e-05	3.71524e-05	1.81334e-05	2.20897e-05	2.30809e-05	4.04444e-05	2.15177e-05	2.28637e-05	3.17009e-05	2.62611e-05	1.79636e-05	1.87099e-05	2.47256e-05	2.47438e-05	2.46351e-05	2.46518e-05	2.47629e-05
neg11274	SHexCer(d58:2)	1112.9	743.932	1.79777e-05	2.67201e-05	1.21414e-05	1.74964e-05	1.79997e-05	1.35052e-05	2.83102e-05	2.96488e-05	1.90374e-05	2.25894e-05	2.69234e-05	2.68557e-05	1.81197e-05	3.48632e-05	1.27559e-05	1.87326e-05	1.9188e-05	3.46821e-05	1.79693e-05	1.76387e-05	2.53258e-05	2.03523e-05	1.41382e-05	1.36897e-05	2.16241e-05	2.10504e-05	2.1348e-05	2.20702e-05	2.10575e-05
neg6654	SHexCer(d30:0)	724.46	627.356	0.000119554	2.15656e-05	0.000131131	6.60398e-05	6.73545e-05	0.000122984	0.000134831	2.97745e-05	0.000124236	3.90896e-05	7.83339e-05	4.72482e-05	3.1991e-05	6.99736e-05	5.83981e-05	3.82423e-05	1.80124e-05	6.52759e-05	2.35409e-05	3.86724e-05	5.99365e-05	1.98219e-05	0.000107855	2.44692e-05	2.69996e-05	2.70196e-05	2.69009e-05	2.6919e-05	2.70403e-05
neg9044	SHexCer(d41:0)	878.63	602.415	5.82006e-05	3.88285e-05	2.38866e-05	3.27892e-05	3.18823e-05	2.90376e-05	4.22142e-05	4.18586e-05	4.34601e-05	4.40065e-05	3.81865e-05	3.67583e-05	2.82303e-05	6.19639e-05	3.10639e-05	3.89628e-05	3.82232e-05	4.88596e-05	3.25335e-05	4.21831e-05	4.32361e-05	3.88433e-05	2.71665e-05	2.64088e-05	3.79794e-05	3.80075e-05	3.78405e-05	3.78661e-05	3.80367e-05
neg8577	SHexCer(d39:0)	850.635	588.591	3.09899e-06	3.91331e-06	4.44659e-06	4.1341e-06	4.24095e-06	6.09094e-06	6.33242e-06	6.28394e-06	8.99683e-06	7.2525e-06	3.41007e-06	1.89006e-06	2.2414e-06	4.79061e-06	5.98658e-06	4.2501e-06	5.32946e-06	4.11433e-06	3.85902e-06	3.99465e-06	4.68241e-06	5.06538e-06	3.47827e-06	4.33553e-06	5.56144e-06	5.56555e-06	5.5411e-06	5.54484e-06	5.56983e-06
neg8939	SHexCer(d41:3)	872.567	563.221	1.29992e-05	7.31299e-06	1.55249e-05	2.12038e-05	1.48203e-05	9.76289e-06	1.35778e-05	1.59359e-05	1.03344e-05	1.82035e-05	1.1006e-05	1.12464e-05	1.44259e-05	1.41897e-05	1.67825e-05	1.64198e-05	1.5148e-05	1.10042e-05	1.67128e-05	1.71191e-05	1.50865e-05	1.47353e-05	1.32768e-05	1.67935e-05	1.53457e-05	1.04214e-05	1.51234e-05	1.56768e-05	1.24372e-05
neg8961	SHexCer(d41:2)	874.595	558.886	0.000157121	0.000152964	0.00017185	0.000142554	0.000151994	0.000178251	0.000103646	0.000136115	0.000147911	0.000142508	0.000115331	0.000139058	0.000139185	9.85481e-05	0.000150958	0.00013408	0.000145691	0.000103152	0.000164168	0.000154546	9.5489e-05	0.000121338	0.000157592	0.000195403	0.000155419	0.000134233	0.00015413	0.000154443	0.000146286
neg8541	SHexCer(d39:1)	848.582	554.315	1.38484e-05	2.79014e-05	7.42377e-05	1.76634e-05	4.24056e-05	7.74604e-05	3.55127e-05	3.02346e-05	3.1428e-05	3.50836e-05	1.71963e-05	5.40283e-05	9.05314e-05	1.35988e-05	3.59777e-05	9.79344e-06	1.15046e-05	1.50389e-05	8.55681e-06	1.01879e-05	8.12721e-06	9.53174e-06	8.58285e-06	3.89397e-05	2.46941e-05	2.47123e-05	2.46038e-05	2.46204e-05	2.47313e-05
neg8127	SHexCer(d37:0)	822.563	541.146	0.000567121	0.000584539	0.000398019	0.000451276	0.000480129	0.000407175	0.000594644	0.000575626	0.000480952	0.000402187	0.000461516	0.000578543	0.000521509	0.000656108	0.000333385	0.000350793	0.000403229	0.000413934	0.0003745	0.000355894	0.000548706	0.000450269	0.000338501	0.000296569	0.000399189	0.000388795	0.000394161	0.000398777	0.000394335
neg8508	SHexCer(d39:2)	846.568	531.17	0.0010788	0.00102708	0.00106722	0.000915113	0.00102162	0.0010253	0.000967069	0.000960347	0.000953178	0.000981184	0.000911964	0.00100546	0.00107904	0.000962213	0.00090967	0.00098918	0.000927551	0.000791293	0.000933313	0.000891989	0.000957983	0.000926038	0.000898319	0.000898728	0.000867377	0.000856229	0.000867436	0.000871	0.000859076
neg8095	SHexCer(d37:1)	820.552	522.134	8.88107e-05	0.000114461	0.000126714	6.11025e-05	0.000108084	0.000127306	4.90664e-05	8.40958e-05	9.59759e-05	9.62391e-05	6.1416e-05	8.31986e-05	9.55381e-05	4.38208e-05	8.35869e-05	0.000121719	0.000105205	9.21002e-05	7.74699e-05	0.000101066	4.27273e-05	9.1274e-05	9.59306e-05	0.000107003	0.000106987	0.000107066	0.000106595	0.000106667	0.000107148
neg8696	SHexCer(d40:3)	858.6	497.996	2.53692e-05	2.609e-05	2.73472e-05	2.98871e-05	2.3891e-05	2.61418e-05	3.0616e-05	2.48573e-05	2.873e-05	2.14317e-05	2.52582e-05	2.4027e-05	2.23003e-05	2.17525e-05	2.1451e-05	2.41412e-05	2.24369e-05	1.55988e-05	2.08334e-05	2.13119e-05	2.14782e-05	2.35475e-05	2.08486e-05	2.10079e-05	2.00376e-05	2.00524e-05	1.99643e-05	1.99778e-05	2.00678e-05
neg7676	SHexCer(d35:0)	794.554	475.409	0.000109565	0.000107287	0.000100536	9.86284e-05	9.29793e-05	0.000118297	0.000141443	8.36477e-05	0.000136832	0.000110647	9.22713e-05	8.67293e-05	9.07135e-05	0.00014278	0.000109374	0.000100772	0.000117516	9.50467e-05	8.20026e-05	9.7582e-05	0.000110744	0.000104851	9.05054e-05	0.000106226	9.76939e-05	9.7766e-05	9.73365e-05	9.74023e-05	9.78412e-05
neg7601	SHexCer(d35:2)	790.502	460.483	7.06212e-05	3.45333e-05	1.68552e-05	2.35038e-05	2.39822e-05	1.33672e-05	1.52964e-05	2.31233e-05	2.31581e-05	2.52959e-05	2.44075e-05	3.88244e-05	2.24914e-05	2.67792e-05	2.28772e-05	2.56102e-05	0.000210692	2.09842e-05	2.22038e-05	1.93131e-05	2.71025e-05	6.92244e-05	2.31505e-05	2.75256e-05	2.28883e-05	2.29052e-05	2.28046e-05	2.282e-05	2.29229e-05
neg8075	SHexCer(d37:2)	818.523	456.812	5.31137e-06	3.42332e-06	3.34477e-06	1.79897e-06	4.40161e-06	8.29144e-07	2.29409e-06	3.4012e-06	1.4318e-06	3.43275e-06	3.23885e-06	3.9401e-06	3.52353e-06	1.48008e-06	1.26788e-06	1.92571e-06	5.129e-07	1.73975e-06	2.68062e-06	2.95418e-06	2.87774e-06	4.24559e-07	1.22575e-06	1.76243e-07	1.68043e-06	1.68167e-06	1.67429e-06	1.67542e-06	1.68297e-06
neg8037	SHexCer(d37:3)	816.518	449.81	5.11759e-05	4.52153e-05	4.97311e-05	3.94377e-05	4.66776e-05	3.93643e-05	4.59997e-05	3.5305e-05	4.05183e-05	4.54304e-05	4.21249e-05	4.38866e-05	4.6523e-05	4.14136e-05	3.66223e-05	4.66433e-05	3.89817e-05	3.57891e-05	4.06691e-05	3.98708e-05	4.15567e-05	4.51983e-05	4.15751e-05	3.56324e-05	3.52843e-05	3.41652e-05	3.55922e-05	3.55923e-05	3.45015e-05
neg7862	SHexCer(d36:1)	806.535	417.404	4.9463e-05	3.86246e-05	3.31479e-05	0.000100588	5.94338e-05	7.51557e-05	6.47192e-05	6.17404e-05	6.24312e-05	4.05918e-05	4.33198e-05	4.82004e-05	6.05436e-05	5.06833e-05	5.84553e-05	3.73369e-05	4.91109e-05	6.50152e-05	6.8855e-05	7.94551e-05	5.60866e-05	6.65847e-05	3.73877e-05	7.27296e-05	6.15444e-05	6.15898e-05	6.13192e-05	6.13607e-05	6.16372e-05
neg8342	SHexCer(d38:0)	836.583	446.631	2.71458e-05	3.08192e-05	2.73187e-05	3.96239e-05	3.38271e-05	2.41957e-05	3.77041e-05	2.96462e-05	3.71954e-05	2.78442e-05	3.26506e-05	2.98401e-05	3.26828e-05	3.56502e-05	3.388e-05	3.54527e-05	3.31871e-05	2.56996e-05	2.90423e-05	4.13065e-05	2.76976e-05	2.59984e-05	2.03198e-05	2.58935e-05	3.38686e-05	3.38936e-05	3.37447e-05	3.37675e-05	3.39197e-05
neg4419	LPC(16:1)	538.314	78.8384	5.3889e-06	8.6033e-06	1.03913e-05	7.10755e-06	8.75956e-06	8.11889e-06	8.77763e-06	8.12843e-06	1.2055e-05	1.45082e-05	9.93294e-06	5.33797e-06	5.75592e-06	6.33443e-06	9.27741e-06	1.37858e-05	9.98497e-06	9.30837e-06	7.31327e-06	1.19306e-05	7.7387e-06	8.6198e-06	9.64943e-06	1.08521e-05	1.27236e-05	1.2733e-05	1.26771e-05	1.26856e-05	1.27428e-05
neg8478	SHexCer(d39:3)	844.545	364.646	1.35506e-05	1.66979e-05	2.01795e-05	2.25869e-05	2.29174e-05	1.78337e-05	1.46017e-05	1.89887e-05	2.06655e-05	2.25174e-05	2.37346e-05	1.71429e-05	2.00843e-05	1.90069e-05	2.84164e-05	2.36551e-05	2.1515e-05	2.44862e-05	2.10883e-05	2.10693e-05	1.6011e-05	2.3495e-05	1.70572e-05	2.46569e-05	2.01226e-05	2.00082e-05	2.0287e-05	2.04794e-05	1.98256e-05
neg4662	LPC(18:1)	566.347	101.424	0.00015963	0.000338841	0.000486648	0.000220311	0.000465487	0.000153094	0.000219601	0.000363075	0.000588103	0.000672617	0.000590976	0.000296525	0.00020131	0.000280038	0.000420625	0.000507759	0.000252669	0.000267665	0.000299014	0.000824325	0.000381977	0.000235033	0.000271178	0.000494642	0.000344025	0.000344279	0.000342767	0.000342998	0.000344544
neg5876	FAHFA(24:2/20:4)	665.594	559.805	0.000187864	0.000140777	4.10324e-05	9.78755e-06	9.48471e-05	9.58926e-05	2.20554e-05	0.000266207	0.000111149	0.000132557	6.56806e-05	0.000549198	0.000119461	0.00010539	4.24013e-05	8.15816e-06	7.32212e-05	0.000123637	0.000525622	3.17507e-05	1.48782e-05	1.49718e-05	3.74266e-06	3.51492e-05	7.09403e-05	7.09927e-05	7.06809e-05	7.07286e-05	7.10473e-05
neg8233	MGDG(16:0/20:1)	829.605	532.771	0.000151322	0.000150669	8.68338e-05	0.000132252	0.00013055	9.88957e-05	0.000157612	0.000144077	0.000155959	0.000155386	0.000150278	0.000147538	0.000121803	0.000211559	0.000117027	0.000143782	0.000139421	0.000164448	0.000104571	0.000124585	0.000168359	0.000129093	9.24695e-05	9.13082e-05	0.000119779	0.000124104	0.000122354	0.000120877	0.000121215
neg12541	GM3(d56:3)	1456.03	658.968	0.0001575	0.000286491	0.000270885	0.000216008	0.000326022	0.000267453	0.000220055	0.000279523	0.000282252	0.000347308	0.000228224	0.000271053	0.000438002	0.000365701	0.000299906	0.000247461	0.000266144	0.000429264	0.000262109	0.000160944	0.000210433	0.000386696	0.000234725	0.00041469	0.000257152	0.000257342	0.000256211	0.000256384	0.00025754
neg12448	GM3(d54:2)	1430.01	657.361	4.60243e-05	5.48618e-05	5.69083e-05	4.89949e-05	6.12702e-05	4.94536e-05	4.29902e-05	4.6073e-05	6.32566e-05	7.41412e-05	4.84715e-05	4.77344e-05	5.35544e-05	4.25652e-05	7.93333e-05	5.50742e-05	5.90559e-05	5.59656e-05	5.77564e-05	4.86879e-05	4.42479e-05	5.11139e-05	4.66739e-05	5.75046e-05	5.32602e-05	5.48435e-05	5.35868e-05	5.28519e-05	5.42539e-05
neg12439	GM3(d54:3)	1428	642.591	0.00012614	0.00015957	0.000165393	0.000123512	0.000189484	0.000161339	0.000111511	0.000147284	0.000172344	0.000195543	0.000121229	0.000133093	0.000146203	0.000121512	0.000169554	0.000145104	0.000159368	0.000148044	0.000164101	0.000116565	0.000104453	0.000126666	0.000135147	0.000151002	0.000148438	0.000151687	0.000147766	0.00014741	0.00015054
neg12354	GM3(d52:2)	1401.98	640.819	2.30515e-05	2.86918e-05	3.10458e-05	2.44499e-05	3.22671e-05	2.66244e-05	2.13294e-05	2.35593e-05	2.97008e-05	3.40847e-05	2.47045e-05	2.37536e-05	2.8364e-05	2.24001e-05	3.63573e-05	2.76487e-05	5.02332e-05	2.84378e-05	2.94709e-05	2.39464e-05	1.98111e-05	2.48279e-05	2.4314e-05	2.96898e-05	2.77472e-05	2.59919e-05	2.70614e-05	2.77115e-05	2.69293e-05
neg12344	GM3(d52:3)	1399.96	625.714	3.32462e-05	3.70304e-05	4.05015e-05	2.94957e-05	4.71146e-05	3.91945e-05	2.81811e-05	3.3035e-05	3.97058e-05	4.75752e-05	2.79939e-05	3.55358e-05	3.61256e-05	2.71793e-05	3.52755e-05	3.63575e-05	3.73701e-05	3.23032e-05	4.11207e-05	2.93514e-05	2.11996e-05	2.59849e-05	3.20942e-05	3.4819e-05	3.51436e-05	3.51696e-05	3.50151e-05	3.50387e-05	3.51966e-05
neg12763	GM3(d58:0)	1490.11	517.434	3.22676e-05	4.40524e-05	4.68712e-05	4.90519e-05	4.67048e-05	4.78409e-05	3.92941e-05	5.54794e-05	5.73931e-05	7.02192e-05	5.77578e-05	3.94575e-05	4.60737e-05	5.35656e-05	6.3111e-05	6.19901e-05	6.00335e-05	7.27456e-05	5.25811e-05	4.67546e-05	4.79869e-05	5.73602e-05	4.32263e-05	5.54986e-05	5.21042e-05	5.17532e-05	5.27037e-05	5.23576e-05	5.17309e-05
neg12668	GM3(d57:0)	1476.08	499.419	4.74272e-05	4.62838e-05	3.95517e-05	5.24511e-05	4.5259e-05	4.18838e-05	5.71866e-05	4.83903e-05	5.38926e-05	5.42086e-05	4.41887e-05	4.46469e-05	3.74466e-05	5.34597e-05	5.22422e-05	4.67252e-05	5.37517e-05	5.46337e-05	4.23865e-05	5.31005e-05	5.71855e-05	5.03454e-05	3.99574e-05	5.05535e-05	4.78342e-05	4.78695e-05	4.76592e-05	4.76914e-05	4.79063e-05
neg12721	GM3(d58:3)	1484.07	481.397	1.92801e-05	2.56921e-05	2.26114e-05	2.60048e-05	2.27042e-05	2.56836e-05	1.77497e-05	2.08254e-05	2.22364e-05	2.47578e-05	2.31829e-05	1.96493e-05	2.43983e-05	1.87114e-05	2.36694e-05	2.27219e-05	2.54614e-05	2.79405e-05	2.71713e-05	1.90478e-05	1.77883e-05	2.72639e-05	2.02552e-05	2.64368e-05	2.23564e-05	2.2373e-05	2.22747e-05	2.22897e-05	2.23902e-05
neg8568	PC(18:2/20:4)	850.554	370.044	2.01069e-05	2.83951e-07	3.70995e-07	1.67278e-05	1.79037e-05	1.45329e-05	2.43129e-05	1.76181e-05	1.42439e-05	1.59786e-05	1.61396e-05	1.82203e-05	1.67608e-05	2.17521e-05	1.08179e-05	1.28486e-05	1.49979e-05	1.5081e-05	1.22526e-05	1.36295e-05	1.83863e-05	1.29465e-05	1.0463e-05	1.16641e-05	1.53141e-05	1.53254e-05	1.52581e-05	1.52684e-05	1.53372e-05
neg6853	PE(16:0/20:4)	738.51	438.025	0.00320764	0.00374297	0.003673	0.00300041	0.00359903	0.00318937	0.00265829	0.00304067	0.00285958	0.00290118	0.00292212	0.00316151	0.0038445	0.00276388	0.00297573	0.00308639	0.00312546	0.00253857	0.00322362	0.00275358	0.00246626	0.00306084	0.00274215	0.00315837	0.00297788	0.00298008	0.00296699	0.00296899	0.00298237
neg4646	LPC(18:2)	564.33	51.3626	5.36731e-05	2.78031e-06	4.3786e-06	2.1644e-06	9.58286e-06	3.30806e-06	3.25987e-06	2.08167e-05	3.99418e-06	3.1979e-06	6.71127e-06	1.69159e-05	1.40924e-05	3.72476e-06	9.29235e-06	2.28531e-06	4.84179e-06	9.5833e-06	1.77061e-05	5.46534e-05	2.62847e-06	3.05982e-06	7.44724e-06	4.2412e-06	1.70454e-06	1.7058e-06	1.6983e-06	1.69945e-06	1.70711e-06
neg6830	PE(16:1/20:4)	736.505	373.209	1.0665e-05	1.51916e-05	1.29245e-05	6.68107e-06	1.10232e-05	9.02379e-06	7.59197e-06	9.4023e-06	8.7689e-06	4.92446e-06	1.06936e-05	4.55995e-06	2.5952e-06	7.42006e-06	1.34332e-05	1.99076e-05	1.30958e-05	9.38307e-06	3.64557e-05	1.02267e-05	9.64987e-06	7.97006e-06	2.49183e-05	2.39431e-05	1.17227e-05	1.17313e-05	1.16798e-05	1.16877e-05	1.17403e-05
neg6509	PE(16:1/18:1)	714.518	417.23	8.51443e-05	0.000120981	0.000104745	7.23772e-05	0.00010938	8.25718e-05	6.80734e-05	0.000106249	0.000101807	8.78086e-05	0.000142186	4.4426e-05	2.7736e-05	6.67506e-05	0.000205935	0.00027269	0.000163354	0.000157945	0.00032662	0.000125691	0.000125165	0.000123393	0.000272101	0.000326265	0.000148133	0.000148242	0.000147591	0.00014769	0.000148356
neg7064	PE(18:1e/20:3)	752.562	531.544	0.000319355	0.000319205	0.000320721	0.000303904	0.000331282	0.000307777	0.000296125	0.000312634	0.00029835	0.000320692	0.000351905	0.000315016	0.000365027	0.000366639	0.000255502	0.000299548	0.000291712	0.00038303	0.000379914	0.000324998	0.000334561	0.000346183	0.000308207	0.000359798	0.000302885	0.000319354	0.000307564	0.000307519	0.000308035
neg4975	LPC(20:1)	594.378	150.789	7.91918e-06	1.06161e-05	1.60444e-05	1.06349e-05	1.2356e-05	9.17533e-06	9.37741e-06	1.61313e-05	1.65821e-05	2.10574e-05	2.84362e-05	1.48543e-05	1.36657e-05	2.52908e-05	1.55614e-05	3.05328e-05	1.1457e-05	1.49172e-05	1.18988e-05	1.21438e-05	9.31193e-06	1.2141e-05	1.72656e-05	1.45697e-05	1.64088e-05	1.64209e-05	1.63488e-05	1.63598e-05	1.64335e-05
neg7247	PE(18:0/20:4)	766.542	484.99	0.0181948	0.0186262	0.0212262	0.0157273	0.0191186	0.0191623	0.0151448	0.0175954	0.0180843	0.0195955	0.0172181	0.0169121	0.0198358	0.0149969	0.0173632	0.0182955	0.0179195	0.0156818	0.0183527	0.0167396	0.0148637	0.0170226	0.0174324	0.0191214	0.017238	0.0172507	0.0171749	0.0171865	0.0172639
neg9039	PC(20:2/20:4)	878.587	418.908	0.000234067	0.000325939	0.000263138	0.000312809	0.000427213	0.000307762	0.000370702	0.000360529	0.00041336	0.000408048	0.000319965	0.000272889	0.000269896	0.000324042	0.000297735	0.000320446	0.000303932	0.000459768	0.000314806	0.000334425	0.000331569	0.000410784	0.000290526	0.000340444	0.0003531	0.000353361	0.000351809	0.000352047	0.000353633
neg8181	PC(16:0/20:4)	826.564	455.387	7.46453e-05	7.29743e-05	6.89189e-05	6.11841e-05	7.25026e-05	6.625e-05	6.2404e-05	5.91392e-05	6.25796e-05	5.45767e-05	6.5865e-05	6.92816e-05	8.17684e-05	6.79176e-05	6.12335e-05	6.05157e-05	6.57027e-05	5.26722e-05	5.70083e-05	6.32344e-05	5.94107e-05	6.13573e-05	5.58137e-05	5.68458e-05	5.80849e-05	5.32671e-05	5.77238e-05	5.81659e-05	5.56716e-05
neg6702	PE(16:0e/20:3)	726.536	468.877	2.60633e-05	3.50917e-05	3.54765e-05	2.91009e-05	3.26413e-05	3.2779e-05	2.90575e-05	3.00023e-05	2.52721e-05	3.29634e-05	6.68909e-06	3.00625e-05	3.70691e-05	6.80615e-06	3.30331e-05	3.3647e-05	2.95723e-05	3.45401e-05	2.86176e-05	2.86069e-05	3.56084e-05	3.66546e-05	3.02939e-05	3.36063e-05	3.12401e-05	3.35189e-05	3.07304e-05	2.92197e-05	3.34123e-05
neg6540	PE(16:0/18:1)	716.534	456.438	2.48924e-05	2.51157e-05	2.56288e-05	1.1659e-05	2.05526e-05	1.49506e-05	1.2013e-05	1.86144e-05	1.65148e-05	1.35069e-05	3.91253e-05	1.16553e-05	5.88252e-06	1.38751e-05	5.38961e-05	5.94949e-05	3.73143e-05	4.08869e-05	7.51972e-05	2.97981e-05	2.80415e-05	2.07704e-05	6.19607e-05	6.11952e-05	2.7884e-05	2.79046e-05	2.7782e-05	2.78008e-05	2.7926e-05
neg8609	PC(18:1/20:4)	852.579	433.028	0.00205508	0.00223479	0.00208501	0.00180204	0.00220849	0.00222214	0.00194881	0.00211378	0.00198014	0.00202597	0.00179196	0.00207239	0.00214662	0.00167082	0.00172534	0.00192002	0.00196976	0.00159051	0.00205131	0.00188732	0.00156961	0.0017492	0.00184904	0.00190954	0.00184596	0.00184733	0.00183921	0.00184045	0.00184875
neg7037	PE(16:1e/22:4)	750.548	493.105	0.0034003	0.00381082	0.00399664	0.00235394	0.00352457	0.00360444	0.00213494	0.00283763	0.00266566	0.00314022	0.00287826	0.00322528	0.00373617	0.00232224	0.0025629	0.00341613	0.00295253	0.00256404	0.00355969	0.00259918	0.00237432	0.00281554	0.00337288	0.00352441	0.00286944	0.00287155	0.00285894	0.00286087	0.00287376
neg8633	PC(18:0/20:4)	854.596	473.162	0.00380152	0.0036003	0.00374477	0.00278024	0.00373235	0.00339818	0.00273285	0.00317999	0.00320963	0.00327483	0.0030515	0.00346834	0.00353317	0.00276932	0.00279086	0.00343168	0.00321868	0.00252476	0.00334151	0.00301637	0.00270157	0.00290437	0.0031019	0.00286207	0.00288986	0.00294925	0.00292241	0.00294235	0.00288394
neg9878	PC(24:0/20:4)	938.657	561.431	3.63597e-05	3.43719e-05	3.60919e-05	3.95475e-05	3.55743e-05	3.15067e-05	4.19774e-05	5.40671e-06	4.00054e-05	4.14962e-05	4.76361e-05	3.62907e-05	4.54377e-05	6.03964e-06	3.71256e-05	3.8849e-05	3.80005e-05	4.8247e-05	4.28585e-05	4.41443e-05	4.85512e-05	4.43357e-05	3.5552e-05	3.72378e-05	3.98461e-05	3.98755e-05	3.97003e-05	3.97271e-05	3.99062e-05
neg6653	PE(16:1e/20:3)	724.529	492.666	7.42779e-05	7.27576e-05	8.74641e-05	5.80482e-05	7.13877e-05	6.86889e-05	4.91746e-05	5.50974e-05	5.65246e-05	6.17252e-05	6.87452e-05	6.98479e-05	8.37755e-05	6.78432e-05	4.9704e-05	6.57245e-05	6.31826e-05	6.89169e-05	8.05501e-05	5.80804e-05	6.25881e-05	6.47148e-05	7.12567e-05	8.13297e-05	6.3404e-05	6.34508e-05	6.31721e-05	6.32147e-05	6.34996e-05
neg9175	PC(20:1/20:1)	886.657	554.801	0.000239874	0.000252168	0.000132057	0.000244066	0.000232918	0.000105593	0.00028386	0.000275454	0.000292837	0.000270312	0.000211952	0.000253345	0.000181649	0.000360698	0.000184853	0.000242283	0.000223891	0.000223641	0.000170692	0.000166624	0.000249755	0.000224342	0.000134276	0.000149371	0.000225043	0.000225209	0.00022422	0.000224371	0.000225382
neg7735	PC(14:0/20:4)	798.541	399.089	0.000271634	0.00031135	0.000282838	0.000274053	0.000305877	0.000248346	0.000286323	0.000267396	0.00028463	0.000322568	0.00025625	0.000316978	0.000193233	0.000276055	0.000311486	0.000313585	0.00030629	0.000243068	0.000300013	0.000278072	0.000197276	0.000217634	0.000236962	0.000274317	0.000259729	0.000259921	0.000258779	0.000258954	0.000260121
neg6736	PE(16:1e/20:1)	728.554	505.802	0.0009262	0.000955551	0.000587823	0.000780727	0.000822799	0.000607183	0.00103159	0.000969099	0.000753488	0.000826209	0.000929175	0.00100088	0.000787792	0.00136703	0.000595018	0.000715971	0.000798112	0.000934231	0.000652398	0.000696133	0.000975175	0.000811907	0.000569755	0.000538155	0.000726788	0.000711415	0.000724667	0.000726116	0.00071934
neg7109	PE(18:1e/20:1)	756.592	589.367	0.000135233	0.000233882	0.00014877	0.000215627	0.000170124	0.000138947	0.000207161	0.000178668	0.000221577	0.000225378	0.000236732	0.000176147	0.000145101	0.000287624	0.000218993	0.000192017	0.000218398	0.000315086	0.000125702	0.000162735	0.000240175	0.000232976	0.000160605	0.000160971	0.000194479	0.00016814	0.000186301	0.000190953	0.000184665
neg8417	PC(17:0/20:4)	840.58	479.997	1.43431e-05	1.71395e-05	1.43186e-05	1.42913e-05	1.28696e-05	1.33423e-05	1.21795e-05	1.76479e-05	1.32037e-05	1.74851e-05	2.56543e-05	1.79347e-05	2.71614e-05	1.80621e-05	1.40461e-05	1.68092e-05	1.836e-05	3.09064e-05	2.17502e-05	1.64023e-05	1.3727e-05	1.65863e-05	1.3287e-05	1.00077e-05	1.50522e-05	1.50633e-05	1.49971e-05	1.50072e-05	1.50749e-05
neg7087	PE(18:2e/20:1)	754.578	560.582	0.000463476	0.000504977	0.000269584	0.000380713	0.000411687	0.000330263	0.000442886	0.000579588	0.00048206	0.000436171	0.00041594	0.000433913	0.000374546	0.00053413	0.000304569	0.000384344	0.000395642	0.000464828	0.000324077	0.000350136	0.000475303	0.000406261	0.000370507	0.000299828	0.000406065	0.000452271	0.000421739	0.000399347	0.000433749
neg8632	PC(16:0/22:4)	854.596	459.326	0.000589369	0.000643359	0.000535057	0.000498305	0.000576635	0.000529149	0.000457633	0.000480473	0.000509786	0.000496517	0.000473075	0.000573406	0.00054025	0.000512877	0.000486284	0.000523498	0.000522104	0.000415367	0.0005113	0.000420317	0.000429285	0.000487812	0.000444265	0.000481109	0.000461361	0.000461702	0.000459674	0.000459984	0.000462057
neg6330	PE(16:1e/18:1)	700.53	545.332	1.0905e-05	1.05513e-05	1.01717e-05	8.52397e-06	9.69433e-06	8.22015e-06	7.59638e-06	7.85554e-06	1.25948e-05	1.42676e-05	7.73949e-06	8.63779e-06	7.3394e-06	9.77723e-06	1.02681e-05	1.12303e-05	1.13067e-05	1.41896e-05	8.05253e-06	8.29332e-06	7.87197e-06	8.7184e-06	9.66058e-06	1.22022e-05	8.85104e-06	8.85757e-06	8.81866e-06	8.82462e-06	8.86438e-06
neg7949	PC(16:1e/20:4)	810.568	451.417	5.23936e-05	4.77555e-05	4.79579e-05	2.75355e-05	5.05469e-05	5.56611e-05	3.42904e-05	4.09085e-05	3.91431e-05	4.93736e-05	3.47205e-05	4.43273e-05	5.42263e-05	2.13693e-05	3.33943e-05	4.46859e-05	3.43157e-05	2.83724e-05	4.65239e-05	3.17843e-05	3.12e-05	3.57269e-05	4.17818e-05	4.14644e-05	3.88423e-05	3.88709e-05	3.87002e-05	3.87263e-05	3.89008e-05
neg7867	PE(18:1e/24:4)	806.612	576.774	2.41732e-05	3.00378e-05	2.83867e-05	1.90831e-05	2.96875e-05	2.87184e-05	2.12528e-05	2.7059e-05	3.15134e-05	3.09187e-05	2.23117e-05	2.74604e-05	2.16098e-05	1.90765e-05	2.86981e-05	2.97322e-05	2.67262e-05	1.97717e-05	2.88173e-05	2.36088e-05	2.24574e-05	2.54653e-05	2.74762e-05	2.56417e-05	2.66526e-05	2.66723e-05	2.65551e-05	2.6573e-05	2.66928e-05
neg6507	PE(16:0/18:2)	714.508	456.578	1.78244e-05	1.94178e-05	1.81773e-05	1.4286e-05	2.17849e-05	1.55718e-05	1.10684e-05	1.9227e-05	1.63936e-05	1.9037e-05	1.89715e-05	1.85159e-05	2.30866e-05	1.87465e-05	1.49281e-05	1.56125e-05	1.42368e-05	1.81347e-05	2.20263e-05	1.76461e-05	1.5605e-05	1.75613e-05	1.51225e-05	2.11917e-05	1.73677e-05	1.73805e-05	1.73042e-05	1.73159e-05	1.73939e-05
neg9068	PC(20:1/20:4)	880.603	460.443	0.000298235	0.000344774	0.000275707	0.000338592	0.000315153	0.000300577	0.000383121	0.000317417	0.000336164	0.000342	0.000278427	0.000331127	0.000283822	0.000383249	0.000297056	0.000332771	0.000318326	0.000296367	0.00026312	0.000271963	0.000380954	0.000287773	0.000240516	0.000295522	0.000292248	0.000292464	0.000291179	0.000291375	0.000292689
neg6588	PE(16:2e/20:4)	720.5	417.73	7.5103e-05	8.40357e-05	6.69302e-05	6.7137e-05	8.44638e-05	0.000113816	8.5762e-05	6.37547e-05	6.58991e-05	7.25015e-05	5.77826e-05	6.58105e-05	7.33224e-05	4.55297e-05	6.22766e-05	9.64786e-05	7.53579e-05	6.54483e-05	6.79093e-05	5.338e-05	5.53902e-05	7.33908e-05	5.66705e-05	7.79611e-05	7.77011e-05	7.77585e-05	7.74169e-05	7.74692e-05	7.78183e-05
neg7901	SHexCer(d36:0)	808.547	417.282	7.01404e-06	4.10417e-06	4.76559e-06	8.19991e-06	4.96705e-06	2.132e-06	1.21868e-05	6.30289e-06	8.48835e-06	9.99117e-06	3.31609e-06	6.44803e-06	5.26705e-06	4.87857e-06	6.43224e-06	5.21057e-06	5.90639e-06	7.95854e-06	5.13849e-06	4.09577e-06	4.97929e-06	1.38304e-05	1.08382e-05	1.16638e-05	7.90758e-06	7.84825e-06	7.55635e-06	7.68909e-06	7.9954e-06
neg6880	PE(18:2e/19:1)	740.562	522.12	0.000130212	0.000167896	7.37523e-05	0.000125943	0.000123441	0.000100643	0.000179559	0.0001886	0.000147226	0.000147017	0.00015235	0.000164098	0.000110216	0.000250736	9.94729e-05	0.000127158	0.000133625	0.000179054	9.95907e-05	0.000111128	0.000175786	0.000154022	8.62977e-05	8.19047e-05	0.000131909	0.000132006	0.000131426	0.000131515	0.000132107
neg6733	PE(18:1e/18:1)	728.56	557.46	0.000483989	0.000439404	0.000317622	0.00040613	0.000392533	0.000383787	0.000482632	9.37212e-05	0.00051846	0.000634764	0.000378117	0.000447212	0.000409238	0.000525246	0.00048896	0.000534046	0.000418538	0.000674795	0.000452475	0.000513665	0.000591359	0.000478372	0.000426997	0.000410277	0.000469995	0.000470342	0.000468276	0.000468592	0.000470704
neg4628	FAHFA(18:1/18:0)	563.504	202.975	1.58541e-05	2.72725e-05	1.87417e-05	2.8596e-05	2.16491e-05	3.68082e-05	2.91381e-05	3.82345e-05	3.69066e-05	3.94611e-05	3.58545e-05	4.47898e-05	3.99255e-05	2.15625e-05	2.68021e-05	3.38425e-05	2.53944e-05	8.08809e-05	3.20122e-05	6.57018e-05	2.45654e-05	2.8865e-05	2.52208e-05	2.39409e-05	3.9069e-05	3.70144e-05	3.83315e-05	3.87848e-05	3.8258e-05
neg5725	FAHFA(22:6/22:5)	655.472	131.517	1.86356e-05	7.19754e-05	5.24057e-05	0.000122153	6.22373e-05	0.000131561	0.00016554	0.000130958	0.000127972	0.000128453	0.000115551	0.000101941	0.000118808	5.34971e-05	8.68394e-05	8.97025e-05	8.53312e-05	0.000226875	9.99993e-05	0.000206609	0.000116402	0.000114198	8.33194e-05	8.07023e-05	0.000126216	0.000126309	0.000125754	0.000125839	0.000126406
neg6343	PEtOH(16:0/18:1)	701.515	423.103	2.26471e-07	2.03849e-06	2.70966e-06	2.15494e-06	9.36226e-07	9.39947e-05	2.92366e-05	3.1893e-05	1.23086e-05	4.02098e-05	4.60672e-07	1.70266e-07	7.22044e-10	6.78693e-10	1.16667e-06	3.84479e-06	2.0043e-06	4.09765e-05	1.72942e-05	6.70733e-07	3.72331e-05	4.30174e-05	4.048e-05	3.97873e-05	1.54192e-05	1.76134e-05	1.56622e-05	1.55306e-05	1.6458e-05
neg7290	PE(18:2e/21:1)	768.594	555.329	8.20016e-05	0.000103413	4.70496e-05	6.62458e-05	7.15455e-05	5.46792e-05	9.15207e-05	0.000110852	9.00552e-05	8.42182e-05	8.29907e-05	0.000102686	7.02286e-05	0.000140569	5.84612e-05	7.87583e-05	7.17826e-05	0.000107626	6.08238e-05	6.17409e-05	8.97075e-05	8.05834e-05	5.11787e-05	5.53336e-05	7.63049e-05	7.58347e-05	7.65736e-05	7.72677e-05	7.54128e-05
neg6960	PG(16:1/18:1)	745.504	326.777	1.58647e-05	2.37973e-05	1.88987e-05	1.79662e-05	2.21096e-05	1.1259e-05	1.46029e-05	1.56651e-05	1.62856e-05	2.41445e-05	2.28731e-05	2.19525e-05	1.44797e-05	2.48919e-05	2.46031e-05	2.10957e-05	2.38157e-05	2.21368e-05	1.96247e-05	1.96896e-05	2.15535e-05	1.98943e-05	1.82054e-05	1.73874e-05	2.07898e-05	2.08052e-05	2.07138e-05	2.07278e-05	2.08212e-05
neg8216	PC(16:0/20:3)	828.623	490.287	1.4406e-05	2.54054e-05	1.99936e-05	1.70525e-05	1.92256e-05	1.19314e-05	1.66215e-05	1.64841e-05	9.09729e-06	1.61981e-05	2.87099e-05	2.5058e-05	2.26591e-05	3.18012e-05	1.68877e-05	1.82325e-05	1.55892e-05	2.59852e-05	1.6737e-05	1.44126e-05	2.28311e-05	1.61023e-05	1.01035e-05	1.25942e-05	1.69889e-05	1.70015e-05	1.69268e-05	1.69382e-05	1.70145e-05
neg6703	PE(18:2e/18:1)	726.535	480.296	3.5556e-05	3.71981e-05	2.65748e-05	3.03081e-05	3.45567e-05	3.48659e-05	3.24319e-05	3.3381e-05	2.83826e-05	3.12487e-05	3.25447e-05	3.68619e-05	3.32088e-05	4.03523e-05	4.48182e-05	2.95779e-05	3.30651e-05	3.29941e-05	3.69292e-05	3.30549e-05	3.31709e-05	3.1969e-05	3.74953e-05	3.76325e-05	2.91501e-05	2.86397e-05	2.90664e-05	2.93552e-05	2.8755e-05
neg6615	PE(16:1e/20:4)	722.514	480.712	0.000118764	0.000135069	0.000136499	8.68535e-05	0.000139484	0.000140073	8.63527e-05	9.75444e-05	9.12999e-05	0.0001272	0.00010542	0.00013059	0.00015234	8.28388e-05	7.50627e-05	0.00012725	0.000105448	9.9678e-05	0.000121601	0.000106772	0.000105057	0.000100814	0.000124492	0.000107168	9.42504e-05	9.432e-05	9.39056e-05	9.39691e-05	9.43925e-05
neg7035	PE(18:1e/20:4)	750.547	505.041	0.0080558	0.0118537	0.0090361	0.00672694	0.0122451	0.00786328	0.00681977	0.0111206	0.00630334	0.00612057	0.00749636	0.00777861	0.00883476	0.0100268	0.00756592	0.00595363	0.00747936	0.00705851	0.00786562	0.0106729	0.00604116	0.00986637	0.0116835	0.00860049	0.00761515	0.00654976	0.00732954	0.00738791	0.0073073
neg5952	PE(18:2e/14:0)	672.5	458.784	0.000110748	0.000107866	7.91002e-05	8.81325e-05	9.91979e-05	6.48697e-05	8.38843e-05	8.41119e-05	8.315e-05	8.93663e-05	9.76957e-05	0.000112166	8.47064e-05	0.00012862	7.86973e-05	9.82069e-05	9.28844e-05	0.000118889	8.40832e-05	7.96234e-05	0.000101669	8.63054e-05	6.8828e-05	6.99468e-05	8.25511e-05	8.26121e-05	8.22492e-05	8.23047e-05	8.26756e-05
neg7355	PG(18:1/18:1)	773.535	369.538	9.09993e-05	0.000118321	7.71707e-05	9.34905e-05	0.000108263	6.62772e-05	0.000106868	0.000103721	9.93653e-05	0.000121772	0.000107828	0.000105357	6.71591e-05	0.00012498	8.54495e-05	9.74027e-05	0.000102485	0.000100894	8.86069e-05	7.44184e-05	8.54722e-05	8.5509e-05	6.64127e-05	6.74738e-05	9.33265e-05	9.33954e-05	9.29851e-05	9.30479e-05	9.34672e-05
neg7777	PG(18:1/20:1)	801.558	411.405	0.000122464	0.0001052	6.37428e-05	7.71878e-05	9.12483e-05	7.07905e-05	9.42378e-05	0.000109564	9.80117e-05	0.000121746	9.48503e-05	0.000109312	6.34585e-05	0.000117552	7.3395e-05	9.56234e-05	8.13152e-05	9.00255e-05	8.95947e-05	7.21934e-05	8.13761e-05	8.60444e-05	5.91798e-05	3.6461e-05	8.58586e-05	7.92006e-05	8.87975e-05	8.70673e-05	8.14932e-05
neg7791	PC(16:0/18:2)	802.564	434.434	0.00136972	0.00125263	0.00107501	0.00145254	0.00134741	0.0015288	0.00211956	0.00166922	0.00168179	0.00144417	0.00122152	0.00131107	0.00138416	0.00134406	0.00123967	0.0011847	0.00131881	0.00138093	0.00163956	0.00183935	0.00155177	0.00143368	0.00125056	0.00152418	0.00139805	0.00139908	0.00139293	0.00139387	0.00140016
neg8482	PC(18:1e/20:1)	844.61	595.313	9.36468e-06	4.24237e-06	1.22852e-05	9.33475e-06	1.2461e-05	9.04e-06	5.47051e-06	1.37254e-05	4.99031e-06	5.73499e-06	1.1676e-05	8.52222e-06	1.03333e-05	9.47811e-06	1.24485e-05	6.67536e-06	7.44811e-06	8.32378e-06	8.95424e-06	1.30824e-05	7.48983e-06	6.50971e-06	1.02457e-05	9.62082e-06	8.07788e-06	8.08384e-06	8.04833e-06	8.05377e-06	8.09006e-06
neg6228	FAHFA(26:2/20:4)	693.626	592.286	0.00113067	0.00121754	0.000878457	0.00077142	0.00100787	0.00109625	0.000975364	0.00122992	0.00123888	0.00136034	0.00108894	0.00115461	0.000716174	0.00102314	0.00106001	0.00127363	0.00117449	0.00145761	0.00144885	0.00119309	0.00099411	0.000967634	0.00111599	0.000966879	0.00100736	0.00100811	0.00100368	0.00100436	0.00100888
neg6152	PE(16:0/16:1)	688.501	413.666	0.0013264	0.00143567	0.00170389	0.00105295	0.00136037	0.00112955	0.00084703	0.00138034	0.00129861	0.00106301	0.00172103	0.000717696	0.000593113	0.000883527	0.00255049	0.00321469	0.00197671	0.00168589	0.00404292	0.00212056	0.00154586	0.0015477	0.00305616	0.00383984	0.00171128	0.00171255	0.00170502	0.00170617	0.00171386
neg7254	PE(18:1/20:3)	766.532	443.642	0.000560752	0.000608349	0.000551443	0.000497305	0.000582307	0.000526228	0.000533444	0.000577433	0.000902319	0.000549769	0.000515206	0.000553929	0.000590713	0.000549919	0.000466622	0.000534153	0.00052648	0.000456388	0.000491444	0.00046886	0.000456959	0.000516907	0.000753617	0.000474683	0.000515382	0.000515762	0.000513496	0.000513843	0.000516159
neg7451	PE(18:0e/22:4)	780.584	530.65	0.00198266	0.00206239	0.00224228	0.00154944	0.00207867	0.00220142	0.0015381	0.00181037	0.00187357	0.00213583	0.00177729	0.00183925	0.0018932	0.00153736	0.00183704	0.00199276	0.00183018	0.00156978	0.00203815	0.0018448	0.00157344	0.00180803	0.00198477	0.00215987	0.00180257	0.0018039	0.00179598	0.00179719	0.00180529
neg5996	PE(16:1e/16:0)	674.506	458.744	7.50287e-06	7.94576e-06	2.41147e-06	5.48824e-06	6.5849e-06	3.49809e-06	3.71472e-06	5.30483e-06	5.89812e-06	7.14795e-06	5.74008e-06	9.5195e-06	5.66881e-06	1.06031e-05	2.86512e-06	6.28734e-06	5.79397e-06	5.94937e-06	4.7577e-06	4.55461e-06	1.12185e-05	5.68319e-06	2.90766e-06	1.62988e-06	4.56088e-06	4.56424e-06	4.54419e-06	4.54726e-06	4.56776e-06
neg6645	PE(15:0/20:4)	724.492	413.046	3.52718e-05	4.24227e-05	3.56099e-05	3.7853e-05	4.50166e-05	4.87712e-05	4.70394e-05	5.66447e-05	5.56075e-05	5.58452e-05	3.64833e-05	4.37837e-05	4.74001e-05	3.98455e-05	3.81544e-05	4.66103e-05	4.21058e-05	4.1719e-05	3.90299e-05	5.76235e-05	4.01875e-05	5.06534e-05	3.12496e-05	4.35953e-05	4.51042e-05	4.51375e-05	4.49392e-05	4.49696e-05	4.51722e-05
neg7509	PE(18:1e/22:1)	784.617	573.05	0.000123616	0.000141702	6.94959e-05	0.000109882	0.000114432	8.87583e-05	0.000130756	0.000156362	0.000128236	0.000138971	0.000126328	0.000142305	0.000115642	0.000199881	9.03584e-05	0.00012542	0.000115317	0.000160187	9.17115e-05	9.96067e-05	0.000148128	0.000127413	7.88084e-05	8.78503e-05	0.000118218	0.000118305	0.000117786	0.000117865	0.000118396
neg8812	PC(17:0/22:6)	864.617	455.711	2.0325e-05	1.92073e-05	1.22485e-05	2.29368e-05	1.75606e-05	1.4912e-05	2.4327e-05	1.97822e-05	1.12471e-05	8.35567e-06	3.50169e-05	1.77848e-05	1.69484e-05	3.11572e-05	9.75901e-06	3.50244e-05	3.02788e-05	2.40327e-05	1.32499e-05	1.6255e-05	3.67264e-05	2.79669e-05	1.9778e-05	4.08154e-06	1.83297e-05	1.76966e-05	1.8487e-05	1.84033e-05	1.79413e-05
neg7066	PE(16:0e/22:4)	752.552	492.371	0.000388925	0.00041722	0.000494742	0.000275944	0.000442393	0.000434333	0.000307768	0.000367677	0.000320672	0.000351765	0.00032422	0.000380782	0.000469651	0.000390257	0.000286513	0.000386527	0.000354985	0.000282246	0.000439729	0.000297303	0.000320399	0.000345323	0.000394524	0.00040597	0.000331534	0.000331779	0.000330322	0.000330545	0.000332034
neg9100	PC(16:0/24:4)	882.615	478.613	2.63917e-05	2.40359e-05	2.27593e-05	1.43034e-05	2.52483e-05	2.18109e-05	1.77581e-05	2.10426e-05	2.27351e-05	1.87482e-05	1.87951e-05	2.52801e-05	2.02352e-05	1.56765e-05	1.27521e-05	2.00814e-05	2.18512e-05	1.56847e-05	2.53432e-05	1.65772e-05	1.83635e-05	1.73574e-05	2.01064e-05	1.77751e-05	1.69626e-05	1.69751e-05	1.69005e-05	1.6912e-05	1.69882e-05
neg6349	PE(18:1e/16:0)	702.538	501.401	0.000495101	0.000362526	0.000390437	0.000329856	0.000460758	0.000283417	0.000342586	0.000437882	0.000439042	0.000473781	0.000453378	0.000587011	0.000414337	0.000453964	0.000432782	0.000436121	0.000524109	0.000521822	0.00040889	0.000404213	0.000414774	0.000449097	0.000397301	0.000361167	0.000416234	0.000416541	0.000414711	0.000414991	0.000416861
neg6604	FAHFA(26:2/22:4)	721.602	619.524	1.55829e-05	2.65227e-05	8.55763e-06	1.43632e-05	1.69443e-05	8.4002e-06	1.99741e-05	2.12871e-05	2.191e-05	1.34198e-05	1.31021e-05	1.66017e-05	1.10006e-05	3.65793e-05	9.52464e-06	9.90795e-06	1.57355e-05	1.371e-05	7.37953e-06	1.00917e-05	1.00177e-05	1.63203e-05	6.76892e-06	7.64015e-06	1.15235e-05	1.1532e-05	1.14814e-05	1.14891e-05	1.15409e-05
neg6251	FAHFA(26:1/20:4)	695.584	617.623	3.00532e-05	3.89129e-05	1.92247e-05	1.98485e-05	2.58358e-05	1.76211e-05	2.89973e-05	3.17332e-05	3.98428e-05	3.75462e-05	2.91949e-05	2.45733e-05	2.07377e-05	5.11671e-05	2.05434e-05	2.49548e-05	2.43251e-05	3.51165e-05	1.72722e-05	2.148e-05	2.61463e-05	2.37625e-05	1.66887e-05	1.7998e-05	2.06222e-05	2.06374e-05	2.05468e-05	2.05606e-05	2.06533e-05
neg2361	FAHFA(3:0/18:0)	355.286	271.462	7.34361e-06	1.18612e-05	8.11568e-06	1.09114e-05	9.58153e-06	1.27916e-05	1.24134e-05	1.3543e-05	1.30867e-05	1.53834e-05	1.49627e-05	1.53482e-05	1.31312e-05	1.13374e-05	9.77699e-06	1.14241e-05	1.03004e-05	2.48895e-05	1.23833e-05	1.27412e-05	1.14153e-05	1.24544e-05	1.03734e-05	9.55147e-06	1.35918e-05	1.36019e-05	1.35421e-05	1.35512e-05	1.36123e-05
neg8059	PG(20:4/20:4)	817.505	291.099	8.33565e-05	9.47128e-05	0.000229112	0.000183719	0.000205418	0.000221179	0.000167274	0.000194364	0.000169845	0.000139009	0.000172243	0.000113848	0.000186221	9.40561e-05	0.000228189	0.000221646	0.000234397	0.000148528	0.000216067	0.000252302	0.000116165	0.000224176	0.000292399	0.000249235	0.000176494	0.000185412	0.000177353	0.000177072	0.00018034
neg7778	MGDG(16:0/18:1)	801.573	496.731	0.000185636	0.000171835	9.77619e-05	0.000122842	0.00014741	0.000102451	0.000151367	0.00013673	0.000146311	0.000125959	0.000147576	0.000169557	0.000128159	0.000212303	0.000109342	0.000137432	0.000135344	0.000160087	0.000121601	0.000116755	0.000141743	0.000121006	9.75666e-05	9.47813e-05	0.000121911	0.000122001	0.000121465	0.000121547	0.000122095
neg6971	PE(18:3e/20:4)	746.513	449.788	0.0141221	0.0137659	0.0143983	0.0130372	0.0160517	0.0136419	0.0130887	0.0137173	0.0131376	0.0143947	0.012817	0.014106	0.0137282	0.0130036	0.0133106	0.0131589	0.0138833	0.0126788	0.0147212	0.0132237	0.0126528	0.0127954	0.0130368	0.0144498	0.0132293	0.013239	0.0131809	0.0131898	0.0132492
neg7285	PE(18:0/20:3)	768.559	512.018	0.000198184	0.000194945	0.000272142	0.000168684	0.00020864	0.000239615	0.000140174	0.000168614	0.000185929	0.000208677	0.00019558	0.000177295	0.00027776	0.000160509	0.000176763	0.000184843	0.000196756	0.000194599	0.000276119	0.000184096	0.000164324	0.000200745	0.000238136	0.000264903	0.000189545	0.000189437	0.000190923	0.000190176	0.000188958
neg7245	PE(16:0/22:4)	766.542	470.559	0.000714771	0.000762223	0.00076907	0.000540185	0.000726494	0.000689055	0.000442908	0.000595194	0.000563495	0.000633251	0.000587702	0.0006784	0.000754336	0.000533924	0.000585548	0.000747117	0.00067272	0.000508655	0.000707255	0.000539302	0.000497906	0.000594644	0.000603249	0.00067544	0.00060911	0.00060956	0.000606882	0.000607292	0.000610029
neg6280	PE(18:2e/16:1)	698.516	467.371	0.000274999	0.000276676	0.00018231	0.000229431	0.000249986	0.000204552	0.000283134	0.000254035	0.00022442	0.0002276	0.000267514	0.000291729	0.000216955	0.000339066	0.000196165	0.00021683	0.000246288	0.000296098	0.00020501	0.000227549	0.000311763	0.000257232	0.000174454	0.00018399	0.000216019	0.000216178	0.000215228	0.000215374	0.000216344
neg9395	PC(20:4/22:4)	902.594	443.612	7.54013e-06	2.65095e-06	3.14341e-06	2.28938e-06	4.36668e-06	1.93095e-06	2.8983e-06	5.07644e-06	1.68034e-06	4.51878e-06	3.47145e-06	8.0327e-06	6.81544e-06	3.17139e-06	1.84518e-06	2.3118e-06	4.03227e-06	8.85903e-06	5.21597e-06	4.98333e-06	9.81206e-07	1.61924e-06	1.75174e-06	1.48453e-06	1.72287e-06	1.72415e-06	1.71657e-06	1.71773e-06	1.72547e-06
neg9098	PC(20:0/20:4)	882.627	519.012	7.71418e-05	7.56336e-05	6.86282e-05	5.17816e-05	6.85299e-05	6.31415e-05	4.79303e-05	1.47606e-05	6.20973e-05	5.78463e-05	5.12964e-05	6.12482e-05	5.57216e-05	5.57299e-05	6.17036e-05	6.60433e-05	6.68399e-05	4.36414e-05	1.50307e-05	5.10016e-05	5.07479e-05	5.07667e-05	8.15681e-06	4.30084e-05	5.62521e-05	5.62936e-05	5.60463e-05	5.60842e-05	5.63369e-05
neg7032	PE(17:1/20:4)	750.5	400.568	3.73033e-07	6.02145e-07	6.55696e-07	1.13049e-06	9.2139e-07	3.5556e-07	1.98843e-06	1.43872e-06	2.12454e-06	1.29377e-06	1.08011e-06	6.48368e-07	1.30262e-06	1.08374e-06	9.26409e-07	8.98641e-07	1.15923e-06	1.1228e-06	5.4568e-07	1.56462e-06	1.30067e-06	1.11943e-06	6.40198e-07	1.1129e-06	9.42169e-07	9.42864e-07	9.38722e-07	9.39357e-07	9.4359e-07
neg5064	LPI(18:0)	599.321	98.739	1.87384e-05	3.80205e-05	5.6489e-05	3.53778e-05	4.83935e-05	4.20862e-05	5.77067e-05	5.04675e-05	8.11414e-05	8.30724e-05	5.05842e-05	4.14838e-05	3.46251e-05	2.9896e-05	6.10123e-05	7.03055e-05	4.89565e-05	6.06274e-05	3.53971e-05	9.99157e-05	3.09279e-05	5.33627e-05	4.88565e-05	6.50349e-05	5.93524e-05	5.97049e-05	5.80751e-05	5.50208e-05	6.186e-05
neg3978	LPE(20:3)	502.293	93.6421	3.14855e-06	1.79191e-06	4.98172e-06	3.85996e-06	6.39999e-06	6.29294e-06	6.38323e-06	5.23788e-06	5.68033e-06	5.84887e-06	7.16841e-06	2.8332e-06	4.28182e-06	4.25357e-06	4.39882e-06	4.77271e-06	4.87269e-06	5.57249e-06	7.19091e-06	1.05391e-05	6.94698e-06	6.2653e-06	9.63698e-06	1.176e-05	8.44547e-06	8.4517e-06	8.41458e-06	8.42026e-06	8.45821e-06
neg7450	PE(18:1e/22:3)	780.595	555.896	0.000254642	0.000293106	0.000251823	0.00022104	0.0002492	0.000274887	0.000230213	0.000252375	0.000262374	0.00028785	0.000253672	0.000255255	0.000275171	0.000299516	0.000220912	0.00024729	0.000245395	0.000279038	0.000282619	0.000233007	0.000246173	0.00025714	0.000242659	0.000286431	0.00024893	0.000242388	0.000248127	0.000254171	0.000242255
neg3779	LPE(18:0)	480.298	109.647	7.77183e-07	2.67535e-06	2.20565e-06	3.3374e-06	1.95225e-06	3.70227e-06	3.54266e-06	2.69099e-06	1.81564e-06	4.77092e-06	1.53485e-06	4.84224e-07	7.52636e-07	2.4466e-06	1.87745e-06	3.95181e-06	2.87056e-06	3.20943e-06	1.96177e-06	4.20389e-06	2.71991e-06	4.26017e-06	2.99702e-06	3.3203e-06	2.42509e-06	1.78923e-06	2.1047e-06	2.61151e-06	2.02838e-06
neg7826	PC(16:0/18:1)	804.578	864.46	7.47258e-06	8.54746e-06	7.86526e-06	9.05885e-06	9.7835e-06	1.52258e-05	9.22261e-06	9.85415e-06	2.70562e-05	1.09125e-05	7.1349e-06	7.75161e-06	8.22388e-06	7.98835e-06	9.90066e-06	8.62888e-06	9.04522e-06	1.91494e-05	8.91026e-06	9.70832e-06	9.41347e-06	8.17103e-06	7.39258e-06	1.1009e-05	9.14508e-06	9.15183e-06	9.11162e-06	9.11778e-06	9.15887e-06
neg7419	PE(18:1e/22:4)	778.578	557.389	0.000263634	5.48822e-05	0.000178147	9.96889e-05	0.000143744	0.000124259	2.46801e-05	0.000114495	0.000327974	0.000696076	4.49393e-05	0.000172618	0.00056673	3.53619e-05	0.000130339	0.000593387	0.000549365	7.80071e-05	5.40097e-05	0.00019485	0.00111063	0.000193044	0.000132308	5.24096e-05	6.90464e-05	7.67438e-05	9.36296e-05	6.76673e-05	8.2019e-05
neg7476	PE(18:2e/22:1)	782.6	555.838	4.8183e-05	5.38606e-05	4.5192e-05	3.85461e-05	4.75855e-05	5.12497e-05	3.86995e-05	4.72267e-05	4.89115e-05	5.1612e-05	3.97953e-05	4.60922e-05	4.92778e-05	3.83805e-05	3.55917e-05	4.15256e-05	4.21343e-05	4.49414e-05	5.82365e-05	4.26705e-05	4.00985e-05	4.49841e-05	4.40596e-05	7.54954e-05	4.36837e-05	4.37159e-05	4.35239e-05	4.35533e-05	4.37495e-05
neg8636	PC(18:1/20:3)	854.585	432.936	0.000148291	0.00031841	0.000162088	0.00027541	0.000232732	0.000354508	0.000302565	0.000298428	0.000327525	0.000653719	0.000370844	0.00032031	0.000267009	0.000152364	0.000141364	0.000308747	0.000477685	0.000148346	0.00070138	0.000180239	0.000243928	0.000271172	0.000131612	0.000163353	0.000293562	0.000293779	0.000292489	0.000292686	0.000294005
neg6145	PMeOH(16:0/18:1)	687.547	468.381	1.68319e-06	9.54246e-06	3.06821e-06	3.13157e-06	1.20054e-05	8.22174e-06	1.03672e-06	1.46328e-06	1.72694e-06	6.30297e-10	5.45633e-06	1.25296e-05	3.91374e-06	4.62254e-07	2.60334e-06	2.94858e-06	5.94758e-06	3.09535e-06	3.6562e-06	3.89151e-06	3.18489e-06	5.58433e-06	8.60418e-06	5.50456e-06	3.15706e-06	3.15939e-06	3.14552e-06	3.14764e-06	3.16183e-06
neg6737	PE(17:1/18:1)	728.527	464.458	7.14242e-06	1.45162e-05	1.25131e-05	1.04859e-05	5.55312e-06	1.17921e-05	1.95075e-05	9.2692e-06	1.75514e-05	1.82285e-05	1.2892e-05	1.38649e-05	1.38855e-05	1.89882e-05	1.50178e-05	1.24338e-05	1.32867e-05	1.48774e-05	6.63148e-06	8.58904e-06	2.38792e-05	1.30119e-05	8.82e-06	6.44959e-06	9.2508e-06	1.41073e-05	1.05759e-05	1.06721e-05	1.14111e-05
neg8253	PE(21:0/21:0)	830.665	550.065	6.54288e-05	5.82985e-05	4.89343e-05	6.95766e-05	5.6264e-05	4.20448e-05	6.24244e-05	6.50204e-05	5.09989e-05	4.58836e-05	8.61377e-05	5.92183e-05	5.94238e-05	7.48957e-05	5.46487e-05	8.68853e-05	7.98171e-05	8.29796e-05	6.30973e-05	7.52983e-05	7.81388e-05	7.14393e-05	5.65902e-05	5.27277e-05	6.28012e-05	6.28476e-05	6.25715e-05	6.26137e-05	6.28959e-05
neg7396	PE(22:5e/18:1)	776.547	412.583	0.0014318	0.00195229	0.00197003	1.15826e-05	9.75991e-06	5.59737e-06	1.93292e-05	1.53607e-05	1.38415e-05	1.58101e-05	1.35502e-05	1.52108e-05	1.02594e-05	9.20897e-06	8.68818e-06	1.24826e-05	1.54991e-05	7.13829e-06	1.14153e-05	1.2005e-05	8.66495e-06	9.65714e-06	8.81428e-06	1.03443e-05	1.00987e-05	1.01061e-05	1.00617e-05	1.00685e-05	1.01139e-05
neg8759	PI(18:1/18:1)	861.599	416.903	0.000248208	0.000351605	0.000233192	0.00023238	0.000339777	0.000231098	0.000240517	0.000321089	0.000339878	0.000484887	0.00052313	0.000284999	0.00025641	0.000384844	0.000364529	0.00059052	0.00041964	0.000707835	0.000304905	0.000316532	0.000323926	0.000449821	0.000325589	0.000354617	0.000378981	0.000379261	0.000377595	0.00037785	0.000379553
neg9430	PC(20:1/22:6)	904.621	449.221	0.000311241	0.000399586	0.00038456	0.000395604	0.000420224	0.000345712	0.000364335	0.000486714	0.000315851	0.000459174	0.000722258	0.000398315	0.000343737	0.000495794	0.000418024	0.00064871	0.000533371	0.000694974	0.000492044	0.000462467	0.000451377	0.000590772	0.000464556	0.000410118	0.000449689	0.000450021	0.000448044	0.000448347	0.000450367
neg7034	PE(22:5e/16:0)	750.539	457.244	0.000161211	0.000163749	0.000157528	0.000809315	0.000172405	0.0001502	0.000155061	0.000153549	0.000150705	0.000148901	0.000151644	0.000886498	0.000178185	0.000151431	0.00015281	0.000138485	0.000143855	0.000150128	0.000155973	0.000165453	0.000148425	0.000143241	0.000129206	0.000148882	0.000143951	0.000145871	0.000143198	0.000143581	0.000145005
neg9492	OxPI(18:1/18:1+3O)	909.551	354.426	3.30893e-05	3.31289e-05	3.61377e-05	4.7019e-05	4.24979e-05	4.32708e-05	5.43074e-05	4.61136e-05	4.46947e-05	4.54109e-05	4.47829e-05	3.19435e-05	3.53902e-05	4.48424e-05	4.00035e-05	3.74515e-05	4.45931e-05	4.30751e-05	4.97025e-05	3.74565e-05	4.69721e-05	5.21012e-05	4.94731e-05	2.28343e-05	4.11829e-05	4.12133e-05	4.10322e-05	4.10599e-05	4.1245e-05
neg8215	PC(18:1/18:2)	828.569	426.362	0.000770165	0.000810869	0.00084701	0.000744563	0.000835756	0.000777464	0.000691735	0.000749812	0.000713371	0.000714625	0.000721953	0.000757842	0.000830783	0.000708344	0.000704009	0.00076668	0.000742672	0.000666469	0.000763564	0.000705606	0.000645061	0.000714406	0.0007127	0.00076662	0.000699929	0.000700446	0.000697369	0.00069784	0.000700985
neg7813	PE(18:2e/24:4)	804.591	526.856	0.000468779	0.000763555	0.000423496	0.000590871	0.00049993	0.000437987	0.000378607	0.000493853	0.000591387	0.000528052	0.000460913	0.000493722	0.000409856	0.000575518	0.000436888	0.000547696	0.000625474	0.000440992	0.000283899	0.000302654	0.000491573	0.000604904	0.000267125	0.000299996	0.000449116	0.000449448	0.000447474	0.000447776	0.000449794
neg7083	PE(18:0e/20:3)	754.577	539.262	0.00474043	0.00532454	0.00300826	0.00403434	0.0043352	0.00358636	0.00527235	0.00571196	0.00465229	0.00475707	0.00479647	0.00526871	0.00401441	0.00700216	0.00324143	0.00393413	0.00412047	0.00519648	0.00339257	0.0035661	0.005055	0.00445461	0.00313386	0.00301456	0.00407787	0.00415471	0.00409486	0.00409487	0.0041019
neg6856	PE(18:2/18:2)	738.501	394.674	1.10505e-05	1.41217e-05	1.37492e-05	1.6029e-05	1.16625e-05	8.53178e-06	5.87308e-06	6.61186e-06	6.28444e-06	1.56323e-05	9.34065e-06	1.74417e-05	1.21143e-05	1.14499e-05	9.37894e-06	1.03009e-05	1.84855e-05	6.89912e-06	7.80826e-06	4.6296e-06	6.26822e-06	8.91733e-06	6.82428e-06	7.40948e-06	8.28797e-06	7.69297e-06	8.2168e-06	8.2153e-06	8.04067e-06
neg4700	LPI(16:0)	571.288	74.6931	3.25133e-06	4.99954e-06	6.3871e-06	5.14855e-06	6.58362e-06	4.13298e-06	8.08063e-06	7.0815e-06	9.14082e-06	8.65427e-06	9.08736e-06	7.43248e-06	7.07204e-06	4.91885e-06	9.93979e-06	9.3487e-06	7.53404e-06	1.05912e-05	5.53602e-06	1.40562e-05	4.56012e-06	7.40358e-06	6.08497e-06	8.12506e-06	8.0962e-06	8.64491e-06	8.13552e-06	8.02736e-06	8.403e-06
neg7977	PC(16:0e/20:4)	812.58	457.841	3.81744e-05	4.11282e-05	3.72823e-05	3.20801e-05	4.96633e-05	3.63195e-05	3.10482e-05	3.3239e-05	3.57644e-05	3.38217e-05	3.09175e-05	4.32858e-05	4.3803e-05	3.43035e-05	3.28656e-05	3.69645e-05	3.65242e-05	2.50681e-05	3.43276e-05	3.56271e-05	2.71942e-05	3.03365e-05	2.54225e-05	2.77306e-05	3.27468e-05	3.2771e-05	3.26271e-05	3.26491e-05	3.27962e-05
neg9037	PC(18:0/22:6)	878.593	460.655	0.00201275	0.00200406	0.00153511	0.00195518	0.0018738	0.00169731	0.00232395	0.00194626	0.00205128	0.00202246	0.00165497	0.00200071	0.00162813	0.00226344	0.00169188	0.00205132	0.00182166	0.00177117	0.00160488	0.0017952	0.0021015	0.00171315	0.00140912	0.00150141	0.00172162	0.00172289	0.00171532	0.00171648	0.00172421
neg6877	PE(16:0/20:3)	740.524	458.163	0.000169939	0.00016386	0.000167722	0.000163062	0.000165355	0.000165029	0.000151087	0.000155636	0.000151784	0.000175603	0.000154152	0.000152513	0.000187487	0.000168675	0.0001382	0.000142668	0.000148893	0.000160198	0.00017975	0.000145631	0.000161138	0.000168141	0.000171621	0.000197634	0.000153162	0.000153275	0.000152602	0.000152705	0.000153393
neg8077	PC(18:0e/18:1)	818.606	557.484	7.25362e-06	8.99896e-06	9.95496e-06	5.4851e-06	8.71262e-06	1.21314e-05	6.43678e-06	8.33841e-06	4.12579e-06	7.45235e-06	5.40981e-06	8.08127e-06	6.3933e-06	4.72221e-06	5.9641e-06	8.41595e-06	2.81409e-06	6.12695e-06	1.21985e-05	8.95247e-06	5.67315e-06	7.35208e-06	7.56697e-06	1.10009e-05	7.7435e-06	7.61011e-06	7.91913e-06	8.73598e-06	6.94758e-06
neg8277	PC(16:0/20:1)	832.598	480.133	0.000340277	0.000117575	0.000222311	0.000120966	0.000107539	0.000140614	0.000167574	0.000131063	0.000140185	0.000131333	9.69578e-05	0.000327277	0.000314608	0.000356091	9.23213e-05	0.000102609	0.000113866	7.51799e-05	0.000112416	0.000115093	0.000140597	0.000119508	0.000108158	0.000106462	0.00011421	0.000114294	0.000113792	0.000113869	0.000114382
neg9512	PC(18:0/24:4)	910.657	540.526	8.7589e-05	9.11274e-05	8.72882e-05	5.2958e-05	8.06168e-05	8.05919e-05	4.81753e-05	5.52381e-05	9.08943e-05	6.47546e-05	4.88743e-05	6.82707e-05	6.50247e-05	4.03453e-05	8.14621e-05	7.441e-05	7.65043e-05	3.80696e-05	7.4917e-05	6.15392e-05	4.14237e-05	5.06584e-05	6.57158e-05	7.22635e-05	5.97985e-05	5.98427e-05	5.95798e-05	5.962e-05	5.98887e-05
neg7374	PE(22:6e/18:1)	774.54	369.541	4.55989e-05	6.44067e-05	3.60606e-05	4.4754e-05	5.05794e-05	3.43003e-05	5.08016e-05	4.74371e-05	4.90498e-05	5.34569e-05	5.07163e-05	4.80623e-05	3.25719e-05	5.98595e-05	4.08301e-05	4.56739e-05	4.86382e-05	4.75755e-05	4.23028e-05	3.50919e-05	4.11427e-05	4.35493e-05	3.36427e-05	3.07019e-05	4.50859e-05	4.51192e-05	4.4921e-05	4.49514e-05	4.51539e-05
neg9099	PC(18:0/22:4)	882.627	505.163	0.000433854	0.000388621	0.000416419	0.000302518	0.000422084	0.00035087	0.000300971	0.000335973	0.000342756	0.000341268	0.000317405	0.000389832	0.000398482	0.000266059	0.000354392	0.000383518	0.000400201	0.000261647	0.000403446	0.000316078	0.000256048	0.000298466	0.000375811	0.000351346	0.000325488	0.000325728	0.000324298	0.000324517	0.000325979
neg8312	PC(16:0/20:0)	834.641	589.173	1.04666e-05	1.11479e-05	1.38922e-05	5.64616e-06	1.51421e-05	9.98622e-06	6.08691e-06	9.98957e-06	1.12549e-05	1.08319e-05	1.66967e-05	1.5229e-05	1.20186e-05	8.68553e-06	1.1939e-05	1.54215e-05	1.18371e-05	1.24848e-05	1.68476e-05	1.433e-05	8.41397e-06	6.4773e-06	1.09603e-05	8.96218e-06	1.14646e-05	1.14731e-05	1.14227e-05	1.14304e-05	1.14819e-05
neg6524	PMeOH(18:0/18:1)	715.514	441.107	0.000128793	0.000149213	0.000130235	0.000145801	0.00014499	0.000134022	0.000144383	0.000138222	0.000119563	0.000131872	0.000128792	0.000134855	0.000139129	7.68406e-05	0.000127394	0.000116308	0.000134658	0.000129942	0.000135946	0.000133048	0.000136057	0.000140581	0.000117008	0.000138662	0.000130049	0.000130145	0.000129574	0.000129661	0.000130245
neg8110	SQDG(17:0/17:0)	821.552	522.58	2.93682e-05	6.46886e-05	7.4024e-05	4.46167e-05	4.85978e-05	5.98119e-05	2.9966e-05	3.18824e-05	5.03776e-05	5.45365e-05	4.79341e-05	5.32085e-05	5.93827e-05	3.47645e-05	5.54794e-05	7.11644e-05	6.33778e-05	4.27883e-05	4.19962e-05	4.5279e-05	1.95981e-05	5.76269e-05	5.60598e-05	6.35823e-05	5.39124e-05	4.60132e-05	5.23617e-05	5.28027e-05	5.08619e-05
neg8571	PC(16:0/22:6)	850.584	455.71	7.9242e-06	6.54314e-06	5.31065e-06	7.39592e-06	6.14517e-06	3.4e-06	2.14633e-05	6.32274e-06	8.01025e-06	9.78473e-06	1.41787e-05	1.35111e-05	5.69394e-06	1.29673e-05	5.93433e-06	1.06817e-05	1.09925e-05	1.12816e-05	5.22534e-06	7.76424e-06	1.03672e-05	1.50346e-05	4.90613e-06	5.99209e-06	7.044e-06	7.0492e-06	7.01823e-06	7.02297e-06	7.05462e-06
neg8150	PC(16:0/20:5)	824.546	393.512	0.000105942	0.00022859	0.000119506	0.000171743	0.000134628	0.00011589	0.000148496	0.00011801	7.52003e-05	7.15218e-05	0.000149166	0.000106159	0.000110665	8.65062e-05	8.49005e-05	3.36347e-05	0.000102791	0.000173974	0.000154945	0.000165226	0.000163996	0.000129176	0.000145577	0.000177783	0.000135425	9.2474e-05	0.00012547	0.000131217	0.000122627
neg9676	PC(23:0/20:4)	924.676	562.452	8.31639e-05	8.0032e-05	4.38802e-05	6.75351e-05	6.88982e-05	4.7275e-05	7.56137e-05	7.37297e-05	8.01434e-05	8.13823e-05	7.46647e-05	7.94273e-05	6.9506e-05	0.000108405	6.30205e-05	8.00656e-05	8.23613e-05	9.29294e-05	6.13386e-05	6.78206e-05	8.18467e-05	7.18109e-05	5.50559e-05	5.55387e-05	6.75628e-05	6.76126e-05	6.73156e-05	6.73611e-05	6.76647e-05
neg8391	PC(20:5e/18:0)	838.6	497.815	3.53302e-06	4.21452e-06	9.09104e-06	6.15843e-06	1.46311e-05	8.71647e-06	1.1869e-05	6.90914e-06	7.76426e-06	7.80123e-06	7.15476e-06	2.14781e-05	1.60935e-05	6.37625e-06	5.63937e-06	7.32933e-06	5.93952e-06	9.19635e-06	1.6103e-05	3.0372e-06	8.88441e-06	5.98737e-06	6.747e-06	4.87657e-06	6.77664e-06	6.78164e-06	6.75185e-06	6.75641e-06	6.78686e-06
neg8385	PC(18:1e/20:4)	838.6	460.358	1.25173e-05	1.25356e-05	1.48143e-05	7.1468e-06	9.34341e-06	1.42093e-05	1.27367e-05	8.53866e-06	1.43648e-05	1.34999e-05	1.06119e-05	1.07837e-05	8.50315e-06	1.3358e-05	1.29513e-05	1.29382e-05	0.000281713	9.28238e-06	1.13509e-05	1.37816e-05	8.67136e-06	1.21261e-05	1.29678e-05	1.25911e-05	1.09598e-05	1.09679e-05	1.09197e-05	1.09271e-05	1.09764e-05
neg9085	PI(18:2/20:4)	881.521	308.512	0.000152653	0.000163035	0.000174118	0.000212338	0.000221932	0.000236246	0.000367348	0.000272109	0.000278535	0.000287396	0.000225539	0.000170081	0.0002249	0.000219961	0.000215032	0.000179868	0.000216169	0.000282969	0.000337836	0.000327954	0.000323569	0.000297824	0.000258974	0.000320218	0.000254713	0.000252806	0.000257704	0.000254372	0.000253785
neg9151	PI(16:0/22:4)	885.55	363.075	9.46474e-05	0.000101655	0.000122323	9.85538e-05	8.12545e-05	7.91073e-05	8.62416e-05	7.08882e-05	8.80486e-05	9.48456e-05	0.000189167	0.000105256	0.000168249	0.000153178	0.000110104	6.32806e-05	8.02593e-05	7.86252e-05	9.05382e-05	6.73664e-05	0.000140419	8.63477e-05	0.000100147	0.000105916	9.57229e-05	9.57935e-05	9.53727e-05	9.54371e-05	9.58672e-05
neg7594	PC(18:1e/16:0)	790.579	557.588	2.35564e-05	3.21764e-05	1.77604e-05	5.19568e-05	1.99581e-05	3.74489e-05	2.04661e-05	1.94567e-05	2.33977e-05	1.46598e-05	3.45455e-05	1.92125e-05	1.92472e-05	3.21638e-05	3.10505e-05	3.91944e-05	3.44711e-05	3.54691e-05	3.67835e-05	4.54396e-05	3.17234e-05	3.17711e-05	2.37682e-05	2.1959e-05	2.30783e-05	2.30954e-05	2.29939e-05	2.30094e-05	2.31131e-05
neg9556	PC(18:1/24:1)	914.704	625.639	3.70519e-06	3.30461e-06	1.12941e-06	4.10747e-06	2.96929e-06	2.40731e-06	4.80356e-06	3.98671e-06	5.33271e-06	2.86671e-05	3.21374e-06	2.66924e-06	1.89724e-06	5.79401e-06	1.60043e-05	3.55112e-06	9.62496e-06	9.28736e-06	5.42492e-06	3.64296e-06	4.34809e-06	3.91286e-06	2.48175e-06	5.71336e-06	3.15062e-06	3.15294e-06	3.13909e-06	3.14121e-06	3.15537e-06
neg7000	PE(18:2e/20:4)	748.53	481.844	0.000309328	0.000359894	0.000367012	0.000243649	0.000344714	0.000369676	0.000325061	0.000282481	0.000296411	0.000314357	0.000277283	0.00031563	0.000361254	0.000292408	0.000243728	0.000331573	0.000313731	0.000304285	0.000383913	5.33707e-05	0.000379992	0.000357112	5.47301e-05	0.00041113	0.000302765	0.000302989	0.000301658	0.000301861	0.000303222
neg9147	PI(18:0/20:4)	885.55	413.173	0.000457995	0.000652116	0.000906312	0.000689579	0.000874922	0.000834242	0.000578495	0.000794556	0.000919262	0.00155573	0.000844771	0.000751921	0.000772511	0.000602468	0.00100184	0.000987806	0.00089348	0.000918151	0.00096045	0.000769329	0.000924275	0.000952264	0.000877082	0.000982221	0.000821275	0.000821881	0.00081827	0.000818823	0.000822513
neg9470	PI(20:3/20:4)	907.525	301.374	5.85189e-06	9.91534e-06	7.3576e-06	9.63754e-06	1.15499e-05	7.31388e-06	1.1102e-05	1.06136e-05	1.24107e-05	9.30332e-06	1.09428e-05	1.07669e-05	1.26026e-05	8.87897e-06	1.0472e-05	8.28679e-06	1.21683e-05	9.25759e-06	1.51872e-05	7.37692e-06	7.46477e-06	9.77163e-06	1.15557e-05	1.041e-05	8.7654e-06	8.77187e-06	8.73333e-06	8.73924e-06	8.77862e-06
neg9450	PI(20:4/20:4)	905.519	301.276	4.38664e-05	5.46648e-05	5.91149e-05	5.82483e-05	6.7683e-05	5.2839e-05	6.53148e-05	6.45198e-05	7.56451e-05	6.32174e-05	6.825e-05	5.35073e-05	7.61613e-05	5.41196e-05	6.94477e-05	7.14469e-05	7.96164e-05	5.77312e-05	8.17595e-05	6.14263e-05	4.79665e-05	6.29661e-05	7.32154e-05	6.99807e-05	6.12676e-05	6.11948e-05	6.15416e-05	6.13933e-05	6.11112e-05
neg7513	PS(18:1/18:2)	784.517	371.625	5.06544e-05	1.9126e-05	6.36472e-05	3.39403e-05	4.58788e-05	2.07312e-05	1.39065e-05	1.64989e-05	4.56637e-05	5.99802e-05	2.63804e-05	1.39045e-05	3.46576e-05	2.67728e-05	5.02147e-05	4.53842e-05	2.09334e-05	2.26903e-05	3.7272e-05	5.08557e-05	2.0061e-05	4.43896e-05	6.66936e-05	5.60079e-05	3.33009e-05	3.33255e-05	3.31791e-05	3.32015e-05	3.33511e-05
neg8697	PC(18:1/20:1)	858.626	519.437	0.000635998	0.000619483	0.000432969	0.000530732	0.000473043	0.000512893	0.000187032	0.000452031	0.000780429	0.000485786	0.000454183	0.000161886	0.000506531	0.000201664	0.000625531	0.000331532	0.0004635	0.000443949	0.000462518	0.000167114	0.000862684	0.000153544	0.000402989	0.000537011	0.000510908	0.000511285	0.000509039	0.000509383	0.000511678
neg9522	SQDG(21:0/20:4)	911.57	390.084	5.61625e-05	5.7366e-05	4.28646e-05	5.27127e-05	6.38334e-05	5.2391e-05	5.89575e-05	5.62639e-05	5.90408e-05	6.44641e-05	5.10956e-05	5.9801e-05	4.56459e-05	5.39413e-05	4.9525e-05	5.70234e-05	6.11192e-05	5.57749e-05	5.46285e-05	4.68921e-05	5.18275e-05	5.45086e-05	4.52604e-05	4.64175e-05	5.31088e-05	5.3148e-05	5.29146e-05	5.29503e-05	5.31889e-05
neg6107	Cer/ADS(d21:0/19:0)	684.616	574.719	5.1679e-05	5.27422e-05	3.53106e-05	6.24659e-05	5.13825e-05	4.96569e-05	5.22362e-05	5.42719e-05	5.77196e-05	4.97322e-05	6.3401e-05	4.20611e-05	4.94382e-05	3.8354e-05	6.77381e-05	6.53353e-05	6.82041e-05	5.77115e-05	8.25942e-05	6.87744e-05	5.59294e-05	5.77485e-05	5.43663e-05	6.22777e-05	5.54528e-05	5.51409e-05	5.62375e-05	5.56538e-05	5.51264e-05
neg8684	PI(16:0/20:4)	857.518	390.831	8.69197e-05	8.02447e-05	9.43013e-05	8.48942e-05	7.85612e-05	8.58445e-05	8.073e-05	8.42857e-05	7.18956e-05	8.2623e-05	7.76837e-05	7.31387e-05	8.06064e-05	8.20551e-05	7.5719e-05	8.33821e-05	8.59301e-05	6.36814e-05	6.93236e-05	7.58357e-05	7.68769e-05	7.19683e-05	7.45693e-05	8.27857e-05	7.5402e-05	7.54577e-05	7.51262e-05	7.5177e-05	7.55158e-05
neg7565	PE(20:3/20:4)	788.537	395.93	0.000316118	0.000569162	0.000318158	0.000621244	0.000862676	0.000318135	0.000575979	0.000216101	0.000215896	0.000325796	0.000193158	0.000417719	0.000330935	0.000436098	0.000221406	0.000284443	0.000263993	0.000207096	0.000494393	0.000381226	0.000193844	0.000592701	0.00062616	0.000757537	0.000312485	0.000312715	0.000311342	0.000311552	0.000312956
neg9168	SHexCer(d42:3)	886.613	438.753	1.03481e-05	2.9024e-05	1.5698e-05	4.39913e-06	2.77642e-05	2.09244e-06	2.66964e-05	3.40424e-05	2.5093e-05	3.3128e-05	4.14194e-05	2.2026e-05	2.54421e-05	6.02402e-05	2.32096e-05	3.49901e-05	2.27235e-05	5.70844e-05	1.94133e-05	2.56005e-05	3.30628e-05	3.00766e-05	2.0669e-05	2.46471e-05	2.69303e-05	2.69502e-05	2.68318e-05	2.68499e-05	2.69709e-05
neg9496	PI(20:2/20:4)	909.551	372.661	0.000380894	0.000286591	0.000286429	0.000625685	0.000477231	0.000292648	0.000617048	0.000442696	0.00054901	0.000483792	0.000493094	0.000563646	0.000402934	0.000516549	0.000642284	0.000379177	0.000644228	0.000601659	0.000338736	0.000486185	0.000579539	0.000604895	0.000283924	0.000455373	0.00044237	0.000442697	0.000440752	0.00044105	0.000443037
neg9181	PI(18:0/20:3)	887.566	402.803	0.000156784	0.000208191	0.00026116	0.000228751	0.000244422	0.000275214	0.000205781	0.000213886	0.000221433	0.000356224	0.000311557	0.000224094	0.000261504	0.000172965	0.000351645	0.000281219	0.000341767	0.000401112	0.000386656	0.000295796	0.000214052	0.0003421	0.000303854	0.000389684	0.000290899	0.000249891	0.000291179	0.000290285	0.000271551
neg9228	SHexCer(d42:1)	890.633	455.703	0.000461945	0.000609594	0.000388642	0.000617381	0.000531076	0.000437139	0.00058958	0.000612575	0.000582378	0.000674937	0.000826663	0.000534591	0.000442601	0.00087383	0.000626981	0.00071901	0.000706687	0.0010067	0.000509268	0.000548958	0.000734951	0.000746577	0.000494643	0.000459591	0.000558907	0.00055932	0.000556863	0.000557239	0.00055975
neg7696	PG(18:1/20:4)	795.521	333.605	4.86141e-05	7.54142e-05	8.73777e-05	7.13927e-05	8.10923e-05	5.94929e-05	8.75919e-05	8.67237e-05	7.48241e-05	8.3461e-05	7.24563e-05	6.73776e-05	5.89738e-05	7.07479e-05	7.6377e-05	7.62497e-05	8.1004e-05	6.26064e-05	6.09528e-05	5.54753e-05	5.44395e-05	7.07537e-05	5.63201e-05	6.60453e-05	7.2434e-05	7.24874e-05	7.2169e-05	7.22178e-05	7.25432e-05
neg9116	PI(18:1/20:4)	883.536	345.252	0.00288379	0.00463688	0.00432905	0.00473058	0.0049555	0.00436591	0.00453534	0.00474546	0.00484656	0.00528116	0.00499044	0.00397652	0.00435529	0.00431137	0.00227816	0.00478159	0.00491231	0.00479149	0.00459989	0.00385835	0.00388789	0.00464376	0.00451945	0.00556881	0.00444168	0.00444496	0.00442543	0.00442842	0.00444838
neg9173	PC(18:1/22:1)	886.644	525.838	2.04912e-05	1.24553e-06	1.22852e-05	1.60422e-06	1.05767e-05	1.57017e-06	1.81481e-06	1.00966e-05	2.03132e-06	1.0962e-05	7.63159e-06	1.44532e-06	2.08513e-06	2.62048e-06	8.78718e-06	8.83957e-06	9.79541e-06	5.1511e-06	1.03721e-05	1.85329e-06	1.00798e-05	7.58763e-07	1.02892e-06	7.80784e-06	7.83839e-06	7.25888e-06	8.20049e-06	1.00407e-05	5.09213e-06
neg8049	PC(18:1e/18:1)	816.633	557.196	5.87919e-05	6.8902e-05	3.3171e-05	4.52846e-05	4.3755e-05	3.46348e-05	5.09961e-05	4.94584e-05	6.01764e-05	5.71918e-05	5.15999e-05	5.60608e-05	4.55703e-05	7.61009e-05	4.00748e-05	6.61325e-05	5.08896e-05	5.87446e-05	4.2631e-05	4.79636e-05	6.20801e-05	5.18034e-05	3.1641e-05	3.50965e-05	4.80301e-05	4.80656e-05	4.78544e-05	4.78867e-05	4.81025e-05
neg9346	PI(19:0/20:4)	899.566	411.623	4.05203e-05	4.57026e-05	4.88897e-05	4.87034e-05	5.91437e-05	4.89756e-05	3.76601e-05	4.59578e-05	6.74056e-05	7.34305e-05	5.58012e-05	4.89615e-05	4.86841e-05	4.49774e-05	6.88519e-05	7.36358e-05	6.02319e-05	6.47287e-05	6.0202e-05	5.85432e-05	3.94487e-05	5.41942e-05	5.01921e-05	6.13099e-05	5.15331e-05	5.10946e-05	5.24162e-05	5.17699e-05	5.11207e-05
neg8258	Cer/EOS(d15:1/16:2/O/18:1)	830.676	562.221	5.63218e-05	4.67972e-05	2.78111e-05	4.49389e-05	3.81224e-05	2.42923e-05	4.57496e-05	4.32945e-05	3.48926e-05	3.27383e-05	6.92436e-05	4.42356e-05	4.41336e-05	7.04574e-05	3.148e-05	6.74478e-05	6.57419e-05	7.30744e-05	4.38013e-05	5.64228e-05	5.86609e-05	5.32831e-05	4.31975e-05	3.1702e-05	4.49178e-05	4.4951e-05	4.47535e-05	4.47838e-05	4.49856e-05
neg7190	PE(16:0/22:6)	762.512	426.349	0.00759117	0.0120629	0.00884731	0.0104328	0.00878966	0.0120737	0.00999193	0.00856413	0.00950171	0.0088403	0.00859175	0.0100252	0.00941642	0.0100644	0.0102446	0.00884443	0.00990286	0.0106275	0.00798689	0.0083265	0.00982423	0.0133641	0.0112014	0.00954441	0.00903518	0.00904185	0.00900213	0.00900821	0.0090488
neg6404	Cer/AP(t20:0/24:2)	706.628	581.584	2.22592e-07	2.77748e-06	6.50548e-10	7.60864e-07	6.46842e-07	8.9443e-07	3.63678e-07	2.79554e-07	3.56596e-07	2.7577e-07	1.47962e-06	5.43931e-07	5.07816e-07	3.55483e-06	1.87473e-06	6.02498e-07	2.38362e-06	1.57637e-06	7.5378e-07	7.72594e-07	2.83682e-07	8.0128e-07	6.09256e-06	4.69782e-05	1.42677e-07	1.42782e-07	5.70173e-10	1.42251e-07	1.42892e-07
neg9027	SQDG(19:0/19:0)	877.613	486.625	5.46029e-06	5.06494e-06	2.70729e-06	1.03204e-05	9.74157e-06	1.17459e-06	6.60789e-06	4.47611e-06	9.23732e-06	4.23465e-06	1.43753e-05	6.46012e-06	2.96304e-06	1.37135e-05	1.01935e-05	9.98287e-06	9.00183e-06	1.79939e-05	4.62776e-06	5.68361e-06	8.51888e-06	3.68221e-06	4.70483e-06	2.804e-06	7.32155e-06	6.81279e-06	6.89761e-06	6.9988e-06	7.28614e-06
neg8550	SQDG(18:0/18:0)	849.578	455.617	2.41492e-05	2.70559e-05	1.55714e-05	2.48321e-05	2.3763e-05	1.56225e-05	2.20619e-05	2.50457e-05	2.87283e-05	2.65875e-05	3.38614e-05	2.45291e-05	1.91677e-05	3.8882e-05	2.5162e-05	3.06018e-05	3.32051e-05	4.33252e-05	2.22699e-05	2.42351e-05	2.82555e-05	3.07382e-05	2.00518e-05	2.06488e-05	2.31339e-05	2.31178e-05	2.2353e-05	2.26376e-05	2.34016e-05
neg8424	SQDG(18:2/18:2)	841.522	455.041	0.000141092	0.000135981	0.00011156	0.000129006	0.000128828	0.000106265	0.000158054	0.000134555	0.000122426	0.000112035	0.000121078	0.000136553	0.000140633	0.000156384	9.35396e-05	9.88726e-05	0.000102222	9.43615e-05	9.62498e-05	0.000106334	0.000133642	9.7507e-05	8.07609e-05	6.82425e-05	9.47731e-05	9.4843e-05	9.44264e-05	9.44902e-05	9.4916e-05
neg7654	SQDG(16:0/16:0)	793.558	413.279	1.37132e-05	1.51361e-05	1.62863e-05	9.96631e-06	2.10834e-05	1.52701e-05	2.00116e-05	3.00441e-05	1.79689e-05	2.4964e-05	1.37979e-05	2.49773e-05	1.79087e-05	1.37482e-05	1.81432e-05	1.84345e-05	1.58098e-05	1.62517e-05	2.04226e-05	2.34693e-05	2.17208e-05	1.35522e-05	2.4195e-05	2.39568e-05	1.4439e-05	1.44496e-05	1.43861e-05	1.43959e-05	1.44607e-05
neg8367	SQDG(18:3/18:3)	837.542	375.371	0.000415639	0.000405549	0.000577256	0.000568485	0.000570558	0.000531686	0.000517587	0.000533378	0.000596521	0.000606202	0.000535989	0.000497913	0.000553534	0.000467135	0.000718379	0.000560408	0.000598626	0.00062831	0.000629944	0.000625379	0.000503667	0.000573866	0.000541779	0.000677742	0.000526639	0.000527027	0.000524712	0.000525067	0.000527433
neg8901	SQDG(19:2/19:2)	869.557	367.696	3.80933e-05	4.51018e-05	4.20979e-05	4.93538e-05	5.56504e-05	4.0925e-05	4.26005e-05	5.11984e-05	5.20118e-05	5.22321e-05	5.52035e-05	4.59681e-05	4.36688e-05	5.37566e-05	5.00589e-05	5.5896e-05	4.88507e-05	4.92538e-05	4.44406e-05	4.36199e-05	4.05342e-05	4.4549e-05	3.80353e-05	4.26382e-05	4.78126e-05	4.78479e-05	4.76377e-05	4.76699e-05	4.78847e-05
neg8062	SQDG(17:1/17:1)	817.523	336.172	2.21755e-06	4.97539e-07	5.43932e-07	4.69135e-06	5.44906e-07	1.48231e-06	5.09455e-06	1.65729e-06	4.51332e-06	9.69422e-07	1.24779e-06	1.50279e-06	8.7406e-07	1.71023e-06	1.05582e-06	2.16803e-06	1.26209e-06	1.48878e-06	1.61664e-06	1.99368e-06	4.15998e-06	4.33816e-06	3.24004e-06	3.38279e-06	4.40213e-06	4.40538e-06	4.38603e-06	4.389e-06	4.40877e-06
neg8492	SQDG(18:1/18:1)	845.536	328.195	1.28402e-05	1.35574e-05	1.46642e-05	1.35602e-05	1.58669e-05	1.18504e-05	1.10057e-05	1.19123e-05	1.37238e-05	1.28382e-05	1.3403e-05	1.33053e-05	1.41038e-05	1.17337e-05	1.66032e-05	1.50244e-05	1.58191e-05	1.15433e-05	1.15874e-05	1.23851e-05	9.799e-06	1.32586e-05	1.18101e-05	1.56835e-05	1.38554e-05	1.38657e-05	1.38047e-05	1.38141e-05	1.38763e-05
neg7874	PI(16:0/16:1)	807.503	338.413	0.000264566	0.000143468	0.000175575	0.000167983	0.000277364	0.000131431	0.000131257	0.000139768	0.000177525	0.000135801	0.000158976	0.000295531	0.000158725	0.000127719	0.000256414	0.0002009	0.00033573	0.000231584	0.000174274	0.000197416	0.00010766	0.000183984	0.000167482	0.000195668	0.00017828	0.000168607	0.000178243	0.000177998	0.000173721
neg9542	PI(18:0/22:4)	913.583	417.227	0.000255132	0.000332605	0.000305165	0.000337887	0.000400641	0.000330435	0.000265024	0.000304694	0.000405319	0.000552228	0.000484434	0.000319265	0.000306173	0.0002966	0.000587825	0.000589652	0.000477679	0.000554535	0.000400922	0.000335874	0.000314562	0.000509295	0.000361723	0.00041326	0.000373396	0.000373671	0.00037203	0.000372281	0.000373959
neg6245	Cer/AP(t20:0/23:1)	694.637	622.922	0.000176029	0.000169455	0.000147996	0.000141224	0.000143272	0.000160685	0.000157319	0.000169018	0.000171134	0.000165196	0.000212988	0.000156873	0.000108665	0.000155231	0.000167564	0.000246858	0.00023045	0.00024892	0.000263799	0.000237898	0.000174209	0.00016511	0.000102251	0.000169036	0.000155869	0.000155984	0.000155299	0.000155404	0.000156104
neg6037	Cer/AP(t20:1/22:1)	678.578	615.806	7.15954e-06	1.16933e-05	5.15682e-06	6.78884e-06	6.57123e-06	5.72505e-06	9.08336e-06	1.01746e-05	8.39527e-06	8.86767e-06	1.037e-05	8.63083e-06	6.60585e-06	1.28638e-05	5.44e-06	7.22334e-06	6.44597e-06	1.39943e-05	6.59684e-06	7.11518e-06	9.04846e-06	8.75672e-06	6.15273e-06	6.47463e-06	6.0237e-06	5.57569e-06	5.81336e-06	5.88232e-06	5.90481e-06
neg6066	Cer/AP(t20:0/22:1)	680.481	578.841	2.88346e-05	7.13701e-06	1.46585e-05	8.43429e-06	1.18814e-05	9.63405e-06	9.69188e-06	8.27136e-06	8.04867e-06	9.16534e-06	8.93013e-06	1.26911e-05	1.9269e-05	8.52986e-06	9.54043e-06	8.71474e-06	7.19535e-06	6.96063e-06	7.25376e-06	7.68603e-06	7.59118e-06	4.58395e-06	9.68871e-06	8.4884e-06	2.69511e-06	2.6971e-06	2.68525e-06	2.68706e-06	2.69917e-06
neg8613	OxPC(16:0/18:1+3O)	852.58	447.031	0.000213324	0.000227022	0.000242048	0.000177504	0.000230994	0.000236574	0.000205531	0.000205196	0.000209704	0.000229275	0.000191404	0.000218616	0.000227441	0.000189991	0.000199308	0.000244481	0.000221612	0.000192852	0.000234323	0.000238111	0.000217193	0.000222602	0.000220615	0.000262924	0.000216232	0.000218529	0.000218462	0.000218104	0.000216066
neg8735	PC(18:0/20:1)	860.64	553.265	0.000773636	0.000698928	0.000626847	0.000747563	0.000760402	0.000790664	0.000627566	0.000726758	0.00103185	0.00107993	0.000487242	0.000714799	0.000654102	0.000728677	0.000880931	0.000698967	0.000677768	0.00066114	0.000716662	0.000672933	0.00092074	0.000653279	0.000485604	0.000777914	0.000716967	0.000717497	0.000714345	0.000714827	0.000718049
neg7622	PC(18:0e/16:0)	792.592	557.933	2.59517e-05	1.8782e-05	1.82351e-05	2.1268e-05	2.075e-05	2.18939e-05	1.26785e-05	2.42047e-05	1.47036e-05	2.38947e-05	2.24831e-05	2.77012e-05	2.87412e-05	1.3788e-05	2.2825e-05	1.97677e-05	1.49726e-05	1.44392e-05	2.07824e-05	1.34974e-05	1.10217e-05	1.62709e-05	1.67613e-05	2.17129e-05	1.61964e-05	1.65036e-05	1.59862e-05	1.5882e-05	1.65177e-05
neg9520	PI(20:1/20:4)	911.558	372.153	9.38777e-05	8.13674e-05	7.78227e-05	0.00012883	0.000112914	7.85914e-05	0.000130321	9.91425e-05	0.000119775	0.000117488	0.000109976	0.000122992	9.64475e-05	0.000113864	0.00012259	9.14498e-05	0.00013336	0.0001165	8.65569e-05	0.000101786	0.000124029	0.000124419	7.06341e-05	9.92704e-05	0.000100122	0.000100196	9.97556e-05	9.9823e-05	0.000100273
neg9365	SHexCer(d43:3)	900.628	445.275	2.20303e-05	4.17555e-05	2.43955e-05	2.74355e-05	3.01477e-05	2.40762e-05	2.85967e-05	3.3014e-05	1.91821e-05	3.62424e-05	4.02608e-05	3.75554e-05	2.44047e-05	3.88004e-05	2.62356e-05	2.89978e-05	2.73447e-05	4.53434e-05	3.05708e-05	2.55663e-05	2.92777e-05	3.60512e-05	2.03896e-05	2.18476e-05	2.68091e-05	2.68289e-05	2.6711e-05	2.67291e-05	2.68495e-05
neg9359	PC(20:3/22:6)	900.57	371.803	3.12494e-05	3.03493e-05	1.80987e-05	1.80079e-05	2.01779e-05	2.03159e-05	3.33886e-05	2.59354e-05	1.69838e-05	1.40114e-05	1.6671e-05	2.80351e-05	2.42279e-05	2.72632e-05	4.97984e-06	1.43766e-05	3.12665e-07	1.14684e-05	1.11878e-05	1.82234e-05	2.57442e-05	1.45108e-05	1.02417e-05	7.46355e-06	1.69121e-05	1.69246e-05	1.68502e-05	1.68616e-05	1.69376e-05
neg8764	PI(18:0/18:2)	861.551	377.882	5.85369e-05	6.32561e-05	5.66538e-05	7.00188e-05	0.000142697	4.42527e-05	7.73975e-05	7.02798e-05	7.41362e-05	7.19262e-05	7.4979e-05	6.98826e-05	5.41757e-05	0.000107015	7.78699e-05	0.00012813	7.32601e-05	8.22171e-05	6.73341e-05	6.4235e-05	6.61631e-05	6.81798e-05	9.94812e-06	5.27057e-05	6.20983e-05	6.28461e-05	6.18383e-05	6.02848e-05	6.35006e-05
neg5693	Cer/AP(t20:0/20:1)	652.581	546.938	7.9181e-06	1.17876e-05	1.00987e-05	7.70451e-06	8.7887e-06	7.3315e-06	4.55956e-06	7.29687e-06	4.79145e-06	6.60482e-06	7.5778e-06	8.11815e-06	7.80582e-06	5.26616e-06	9.56612e-06	9.01871e-06	8.32704e-06	6.40197e-06	8.87292e-06	8.88836e-06	6.62538e-06	6.50363e-06	9.10226e-06	9.56053e-06	7.3684e-06	6.86525e-06	6.70173e-06	7.27541e-06	7.2089e-06
neg8671	PC(18:0/20:3)	856.608	493.053	0.000325681	0.000295858	0.00028675	0.000267478	0.000319773	0.000291615	0.000301525	0.000286205	0.000284036	0.000273929	0.000283289	0.000321169	0.000310065	0.000303724	0.000237829	0.000284313	0.000300845	0.000258871	0.000295764	0.000241619	0.000301112	0.000259468	0.000305436	0.000318498	0.000258433	0.000260665	0.000261414	0.000255899	0.000260926
neg8863	SQDG(18:1/20:4)	867.542	361.74	9.6876e-06	2.20149e-05	8.88689e-06	1.89292e-05	1.38203e-05	9.47556e-06	1.67796e-05	2.72561e-05	1.46109e-05	2.69064e-05	3.13545e-05	1.59242e-05	2.34027e-05	2.81685e-05	1.6554e-05	1.74275e-05	1.42457e-05	3.73919e-05	1.15886e-05	1.36328e-05	2.02408e-05	3.0303e-05	1.0059e-05	1.20488e-05	2.48935e-05	2.46482e-05	2.51724e-05	2.49522e-05	2.47144e-05
neg8967	PC(18:2/22:6)	874.545	369.348	2.35271e-06	1.09696e-05	7.65316e-06	4.00001e-06	7.51999e-06	1.37383e-06	5.01857e-06	2.3465e-06	1.98997e-06	2.31412e-05	9.87974e-06	5.46786e-06	7.25406e-06	1.79679e-06	6.40877e-06	7.12512e-06	3.7896e-06	1.0853e-05	8.23353e-06	2.37785e-06	6.55938e-06	8.4815e-06	2.97513e-06	7.50606e-06	4.7762e-06	7.65879e-06	6.19447e-06	5.51029e-06	6.48681e-06
neg9183	SQDG(18:0/21:2)	887.615	438.341	1.05138e-05	1.4313e-05	8.33008e-06	1.34705e-05	1.54604e-05	9.07764e-06	1.40136e-05	1.93174e-05	1.21122e-05	1.54647e-05	2.21603e-05	1.52564e-05	1.47953e-05	3.11581e-05	1.40039e-05	1.62902e-05	4.67801e-06	3.27999e-05	1.33144e-05	1.3495e-05	1.95539e-05	1.68858e-05	1.59859e-06	1.33172e-05	1.42094e-05	1.47223e-05	1.38091e-05	1.4064e-05	1.4518e-05
neg9543	SQDG(23:0/18:3)	913.584	324.226	5.11694e-06	4.73991e-06	5.18548e-06	3.45427e-06	4.74798e-06	4.52762e-06	4.05125e-06	4.7414e-06	4.80834e-06	4.42202e-06	3.87569e-06	3.87638e-06	5.28717e-06	4.90199e-06	4.23736e-06	3.55652e-06	4.30642e-06	3.57502e-06	3.64881e-06	3.9122e-06	3.97696e-06	3.86558e-06	4.27885e-06	4.38903e-06	8.18787e-06	8.19391e-06	8.15792e-06	8.16343e-06	8.20021e-06
neg7189	PC(16:1e/16:0)	762.582	520.077	1.89083e-05	2.4852e-05	1.68823e-05	2.13152e-05	1.77273e-05	1.33323e-05	2.06268e-05	1.90232e-05	1.65966e-05	1.65289e-05	2.52945e-05	1.91831e-05	1.86661e-05	2.56604e-05	1.94843e-05	2.71287e-05	2.52626e-05	2.7279e-05	2.06457e-05	2.2581e-05	2.47674e-05	2.31473e-05	1.52719e-05	1.46529e-05	1.87226e-05	1.87364e-05	1.86541e-05	1.86667e-05	1.87508e-05
neg8994	SHexCer(d41:1)	876.628	474.094	1.406e-05	1.36677e-05	1.33599e-05	1.87441e-05	1.44027e-05	1.11132e-05	1.94413e-05	1.86552e-05	8.99319e-06	7.84158e-06	3.80734e-05	1.24654e-05	1.44455e-05	2.22152e-05	1.20924e-05	2.77704e-05	3.17856e-05	2.58554e-05	1.60709e-05	1.93523e-05	2.44096e-05	3.13922e-05	2.23727e-05	1.51941e-05	1.92515e-05	1.92657e-05	1.9181e-05	1.9194e-05	1.92805e-05
neg8993	PC(18:1/22:6)	876.578	419.069	0.00143837	0.00202644	0.00159221	0.00191216	0.00196457	0.00191531	0.00238649	0.00217812	0.00221065	0.00243563	0.00188122	0.00162982	0.00159804	0.00197092	0.00174289	0.00199379	0.00194439	0.00205563	0.00186439	0.0019997	0.00197506	0.0020483	0.00168288	0.00211383	0.00214005	0.00214163	0.00213222	0.00213366	0.00214328
neg8087	SQDG(18:0/16:1)	819.511	291.144	1.31116e-05	1.43969e-05	3.74631e-05	3.39612e-05	3.05535e-05	3.56338e-05	2.59154e-05	3.0574e-05	2.85704e-05	2.16606e-05	2.62044e-05	2.01603e-05	2.86443e-05	1.65954e-05	3.58356e-05	3.48733e-05	3.52748e-05	2.25351e-05	3.38103e-05	4.09092e-05	2.13342e-05	3.49537e-05	4.44787e-05	4.11416e-05	2.8344e-05	2.83649e-05	2.82403e-05	2.82594e-05	2.83867e-05
neg8328	PI(16:0/18:1)	835.533	374.836	0.00696756	0.00629336	0.00959421	0.00831804	0.00865031	0.00790707	0.00813556	0.00841993	0.00912512	0.0103485	0.00839041	0.0076518	0.008858	0.00731234	0.0117667	0.00971441	0.00900491	0.0103907	0.0099636	0.00979086	0.00818097	0.00849086	0.00853471	0.00928505	0.00822745	0.00823353	0.00819736	0.00820289	0.00823986
neg5675	Cer/AP(t20:0/20:2)	650.574	546.919	8.86704e-05	0.000108376	9.50064e-05	7.70419e-05	9.56332e-05	8.29524e-05	6.09221e-05	8.06953e-05	6.76567e-05	7.17612e-05	8.01029e-05	9.52253e-05	8.45651e-05	6.36509e-05	7.21709e-05	9.70179e-05	8.5689e-05	7.27015e-05	9.87515e-05	9.6313e-05	6.83432e-05	6.96751e-05	7.5215e-05	8.80412e-05	7.7186e-05	7.7243e-05	7.69036e-05	7.69556e-05	7.73024e-05
neg9355	OxPC(18:0/20:5+3O(2Cyc))	900.57	411.747	3.4714e-05	3.06964e-05	3.57124e-05	3.35435e-05	3.87065e-05	3.7459e-05	4.30673e-05	3.65341e-05	4.41953e-05	4.45151e-05	3.17339e-05	3.87269e-05	4.19284e-05	2.87007e-05	4.54485e-05	4.90748e-05	3.91175e-05	4.26996e-05	4.64292e-05	4.64503e-05	2.50672e-05	4.15799e-05	5.69763e-05	3.86486e-05	3.74862e-05	3.75139e-05	3.73491e-05	3.73743e-05	3.75427e-05
neg9399	Cer/EODS(d14:0/26:1/O/18:0)	902.838	879.897	0.000192562	0.000162951	0.00015641	0.000160144	0.000148353	0.000153511	0.000177526	0.000153319	0.000164784	0.000152465	0.000151811	0.000170891	0.000171833	0.000160964	0.000134923	0.000150174	0.000152452	0.000140906	0.000158903	0.000151236	0.000168873	0.000149811	0.000139817	0.000146174	0.000147644	0.000147753	0.000147104	0.000147203	0.000147867
neg12143	Cer/EODS(d26:0/42:1/O/20:1)	1321.32	581.552	3.39325e-07	1.89636e-06	1.20051e-06	8.99581e-07	6.16679e-06	1.02395e-06	2.19512e-06	1.58721e-06	3.07194e-06	2.74666e-06	8.8091e-07	6.6107e-07	1.4126e-06	5.33901e-06	4.80075e-07	4.71466e-07	1.25652e-06	6.11822e-07	2.75557e-06	7.18605e-07	3.1884e-06	8.43888e-07	5.23566e-07	1.18154e-06	0.000220458	0.00022477	0.000228481	0.000223242	0.000221079
neg9199	SHexCer(d42:2)	888.625	477.439	4.33735e-05	4.5175e-05	3.46044e-05	6.21478e-05	5.63446e-05	4.50998e-05	6.44623e-05	7.87424e-05	5.83645e-05	7.46956e-05	7.22729e-05	6.63845e-05	5.22656e-05	8.79268e-05	6.79316e-05	6.60701e-05	6.103e-05	0.000136641	5.46844e-05	5.80419e-05	8.41096e-05	8.02912e-05	4.14386e-05	5.85256e-05	6.49197e-05	6.49676e-05	6.46822e-05	6.47259e-05	6.50176e-05
neg9564	SQDG(21:0/20:2)	915.603	328.68	1.27051e-05	1.4602e-05	1.42162e-05	1.18287e-05	1.4989e-05	1.26432e-05	1.25369e-05	1.50527e-05	1.62344e-05	1.65078e-05	1.39724e-05	1.19053e-05	1.39677e-05	1.63072e-05	1.57117e-05	1.18022e-05	1.40596e-05	1.47241e-05	1.18917e-05	1.32615e-05	1.32222e-05	1.30542e-05	1.10934e-05	1.63653e-05	1.96616e-05	1.96761e-05	1.95896e-05	1.96029e-05	1.96912e-05
neg8009	PE(20:4/22:4)	814.54	435.082	5.48874e-05	9.92453e-05	9.83892e-05	0.000127669	0.000115704	0.000126732	0.000116059	0.000187315	0.000177559	7.41943e-05	6.78434e-05	8.81969e-05	0.000130909	8.00819e-05	6.73904e-05	6.78219e-05	7.58789e-05	0.000110728	7.35043e-05	9.46007e-05	8.28201e-05	7.2513e-05	9.37072e-05	9.30283e-05	7.52373e-05	7.52929e-05	7.49621e-05	7.50128e-05	7.53508e-05
neg6486	Cer/ADS(d23:0/19:0)	712.632	622.984	2.25483e-05	2.00787e-05	1.90279e-05	1.74484e-05	1.58507e-05	1.86704e-05	1.86873e-05	1.93975e-05	1.95121e-05	2.00789e-05	2.742e-05	1.8521e-05	1.39363e-05	1.90183e-05	2.07153e-05	2.86967e-05	2.79169e-05	3.08792e-05	3.0997e-05	2.88086e-05	2.24009e-05	2.05331e-05	2.63066e-05	2.07521e-05	1.78198e-05	1.78329e-05	1.77546e-05	1.77666e-05	1.78466e-05
neg7928	OxPG(18:0/20:5+1O(1Cyc))	809.516	396.581	6.44338e-05	6.95357e-05	5.97852e-05	4.62576e-05	0.000113789	5.7407e-05	8.04711e-05	0.000164451	6.2632e-05	6.22163e-05	0.000100209	0.000167232	0.000139605	3.48519e-05	5.59795e-05	3.86271e-05	7.33269e-05	4.10411e-05	0.000148232	0.000115559	7.66046e-05	3.02622e-05	6.8518e-05	5.0002e-05	6.32479e-05	6.32946e-05	6.30165e-05	6.30591e-05	6.33433e-05
neg8460	SQDG(18:0/18:3)	843.523	302.052	8.18606e-06	1.50917e-05	3.09024e-05	2.14881e-05	2.25136e-05	1.81371e-05	1.67466e-05	1.31812e-05	2.27679e-05	1.917e-05	1.68945e-05	9.0698e-06	1.31782e-05	1.2714e-05	1.99735e-05	2.37469e-05	3.241e-05	1.43328e-05	2.79518e-05	2.60354e-05	1.3939e-05	2.33543e-05	7.12997e-05	3.76716e-05	1.77822e-05	1.77953e-05	1.77172e-05	1.77291e-05	1.7809e-05
neg7764	PC(16:1/18:2)	800.546	398.76	4.31857e-05	4.58753e-05	4.97579e-05	4.96175e-05	5.73564e-05	6.73972e-05	0.000136348	6.98782e-05	7.48602e-05	8.41801e-05	4.12155e-05	4.94694e-05	3.92312e-05	4.51908e-05	5.69101e-05	6.6219e-05	4.84378e-05	6.03454e-05	6.11277e-05	7.07671e-05	5.34128e-05	5.59592e-05	5.51685e-05	7.39271e-05	6.4672e-05	6.72258e-05	6.62087e-05	6.45013e-05	6.61007e-05
neg8395	SQDG(18:0/18:5)	839.488	249.22	4.62773e-06	9.63793e-06	6.73929e-06	4.85732e-06	9.48854e-06	1.04821e-05	1.48856e-05	1.20731e-05	1.07745e-05	1.44773e-05	7.47437e-06	3.91303e-06	9.54787e-06	4.46223e-06	5.08037e-06	8.03558e-06	9.06274e-06	1.25216e-05	1.85531e-05	1.75448e-05	1.01912e-05	9.50082e-06	1.60894e-05	2.10818e-05	1.20731e-05	1.2082e-05	1.20289e-05	1.2037e-05	1.20913e-05
neg9579	SHexCer(d44:2)	916.656	487.654	9.14907e-06	8.6742e-06	6.16634e-06	1.31306e-05	7.89382e-06	5.21959e-06	1.39991e-05	1.31874e-05	9.74272e-06	1.11269e-05	2.18292e-05	8.57723e-06	9.36691e-06	2.19565e-05	1.10686e-05	1.9538e-05	1.56454e-05	2.14531e-05	7.63886e-06	1.12711e-05	1.70826e-05	2.07909e-05	1.24323e-05	7.41889e-06	1.36632e-05	1.22572e-05	1.35764e-05	1.41417e-05	1.26572e-05
neg9475	PI(18:1/22:6)	907.536	350.173	4.6508e-06	4.25016e-06	5.12796e-06	1.09571e-05	7.23034e-06	5.40916e-06	1.03384e-05	8.21393e-06	5.91329e-07	8.07345e-06	8.58631e-06	6.54727e-06	6.27029e-06	9.83058e-06	9.70375e-06	5.87381e-06	1.05218e-05	9.95494e-06	6.74369e-06	7.2127e-06	6.81996e-06	9.67272e-06	5.9947e-06	8.90489e-06	7.95929e-06	7.96516e-06	7.93017e-06	7.93553e-06	7.97129e-06
neg8023	SQDG(16:0/18:3)	815.488	260.48	5.2256e-06	8.48905e-06	7.906e-06	7.40926e-06	8.97564e-06	1.41528e-05	1.44619e-05	1.27271e-05	1.08258e-05	1.27906e-05	7.60247e-06	7.08826e-06	9.03641e-06	6.17644e-06	8.1753e-06	7.46657e-06	8.22677e-06	1.11113e-05	1.48382e-05	1.494e-05	1.29661e-05	1.16392e-05	9.60246e-06	1.42615e-05	1.19949e-05	1.20038e-05	1.19511e-05	1.19591e-05	1.2013e-05
neg9754	PI(20:4/22:6)	929.521	289.806	2.03313e-05	2.46102e-05	2.69701e-05	3.55404e-05	3.15758e-05	3.4873e-05	4.85933e-05	4.05821e-05	3.98423e-05	3.79322e-05	3.48531e-05	2.45328e-05	2.82207e-05	3.23356e-05	3.86621e-05	3.41337e-05	3.85881e-05	3.18419e-05	3.62894e-05	3.73905e-05	3.47126e-05	4.22641e-05	3.3091e-05	3.85315e-05	3.74011e-05	3.86054e-05	3.8009e-05	3.75042e-05	3.79205e-05
neg6800	PE(14:0/22:6)	734.484	363.598	3.71816e-05	4.66321e-05	4.40459e-05	4.4542e-05	4.27497e-05	2.93871e-05	4.40161e-05	4.48362e-05	3.69181e-05	2.7295e-05	4.8784e-05	2.18278e-05	1.75587e-05	4.02546e-05	7.78191e-05	7.81037e-05	6.26712e-05	4.89174e-05	0.000116975	5.44184e-05	6.54494e-05	4.36742e-05	8.38147e-05	0.000109163	5.16713e-05	5.10818e-05	5.25234e-05	5.16556e-05	5.13445e-05
neg5380	Cer/AP(t20:0/18:1)	624.557	541.09	6.99616e-05	5.55682e-05	6.8788e-05	4.76867e-05	5.0165e-05	6.37146e-05	4.5267e-05	5.17826e-05	5.28467e-05	5.20567e-05	5.5334e-05	4.66913e-05	4.87342e-05	3.14576e-05	6.37796e-05	8.03716e-05	6.64827e-05	5.47126e-05	9.54034e-05	8.6836e-05	4.84373e-05	4.88902e-05	7.45943e-05	7.81172e-05	5.92883e-05	5.93321e-05	5.90714e-05	5.91113e-05	5.93777e-05
neg8716	PI(16:0/20:3)	859.534	357.483	6.58054e-05	7.24425e-05	7.65411e-05	0.000112903	0.000100098	8.93686e-05	0.000105657	9.45636e-05	0.000106562	0.000107898	0.000100869	8.02751e-05	9.20833e-05	8.57283e-05	0.000114864	8.89288e-05	0.000104252	0.000112989	0.000128627	0.00010186	9.53093e-05	0.00011979	9.53067e-05	0.000123117	0.000100045	0.000100119	9.96787e-05	9.97461e-05	0.000100196
neg6480	PE(18:2e/17:1)	712.524	513.623	6.85532e-06	2.20771e-06	2.05818e-06	1.62359e-06	2.52809e-06	2.89698e-06	4.86731e-06	4.29243e-06	3.08329e-06	3.9262e-07	2.73048e-06	6.72413e-06	6.83144e-06	2.88418e-06	2.65034e-06	1.73129e-06	2.70024e-06	2.82489e-06	6.64612e-06	7.1541e-06	2.05389e-06	1.93045e-06	1.98859e-06	1.33056e-06	2.24157e-06	2.24323e-06	2.23337e-06	2.23488e-06	2.24495e-06
neg9398	SHexCer(d43:2)	902.644	473.21	6.78391e-06	1.4302e-05	1.23508e-05	1.40106e-05	1.15426e-05	1.00531e-05	1.44557e-05	9.27923e-06	1.08775e-05	1.78735e-05	3.0435e-05	8.41394e-06	5.97241e-06	1.74948e-05	1.32443e-05	2.00446e-05	2.25281e-05	2.56868e-05	1.46968e-05	1.46329e-05	1.69778e-05	3.23118e-05	1.46232e-05	2.01891e-05	1.53555e-05	1.53668e-05	1.52993e-05	1.53096e-05	1.53786e-05
neg8129	PE(18:0/24:4)	822.602	556.436	1.40124e-05	1.27972e-05	5.90073e-06	9.41657e-06	9.00701e-06	1.06418e-05	1.29638e-05	1.17283e-05	7.26106e-06	7.95596e-06	5.78684e-05	1.09794e-05	9.69731e-06	9.00659e-05	9.00285e-06	1.07442e-05	9.36594e-06	6.19402e-05	6.35731e-06	5.99265e-06	1.45041e-05	1.04096e-05	9.10954e-06	6.56545e-06	1.03848e-05	1.03925e-05	1.03469e-05	1.03538e-05	1.04005e-05
neg8344	OxPS(18:0/18:1+3O)	836.545	417.594	0.000228979	0.000333154	0.000541682	0.000331948	0.000472025	0.000548142	0.000873948	0.000329585	0.000640042	0.000449034	0.000498849	0.000257707	0.000425333	0.000218863	0.000914053	0.000672913	0.000673619	0.000853073	0.000777656	0.000708073	0.000439483	0.000911895	0.000934116	0.00107179	0.000543324	0.000543725	0.000541336	0.000541702	0.000544143
neg7041	PC(14:0/16:0)	750.53	414.668	0.000285619	0.000277354	0.00043917	0.000358645	0.000387572	0.000387365	0.000260609	0.000302973	0.000302416	0.000317553	0.000398239	0.000272794	0.000393057	0.000281654	0.000420449	0.000430906	0.000405276	0.000419776	0.000440768	0.000401489	0.0003142	0.000402383	0.000404704	0.000501514	0.0003473	0.000347556	0.00034603	0.000346263	0.000347824
neg8971	PC(21:0/18:1)	874.648	529.67	1.5264e-05	1.85987e-05	1.33964e-05	1.86957e-05	1.80769e-05	1.29645e-05	2.18198e-05	1.89961e-05	1.23094e-05	2.06786e-05	2.55148e-05	2.13729e-05	1.97001e-05	2.74687e-05	1.42415e-05	1.53957e-05	1.28639e-05	2.61447e-05	1.45894e-05	1.94703e-05	2.29441e-05	2.0511e-05	8.40118e-06	1.08762e-05	1.75291e-05	1.65277e-05	1.73729e-05	1.8303e-05	1.65297e-05
neg5865	Cer/AP(t23:2/18:0)	664.59	563.042	0.000193517	0.000173069	0.00039134	3.37877e-05	0.000443961	0.000426541	0.000334612	0.000467388	0.000163868	0.000167755	4.8785e-05	0.000339491	0.000319784	0.000275093	0.000362247	5.6462e-05	0.000204068	0.000347121	4.07553e-05	0.000324377	0.000348277	3.7205e-05	0.000417736	0.000272482	0.000335699	0.000335929	0.000332513	0.00033492	0.000336059
neg8945	PC(18:1e/22:1)	872.684	573.109	0.00247392	0.00224653	0.00186649	0.00258404	0.00207914	0.001754	0.00265588	0.00261223	0.00175958	0.00170818	0.00346699	0.00221709	0.00206259	0.00317354	0.00171797	0.0033051	0.00316482	0.00314042	0.0026693	0.00325567	0.00327353	0.00310149	0.00256674	0.0018766	0.00246163	0.00245857	0.00251402	0.00244484	0.00246889
neg9544	PI(20:2/20:2)	913.572	389.862	7.09413e-06	7.76736e-06	6.99365e-06	6.60368e-06	9.46605e-06	6.00213e-06	9.46442e-06	6.93116e-06	7.61484e-06	9.30274e-06	7.54469e-06	6.8405e-06	5.02665e-06	7.44077e-06	6.07884e-06	8.13029e-06	8.40292e-06	8.12617e-06	6.82212e-06	6.18189e-06	6.13902e-06	1.044e-05	6.98754e-06	6.59009e-06	7.01915e-06	7.02433e-06	6.99348e-06	6.9982e-06	7.02974e-06
neg7689	GlcADG(18:1/18:1)	795.553	466.247	1.75887e-05	5.12282e-06	1.6895e-05	1.44585e-05	1.37611e-05	1.39122e-05	1.55444e-05	1.33966e-05	1.47827e-05	1.5736e-05	1.88368e-05	1.47699e-05	4.66011e-06	1.5343e-05	1.34634e-05	1.13913e-05	4.54272e-06	1.30199e-05	1.44079e-05	1.41659e-05	2.05022e-05	8.74298e-06	1.33132e-05	1.29095e-05	1.14877e-05	1.14962e-05	1.14457e-05	1.14534e-05	1.1505e-05
neg7616	HBMP(12:0/12:0/12:0)	791.554	534.817	1.37918e-05	8.69704e-06	8.2306e-06	7.87216e-06	1.24312e-05	1.19235e-05	1.14137e-05	1.27791e-05	1.38979e-05	1.10809e-05	1.43758e-05	9.35697e-06	1.33867e-05	2.09393e-05	6.96791e-06	1.31523e-05	1.16634e-05	1.06762e-05	9.43426e-06	1.80616e-05	5.06629e-06	1.22914e-05	1.24433e-05	1.09481e-05	1.18507e-05	1.18595e-05	1.18074e-05	1.18154e-05	1.18686e-05
neg6219	Cer/AP(t18:2/25:0)	692.622	621.533	0.00013629	1.83913e-05	0.000122085	1.25229e-05	0.00011793	1.64366e-05	1.38193e-05	2.13888e-05	1.85076e-05	2.0162e-05	1.83384e-05	0.000159067	1.19178e-05	1.54096e-05	2.01177e-05	2.01378e-05	1.787e-05	2.56902e-05	2.40139e-05	2.05966e-05	1.37256e-05	1.31354e-05	2.04802e-05	2.03342e-05	1.439e-05	1.5474e-05	1.40842e-05	1.41491e-05	1.50173e-05
neg9515	PC(22:0/20:4)	910.664	566.521	9.21165e-05	9.12336e-05	8.44773e-05	0.000103917	9.18809e-05	7.36556e-05	9.49684e-05	0.000102698	7.30001e-05	7.08039e-05	0.00013874	9.63012e-05	8.33023e-05	0.000136356	8.98384e-05	0.000119412	0.000120647	0.000134185	0.000102452	0.000115959	0.000110487	0.000113666	8.7081e-05	8.62468e-05	9.50702e-05	9.34159e-05	9.5492e-05	9.51229e-05	9.41566e-05
neg8547	SQDG(17:0/19:0)	849.502	443.261	9.59794e-06	4.62985e-06	3.32537e-06	3.75972e-06	3.74652e-06	4.19046e-06	4.46973e-06	3.72561e-06	2.83716e-06	2.30679e-06	3.51735e-06	5.84877e-06	7.27819e-06	3.88612e-06	1.98587e-06	3.64925e-06	2.79867e-06	2.11131e-06	3.29395e-06	3.89975e-06	5.24254e-06	3.10316e-06	1.80312e-06	1.10824e-06	2.25545e-06	2.25711e-06	2.2472e-06	2.24872e-06	2.25885e-06
neg7382	PG(18:0/18:1)	775.551	411.809	2.29851e-05	1.97675e-05	2.85566e-05	3.34209e-05	3.31037e-05	3.14271e-05	5.80802e-05	7.15418e-05	4.64317e-05	3.82524e-05	3.37404e-05	4.04183e-05	4.09555e-05	4.57863e-05	3.89291e-05	3.14405e-05	1.93422e-05	3.77934e-05	2.5237e-05	5.28128e-05	3.70401e-05	3.32742e-05	2.10065e-05	3.27886e-05	3.73468e-05	3.73743e-05	3.72101e-05	3.72353e-05	3.74031e-05
neg9084	PI(16:0/22:6)	881.522	328.712	0.000399113	0.00039001	0.000428423	0.000948196	0.000607556	0.000365326	0.000779713	0.000584459	0.000713605	0.000674824	0.000772568	0.000747297	0.000558753	0.000795229	0.00100415	0.000533936	0.000758968	0.000902407	0.000526102	0.000651704	0.000777955	0.000852955	0.000440858	0.000723403	0.000650639	0.000643707	0.000654364	0.000650324	0.000646933
neg8781	SHexCer(d40:1)	862.6	486.575	1.02158e-05	1.28042e-05	4.35632e-06	2.10169e-05	1.83715e-05	4.6644e-06	2.46193e-05	2.99468e-05	1.51253e-05	5.96272e-06	1.51927e-05	2.81824e-05	2.04541e-05	1.95736e-05	1.34533e-05	5.01553e-06	1.37121e-05	1.30129e-05	8.28528e-06	1.97485e-05	1.83739e-05	1.51102e-05	8.20674e-06	1.05292e-05	1.03079e-05	1.03155e-05	1.02702e-05	1.02772e-05	1.03235e-05
neg12331	Cer/EODS(d30:0/42:0/O/18:2)	1395.34	599.982	6.12644e-07	1.8813e-06	8.84497e-07	1.02945e-06	3.8797e-06	8.30919e-07	1.88925e-06	1.07899e-06	2.09292e-06	2.33552e-06	9.40355e-07	6.13808e-07	1.27154e-06	4.35739e-06	1.41934e-07	3.96529e-07	7.96462e-07	7.62444e-07	2.41972e-06	1.1907e-06	2.92066e-06	8.12532e-07	8.28346e-07	1.39818e-06	0.000175447	0.000183512	0.000181217	0.000177732	0.000178399
neg7169	Cer/EOS(d14:1/13:1/O/18:2)	760.609	592.434	2.85753e-05	2.90237e-05	2.09138e-05	1.87662e-05	2.43958e-05	2.75003e-05	2.34435e-05	2.82705e-05	2.6398e-05	3.27005e-05	2.74224e-05	3.03301e-05	2.05439e-05	2.29856e-05	2.33607e-05	3.08776e-05	4.49588e-05	3.07807e-05	3.45301e-05	2.62723e-05	2.45872e-05	2.23272e-05	2.55189e-05	2.28073e-05	2.44835e-05	2.45016e-05	2.4394e-05	2.44105e-05	2.45205e-05
neg8674	Cer/EOS(d15:1/16:2/O/20:2)	856.679	549.528	0.0012813	0.0013704	0.00095679	0.00130868	0.00126116	0.000981183	0.00138349	0.00148265	0.00134094	0.00147307	0.00143777	0.00142156	0.00122571	0.00177862	0.00122702	0.00142815	0.00137995	0.00166972	0.00119948	0.00129379	0.00154501	0.00137797	0.00102977	0.00107052	0.00127027	0.0012712	0.00126562	0.00126647	0.00127218
neg8944	PC(16:2e/24:0)	872.677	548.869	0.000263537	0.000313441	0.000240581	0.00040103	0.000301473	0.000260025	0.000358379	0.000295029	0.000271475	0.000326212	0.000342427	0.000304734	0.000298968	0.000437814	0.000259067	0.000338157	0.000289195	0.00033714	0.000273852	0.000275818	0.000710081	0.000401621	0.000236936	0.000258698	0.000283954	0.000284164	0.000282915	0.000283106	0.000284382
neg7986	PE(18:1e/24:1)	812.657	630.301	1.16117e-05	1.32854e-05	9.84682e-06	1.66864e-05	1.37017e-05	1.21008e-05	1.74427e-05	1.64214e-05	2.01852e-05	2.0156e-05	1.81521e-05	1.21897e-05	1.15674e-05	2.31274e-05	1.77784e-05	2.09121e-05	1.98094e-05	2.59491e-05	1.45094e-05	1.80204e-05	1.92898e-05	1.95531e-05	1.3625e-05	1.57765e-05	1.65761e-05	1.65884e-05	1.65155e-05	1.65267e-05	1.66011e-05
neg8972	PC(18:0e/22:1)	874.692	573.089	0.00041422	0.000361066	0.000316126	0.000429874	0.000340603	0.000291843	0.000447045	0.000437691	0.00028804	0.000281219	0.000598416	0.00036082	0.000352857	0.000535627	0.00029096	0.000554991	0.000535169	0.0005228	0.000454609	0.000554917	0.000551453	0.000527496	0.000435333	0.000313803	0.000414063	0.000407139	0.00041847	0.000415724	0.000409267
neg4919	FAHFA(18:0/20:2)	589.518	262.589	1.73123e-05	2.77118e-05	3.22641e-05	2.84907e-05	2.78812e-05	3.52549e-05	2.79313e-05	3.09502e-05	3.74803e-05	3.49012e-05	2.88934e-05	2.61223e-05	2.74097e-05	2.263e-05	2.97053e-05	3.1941e-05	2.95789e-05	3.62282e-05	3.25638e-05	3.87134e-05	3.09687e-05	3.3806e-05	2.87253e-05	3.37764e-05	3.45121e-05	3.27909e-05	3.40381e-05	3.44822e-05	3.36831e-05
neg7597	PE(18:0/22:6)	790.539	474.856	0.0173545	0.0178667	0.0180504	0.0216988	0.0193567	0.0184269	0.0218942	0.0199912	0.0217623	0.021107	0.0189516	0.0180127	0.0195876	0.0199858	0.021916	0.0183577	0.0208088	0.0215701	0.0190924	0.0205992	0.0211114	0.0198538	0.017354	0.0217346	0.0191896	0.01959	0.0194024	0.0194705	0.0191985
neg8795	PI(18:0/18:1)	863.568	419.249	0.000174715	0.000129972	0.000221364	0.000218451	0.0002253	0.000256817	0.000260693	0.000325231	0.000196168	0.000296013	0.00058122	0.000457383	0.000268831	0.000303045	0.000376337	0.000274402	0.000212273	0.000732327	0.000489186	0.000434471	0.000361113	0.000496925	0.000217396	0.000207053	0.000331652	0.000331897	0.000330439	0.000330662	0.000332152
neg7863	PC(16:0/18:0)	806.601	593.32	6.19285e-05	4.83761e-05	5.93565e-05	3.80924e-05	5.28506e-05	5.48026e-05	4.8241e-05	5.36863e-05	4.56375e-05	5.55472e-05	5.08731e-05	5.93047e-05	5.35666e-05	4.14199e-05	4.86328e-05	5.62453e-05	5.04292e-05	6.10336e-05	6.71187e-05	5.38695e-05	5.0114e-05	4.87104e-05	5.86534e-05	5.07864e-05	4.05157e-05	3.57518e-05	3.9348e-05	4.03748e-05	3.83406e-05
neg7322	PE(18:0/20:2)	770.533	534.408	3.01932e-06	1.69245e-06	1.71004e-05	1.08389e-05	9.46249e-06	1.08846e-05	1.15402e-05	4.38404e-06	1.41044e-06	6.30297e-10	1.53638e-05	3.16825e-06	1.08072e-05	6.78693e-10	1.1964e-05	1.35716e-05	1.58515e-05	5.99385e-10	1.51498e-05	1.89464e-05	1.10741e-05	1.32182e-05	2.06524e-05	1.34354e-05	9.46581e-06	9.4728e-06	9.43118e-06	9.43756e-06	9.48008e-06
neg8868	SQDG(18:0/20:5)	867.52	303.312	1.58943e-05	2.25788e-05	3.37511e-05	2.54014e-05	2.81706e-05	2.09261e-05	1.46202e-05	1.77726e-05	2.12625e-05	1.8708e-05	2.28808e-05	1.8077e-05	2.41816e-05	1.49181e-05	2.72425e-05	3.38168e-05	3.96865e-05	1.82649e-05	4.55144e-05	2.68726e-05	1.60293e-05	2.58325e-05	7.01668e-05	4.38247e-05	2.12733e-05	2.1289e-05	2.11954e-05	2.12098e-05	2.13053e-05
neg4311	LPE(22:4)	528.308	103.54	2.45388e-05	4.82878e-05	5.77197e-05	3.59156e-05	3.64197e-05	4.70017e-05	4.80125e-05	3.31687e-05	4.61227e-05	5.44954e-05	3.97624e-05	2.45184e-05	3.10849e-05	4.34615e-05	3.86971e-05	5.69111e-05	4.54436e-05	3.25727e-05	3.61224e-05	7.33741e-05	4.7125e-05	5.60508e-05	8.57289e-05	6.13668e-05	6.25953e-05	6.26415e-05	6.23663e-05	6.24084e-05	6.26897e-05
neg7541	PS(18:1/18:1)	786.533	396.671	0.00200402	0.00255458	0.00367072	0.00292665	0.00159201	0.0027857	0.00329625	0.00322585	0.0027379	0.00352189	0.00362698	0.00275517	0.00313702	0.00305122	0.00350304	0.00296913	0.00331055	0.00326773	0.00338577	0.00293863	0.00286043	0.00249919	0.0035643	0.00328292	0.00281227	0.00281434	0.00280198	0.00280387	0.00281651
neg7658	SQDG(14:0/18:0)	793.504	342.827	6.45158e-05	8.09179e-05	8.18771e-05	0.000104041	8.41731e-05	7.83032e-05	0.000102736	8.72355e-05	8.79432e-05	7.72748e-05	8.7278e-05	7.54471e-05	8.86778e-05	9.8907e-05	9.55435e-05	8.39917e-05	9.55091e-05	9.37813e-05	7.94145e-05	8.03063e-05	9.15513e-05	9.58029e-05	8.25212e-05	8.95952e-05	8.27335e-05	8.27946e-05	8.24309e-05	8.24865e-05	8.28583e-05
neg8923	PI(17:0/20:4)	871.536	363.611	6.25386e-05	7.34567e-05	7.79033e-05	0.000109086	9.05002e-05	8.53733e-05	0.000104005	0.00010403	0.000126325	0.000129532	9.60162e-05	7.66965e-05	8.64527e-05	8.26532e-05	0.000134351	0.000103492	0.000107163	0.00011701	9.69058e-05	0.000114309	9.04446e-05	0.000108985	8.9096e-05	0.000128939	0.000102771	0.000102847	0.000102395	0.000102465	0.000102926
neg7180	OxPG(16:0/18:1+1O(1Cyc))	761.504	367.955	4.86423e-06	5.18815e-06	4.24935e-06	3.48647e-06	4.06632e-06	4.32896e-06	5.52836e-06	4.82629e-06	4.4615e-06	3.31522e-06	4.2834e-06	2.68838e-06	2.67285e-06	4.08525e-06	5.49058e-06	6.32846e-06	4.46474e-06	4.4251e-06	1.16889e-05	4.93955e-06	7.34866e-06	4.45614e-06	7.90572e-06	8.74768e-06	4.94364e-06	5.01584e-06	5.07725e-06	5.04079e-06	4.91481e-06
neg8007	PC(18:2e/18:1)	814.549	526.787	1.57274e-05	1.99312e-05	7.97392e-06	1.16792e-05	1.25303e-05	6.98574e-06	1.154e-05	1.6284e-05	1.21919e-05	1.40418e-05	1.54092e-05	1.80887e-05	1.38853e-05	2.1872e-05	8.84431e-06	1.87762e-05	1.15744e-05	1.7465e-05	1.08214e-05	1.1814e-05	1.75778e-05	1.19429e-05	7.97545e-06	7.68611e-06	1.21122e-05	1.21211e-05	1.20679e-05	1.2076e-05	1.21304e-05
neg6820	PE(16:0/20:5)	736.494	404.26	5.76539e-05	8.01031e-05	7.69242e-05	5.20977e-05	6.60459e-05	8.6263e-05	7.89251e-05	0.000156398	0.000227892	0.00021058	0.000133789	5.27203e-05	6.55792e-05	0.000100253	0.000113098	0.000160086	6.5296e-05	0.000194515	8.51445e-05	8.45194e-05	0.000109498	8.43969e-05	8.27587e-05	0.00011715	6.95604e-05	6.72756e-05	6.85561e-05	6.89274e-05	6.87901e-05
neg8276	SHexCer(d38:2)	832.564	373.728	3.48181e-05	4.90473e-05	3.58841e-05	3.57167e-05	4.30222e-05	2.90428e-05	3.75593e-05	3.84657e-05	4.08496e-05	5.54151e-05	5.41134e-05	4.19362e-05	3.11242e-05	6.01911e-05	2.71395e-05	5.81287e-05	3.67747e-05	6.45527e-05	4.17442e-05	3.52889e-05	2.37329e-05	5.38256e-05	3.02754e-05	3.76117e-05	4.01298e-05	4.3356e-05	4.2594e-05	4.18201e-05	4.09131e-05
neg8727	SHexCer(d40:2)	860.593	416.969	0.000465288	0.000690012	0.00043785	0.000453251	0.000669178	0.000448551	0.000438101	0.000634677	0.000634327	0.000900343	0.0010061	0.000551152	0.000474647	0.000696476	0.000673126	0.00109704	0.000763989	0.00135575	0.000583909	0.000594599	0.00060721	0.000883445	0.000623153	0.000655692	0.000717167	0.000717696	0.000714544	0.000715026	0.000718249
neg9390	PC(20:2/22:6)	902.606	415.873	0.000138653	0.000215422	0.000143089	0.000120015	0.000192537	0.000153012	0.000140652	0.000178267	0.000138789	0.000282279	0.00024197	0.000177743	0.000158835	0.00019655	0.000170001	0.000244368	0.000154728	0.000301913	0.000202747	0.000179652	0.000170269	0.00023886	0.00017996	0.000185509	0.000188767	0.000188906	0.000188077	0.000188204	0.000189052
neg9318	PI(19:1/20:4)	897.504	407.165	1.39679e-06	1.89581e-06	1.73138e-06	1.34221e-06	1.69203e-06	1.63182e-06	2.62246e-06	1.68316e-06	2.09006e-06	2.1886e-06	1.85135e-06	1.63573e-06	2.04196e-06	2.02321e-06	1.32704e-06	2.63831e-06	1.50032e-06	1.2538e-06	2.13873e-06	1.73463e-06	2.8351e-06	2.22146e-06	1.73457e-06	1.50185e-06	1.2855e-06	1.28232e-06	1.37454e-06	1.3165e-06	1.26126e-06
neg9333	PC(20:4/22:6)	898.486	423.31	1.44749e-05	5.15828e-06	4.06987e-06	6.16073e-06	4.71152e-06	3.60204e-06	6.34711e-06	2.79803e-06	2.6398e-06	2.09737e-06	5.32492e-06	9.16206e-06	8.19026e-06	1.09062e-05	3.29799e-06	3.40269e-06	5.45079e-06	4.30729e-06	5.17246e-06	4.56344e-06	4.97559e-06	3.8453e-06	3.41373e-06	5.74947e-07	2.5102e-06	1.6346e-06	2.446e-06	2.69977e-06	2.00622e-06
neg7428	SHexCer(d34:1)	778.505	312.008	8.48077e-07	1.66435e-06	3.11052e-06	1.6662e-06	2.22477e-06	8.91305e-07	1.57644e-06	1.99323e-06	6.36933e-07	3.53387e-07	1.05894e-06	1.47099e-06	1.54843e-06	1.32862e-06	6.59752e-07	1.32536e-06	2.05091e-06	2.80648e-06	2.72208e-06	1.37911e-06	1.08139e-06	1.96654e-06	2.53523e-06	2.64971e-06	3.16062e-06	3.48214e-06	3.13838e-06	3.15723e-06	3.32027e-06
neg8293	PI(17:1/17:1)	833.517	344.569	0.000547388	0.000336125	0.000559515	0.000662534	0.000699701	0.000617977	0.00063124	0.000645257	0.000654026	0.000630049	0.000584437	0.000631025	0.000604869	0.000635953	0.000641075	0.000602049	0.000705951	0.000563713	0.000595621	0.000603226	0.000551387	0.00064246	0.000541485	0.000604028	0.000575025	0.000575449	0.000572921	0.000573308	0.000575892
neg7230	PC(16:0e/16:0)	764.584	498.396	4.88986e-05	4.49981e-05	8.97632e-05	6.41088e-05	6.68692e-05	6.38786e-05	4.51101e-05	4.6955e-05	4.05271e-05	3.44972e-05	7.14751e-05	4.88146e-05	7.37852e-05	4.09461e-05	6.15371e-05	7.82674e-05	7.22914e-05	5.23841e-05	7.93012e-05	7.09889e-05	5.24935e-05	6.96034e-05	7.8983e-05	7.83318e-05	5.58359e-05	5.58771e-05	5.56316e-05	5.56692e-05	5.59201e-05
neg4866	FAHFA(18:1/20:3)	585.487	203.006	7.05161e-06	1.14186e-05	8.46461e-06	1.19862e-05	9.73046e-06	1.54264e-05	1.31179e-05	1.55089e-05	1.53408e-05	1.64479e-05	1.52327e-05	1.7826e-05	1.78064e-05	9.23631e-06	1.12744e-05	1.38258e-05	1.09388e-05	2.75607e-05	1.35531e-05	2.28547e-05	1.19225e-05	1.15548e-05	1.0694e-05	1.01037e-05	1.50746e-05	1.49277e-05	1.4871e-05	1.47978e-05	1.51602e-05
neg6448	Cer/ADS(d27:0/15:1)	710.616	592.433	0.00021464	0.000199827	0.000170014	0.000138935	0.000182596	0.000192323	0.000184492	0.000193477	0.000189366	0.000201756	0.000181045	0.000199299	0.000160715	0.000172549	0.000172397	0.000190984	0.000190508	0.000195397	0.000222526	0.000192868	0.000180099	0.000170373	0.00018527	0.000165121	0.000158191	0.000158308	0.000157613	0.000157719	0.00015843
neg9368	PC(18:1e/24:1)	900.718	589.286	1.09323e-05	1.06045e-05	7.58665e-06	1.22232e-05	9.66856e-06	8.48165e-06	1.42647e-05	1.28351e-05	1.56256e-05	1.43317e-05	1.63138e-05	9.60847e-06	1.10879e-05	2.20591e-05	1.21482e-05	1.41519e-05	1.35092e-05	2.12275e-05	8.80467e-06	1.47453e-05	1.89177e-05	1.71462e-05	1.06648e-05	1.24276e-05	1.28529e-05	1.28624e-05	1.28059e-05	1.28145e-05	1.28722e-05
neg7305	PG(16:0/20:4)	769.498	312.808	1.76521e-06	1.61121e-06	1.93116e-06	1.52748e-06	2.21157e-06	9.53477e-07	1.67841e-06	1.89829e-06	1.84882e-06	2.72179e-06	2.27254e-06	1.69183e-06	1.73901e-06	1.66069e-06	1.75125e-06	7.97976e-07	1.63678e-06	2.25486e-06	1.98553e-06	2.73683e-06	1.43284e-06	4.74495e-07	9.38811e-07	2.2738e-06	2.11949e-06	2.12105e-06	2.11174e-06	2.11316e-06	2.12269e-06
neg6761	PE(17:0/18:1)	730.54	499.82	3.29613e-05	3.40687e-05	3.57184e-05	4.36541e-05	3.96278e-05	4.10093e-05	5.07355e-05	4.94074e-05	4.9661e-05	4.57997e-05	4.46534e-05	4.09387e-05	4.04192e-05	5.09398e-05	5.05804e-05	4.44817e-05	4.74925e-05	5.33205e-05	4.05185e-05	4.11052e-05	3.80414e-05	4.68816e-05	3.49875e-05	4.1535e-05	4.18846e-05	4.32966e-05	4.16073e-05	4.17994e-05	4.25815e-05
neg5315	LPI(20:4)	619.291	63.4488	3.24936e-06	5.43647e-06	8.04021e-06	6.05953e-06	7.80484e-06	5.03818e-06	9.1594e-06	9.22367e-06	1.25712e-05	1.27133e-05	1.41172e-05	7.05413e-06	5.17449e-06	6.00913e-06	1.2953e-05	1.78514e-05	9.37448e-06	8.1332e-06	7.65643e-06	1.89593e-05	7.5764e-06	9.43071e-06	1.06542e-05	1.32244e-05	1.05483e-05	1.05561e-05	1.05098e-05	1.05169e-05	1.05643e-05
neg7790	PC(16:1/18:1)	802.553	409.113	4.7101e-05	3.41723e-05	1.53811e-05	1.94562e-05	5.52195e-05	2.3306e-05	3.37776e-05	2.28552e-05	2.67172e-05	3.73331e-05	2.75119e-05	4.18452e-05	2.40155e-05	7.743e-05	2.88045e-05	1.96167e-05	2.80993e-05	0.000132871	2.50123e-05	1.62338e-05	2.01841e-05	1.40961e-05	1.10421e-05	1.78737e-05	2.99183e-05	2.99404e-05	2.98089e-05	2.9829e-05	2.99634e-05
neg7932	PI(16:0/16:0)	809.519	359.222	0.000157543	0.000163579	0.0001084	0.000123791	0.000130364	8.44634e-05	0.000135515	0.00010487	9.09172e-05	9.19932e-05	0.000115128	0.000108382	0.00012443	0.000132663	0.000110817	9.29125e-05	0.000116065	9.24346e-05	9.14916e-05	0.000156369	8.42233e-05	0.000111075	8.51062e-05	9.45923e-05	0.000102686	0.000102762	0.00010231	0.000102379	0.000102841
neg5161	LPS(24:0)	608.383	400.079	0.000139587	0.00013613	9.86648e-05	0.000104802	0.000129567	0.000157794	6.57864e-05	0.000128498	0.000229776	0.000192806	0.000115916	0.000132995	0.00023994	8.98377e-05	6.22994e-05	0.00014289	4.30666e-05	0.000104514	5.58343e-05	0.000129155	0.000255694	0.000157555	0.000128754	0.000106155	9.40967e-05	0.000121451	0.000106034	0.000105124	0.000104526
neg6566	PE(16:0/18:0)	718.542	513.033	3.20166e-05	2.78548e-05	4.64627e-05	3.92802e-05	3.2059e-05	4.34251e-05	4.27766e-05	3.56926e-05	2.38071e-05	2.01827e-05	5.48385e-05	2.80522e-05	4.69142e-05	3.65915e-05	3.19618e-05	5.09666e-05	5.35324e-05	4.18324e-05	4.47325e-05	5.56114e-05	4.92053e-05	4.97888e-05	6.0969e-05	5.06023e-05	3.92289e-05	4.10529e-05	3.96e-05	3.95871e-05	3.98793e-05
neg7136	PS(16:1/18:1)	758.501	367.851	1.23987e-05	1.20429e-05	1.55264e-05	1.50111e-05	1.55469e-05	1.41452e-05	8.73951e-06	1.09513e-05	1.02955e-05	1.48642e-05	1.38007e-05	1.05273e-05	1.58694e-05	1.1023e-05	1.10343e-05	1.39645e-05	1.43255e-05	1.18988e-05	1.68464e-05	1.24588e-05	1.04168e-05	1.44708e-05	1.28501e-05	1.5996e-05	1.16265e-05	1.16351e-05	1.1584e-05	1.15918e-05	1.16441e-05
neg7373	PE(18:2e/22:5)	774.545	479.041	0.000186829	0.000179407	0.000223906	0.000157811	0.000218841	0.00021583	0.000215711	0.000179119	0.000191123	0.000193653	0.000188553	0.000181518	0.000223945	0.00018283	0.000197795	0.00018956	0.000224672	0.000167772	0.000207709	0.000215293	0.000189371	0.00016561	0.000218793	0.000246619	0.000195525	0.000195669	0.00019481	0.000194941	0.00019582
neg6110	PMeOH(16:0/18:2)	685.483	373.21	1.89586e-05	2.2273e-05	1.88541e-05	1.67708e-05	1.79525e-05	1.39863e-05	1.99415e-05	1.87648e-05	1.93328e-05	1.00624e-05	2.19845e-05	8.84946e-06	5.71003e-06	1.49391e-05	2.55843e-05	3.28005e-05	2.44203e-05	2.04566e-05	5.04718e-05	2.78793e-05	2.76336e-05	1.98535e-05	4.15617e-05	4.99544e-05	2.24716e-05	2.24882e-05	2.23894e-05	2.24045e-05	2.25055e-05
neg9851	PC(24:1/20:4)	936.677	565.259	6.61732e-05	7.86639e-05	6.15452e-05	7.41608e-05	8.97943e-05	5.56337e-05	6.91293e-05	7.18431e-05	8.44046e-05	7.25385e-05	8.67218e-05	9.34449e-05	6.20692e-05	8.25684e-05	6.46067e-05	0.00010023	8.02914e-05	0.000107499	8.64262e-05	7.64022e-05	7.33027e-05	7.62305e-05	5.6537e-05	7.20054e-05	6.79962e-05	6.80464e-05	6.77475e-05	6.77933e-05	6.80988e-05
neg8925	SQDG(18:0/20:3)	871.573	412.661	0.000107777	0.000125684	0.000152941	0.0001323	0.000155685	0.000162917	9.91997e-05	0.000139003	0.000170637	0.000197518	0.000162055	0.000130842	0.000150993	0.000131886	0.000191427	0.000207477	0.000146886	0.0001816	0.000159755	0.000171885	0.00011327	0.000165918	0.000126668	0.000172751	0.000149338	0.000149448	0.000148791	0.000148892	0.000149563
neg8648	PI(16:1/20:4)	855.503	302.169	0.000159203	0.000201184	0.000243953	0.00026303	0.000249919	0.000209891	0.000254641	0.000247283	0.000240746	0.00027559	0.000274776	0.000194711	0.000258731	0.00023146	0.000278357	0.000232691	0.000278632	0.000272531	0.000342652	0.000326162	0.000256013	0.000293993	0.000253158	0.000130363	0.000251132	0.000251317	0.000250213	0.000250382	0.00025151
neg6464	PMeOH(16:0/20:3)	711.498	390.084	4.75465e-06	6.68802e-06	8.80586e-06	5.77615e-06	7.64945e-06	4.41009e-06	5.79024e-06	6.86647e-06	5.40158e-06	1.3221e-06	7.84777e-06	1.27815e-06	3.90583e-07	5.25211e-06	1.34115e-05	1.44245e-05	1.10897e-05	6.35916e-06	1.99046e-05	6.31515e-06	8.82805e-06	7.59828e-06	2.68969e-05	2.83073e-05	8.51377e-06	8.52006e-06	8.48263e-06	8.48836e-06	8.52661e-06
neg8333	SQDG(12:0/23:0)	835.533	454.653	1.46198e-05	0.000135953	0.000161479	0.00017612	5.00084e-05	0.000173181	0.000137336	7.79733e-05	0.00021114	8.36429e-05	7.37667e-05	7.59943e-05	0.000174394	8.974e-05	6.05921e-05	8.60153e-05	0.000114802	7.896e-05	8.46619e-05	8.23223e-05	8.77009e-05	0.000169317	7.39103e-05	3.51523e-05	7.05248e-05	7.05769e-05	7.02668e-05	7.03143e-05	7.06312e-05
neg8924	SQDG(14:1/24:2)	871.554	434.962	3.01709e-05	3.06762e-05	1.78382e-05	3.35868e-05	2.46412e-05	2.97363e-05	4.52454e-05	3.23591e-05	2.93076e-05	3.04628e-05	2.70852e-05	2.87186e-05	2.85058e-05	2.52534e-05	1.74387e-05	2.04127e-05	2.24357e-05	2.68458e-05	2.63535e-05	3.3841e-05	3.0905e-05	2.62954e-05	1.80315e-05	2.40932e-05	2.5604e-05	2.56229e-05	2.55104e-05	2.55276e-05	2.56427e-05
neg8827	SQDG(16:0/22:6)	865.522	399.485	1.71385e-05	1.95796e-05	1.55637e-05	1.46771e-05	1.74959e-05	1.66071e-05	1.46095e-05	1.55294e-05	1.74311e-05	1.85549e-05	1.42414e-05	1.67915e-05	1.27108e-05	1.41064e-05	1.51224e-05	1.68534e-05	1.61394e-05	1.20193e-05	1.49966e-05	1.25528e-05	1.18872e-05	1.12988e-05	1.35517e-05	1.43206e-05	1.41551e-05	1.41656e-05	1.41033e-05	1.41129e-05	1.41765e-05
neg8031	SQDG(12:0/22:3)	815.507	389.854	1.39386e-05	1.43564e-05	1.16743e-05	1.20439e-05	1.24707e-05	1.00387e-05	1.3261e-05	1.06794e-05	1.29175e-05	1.36671e-05	1.12267e-05	1.28673e-05	1.20196e-05	1.59479e-05	1.10359e-05	1.06422e-05	1.23868e-05	9.55486e-06	9.36522e-06	7.60431e-06	1.08263e-05	8.64748e-06	8.0285e-06	8.74083e-06	1.00071e-05	1.00145e-05	9.97049e-06	9.97722e-06	1.00222e-05
neg8459	SQDG(14:0/22:3)	843.54	364.675	2.76394e-05	3.52146e-05	3.90231e-05	4.31867e-05	4.34246e-05	3.32575e-05	2.88233e-05	3.63323e-05	3.99523e-05	4.30404e-05	4.4351e-05	3.50701e-05	3.98305e-05	3.63511e-05	5.44144e-05	4.78339e-05	4.39568e-05	4.90852e-05	4.27069e-05	4.0798e-05	3.20072e-05	4.17875e-05	3.45788e-05	4.77013e-05	3.93303e-05	3.8567e-05	3.99714e-05	3.92856e-05	3.89415e-05
neg7684	SQDG(13:1/20:5)	795.437	348.368	3.51737e-06	4.16027e-06	1.4498e-05	1.00741e-05	8.83577e-06	1.53056e-05	6.17217e-06	4.56363e-06	5.0138e-06	2.43155e-06	9.58228e-06	4.45488e-06	1.06619e-05	3.18611e-06	4.7605e-06	1.41001e-05	1.27579e-05	6.65627e-06	1.36552e-05	1.02611e-05	6.94027e-06	1.3074e-05	2.06561e-05	1.2542e-05	9.7256e-06	9.73278e-06	9.69002e-06	9.69657e-06	9.74027e-06
neg8830	SQDG(16:1/22:5)	865.504	291.239	4.9137e-05	2.15565e-05	7.86215e-05	2.68064e-05	8.51965e-05	3.16968e-05	2.55268e-05	9.43586e-05	2.53097e-05	2.4209e-05	8.5946e-05	6.56103e-05	8.72503e-05	3.57286e-05	8.89819e-05	2.74771e-05	4.19695e-05	8.52998e-05	0.000115552	0.00011574	2.58435e-05	3.22742e-05	0.000122035	7.85457e-05	2.88134e-05	2.88346e-05	2.8708e-05	2.87274e-05	2.88568e-05
neg8383	OxPE(18:0/22:6+3O)	838.524	369.977	9.10335e-07	1.94402e-06	7.06433e-07	1.56847e-06	6.95079e-05	7.99841e-07	3.83541e-05	1.04833e-06	6.20161e-07	2.17721e-07	3.55548e-07	1.33568e-06	1.55176e-06	1.7366e-06	1.62073e-06	8.97673e-05	4.40592e-08	4.60951e-07	4.36347e-07	7.33342e-07	1.13945e-06	8.684e-07	9.93512e-07	5.94881e-07	9.17152e-07	9.17829e-07	9.13797e-07	9.14415e-07	9.18535e-07
neg8282	OxPE(18:0/20:3+4O(1Cyc))	832.551	418.019	2.38295e-05	2.55665e-05	2.84071e-05	3.68473e-05	4.95496e-06	2.77004e-05	4.61931e-05	1.00014e-05	3.64541e-05	7.35245e-06	1.83557e-05	2.29676e-05	5.20697e-06	4.45237e-06	2.13726e-05	1.88739e-05	6.25253e-06	7.3635e-06	1.86924e-05	2.07377e-05	7.71498e-06	3.94091e-05	2.77553e-05	1.69974e-05	1.58192e-05	1.58309e-05	1.57613e-05	1.5772e-05	1.58431e-05
neg7341	PE(18:0/20:1)	772.617	587.183	3.41478e-06	5.94382e-06	3.463e-06	5.72577e-06	6.20443e-06	3.5128e-06	5.2258e-06	1.17403e-05	6.07228e-06	7.57493e-06	8.77104e-06	5.79209e-06	8.97485e-06	8.28508e-06	6.1543e-06	6.98621e-06	7.33277e-06	1.4079e-05	1.21912e-05	8.40125e-06	6.12572e-06	8.97757e-06	4.84269e-06	5.62095e-06	5.36374e-06	5.3677e-06	5.34412e-06	5.34773e-06	5.37183e-06
neg8451	PE(23:0/20:1)	842.675	566.514	0.000357635	0.000394738	0.00031915	0.000441146	0.000370559	0.000285775	0.000392007	0.000415722	0.000292964	0.000293442	0.000585455	0.000382474	0.000329545	0.000505985	0.000364892	0.000504844	0.000516376	0.000615913	0.000422763	0.000487753	0.000463242	0.000487229	0.000357905	0.000356767	0.000387423	0.000387709	0.000386006	0.000386267	0.000388007
neg7966	OxPG(18:0/20:4+1O(1Cyc))	811.514	384.877	6.05313e-05	6.32197e-05	4.59389e-05	5.8762e-05	5.54245e-05	5.38806e-05	9.06865e-05	6.767e-05	5.60685e-05	4.6412e-05	6.01443e-05	5.85628e-05	7.59725e-05	8.10282e-05	3.61092e-05	4.28429e-05	5.30431e-05	4.09569e-05	3.68548e-05	5.63008e-05	6.66854e-05	6.3929e-05	3.37335e-05	4.12279e-05	6.24539e-05	6.25001e-05	6.22255e-05	6.22675e-05	6.25481e-05
neg8223	PE(24:0/18:1)	828.653	615.019	1.24466e-05	1.14084e-05	1.00592e-05	1.48753e-05	1.38044e-05	1.49834e-05	1.64951e-05	2.04379e-05	2.78968e-05	2.2744e-05	1.57272e-05	1.33271e-05	1.06384e-05	1.89431e-05	1.95013e-05	1.96315e-05	1.88244e-05	2.38443e-05	1.64173e-05	1.67338e-05	1.54582e-05	1.63637e-05	1.28955e-05	1.61767e-05	1.70283e-05	1.77019e-05	1.76202e-05	1.65925e-05	1.76345e-05
neg7948	PE(18:2e/24:1)	810.563	554.354	2.49031e-05	3.20939e-05	1.97894e-05	2.60726e-05	2.49179e-05	2.31904e-05	3.06869e-05	3.2726e-05	3.5718e-05	3.56979e-05	2.58626e-05	2.94243e-05	2.43481e-05	3.54643e-05	2.43829e-05	2.85392e-05	2.62529e-05	3.28937e-05	2.41534e-05	2.56864e-05	3.06416e-05	2.93183e-05	1.96984e-05	2.47237e-05	2.59371e-05	2.59563e-05	2.58422e-05	2.58597e-05	2.59762e-05
neg5800	PMeOH(16:0/16:1)	659.465	369.346	2.5352e-05	3.04943e-05	3.01899e-05	2.20838e-05	2.69507e-05	2.17943e-05	1.91448e-05	2.58896e-05	2.2183e-05	1.87814e-05	3.74713e-05	1.35807e-05	1.08956e-05	1.74916e-05	4.53561e-05	5.61985e-05	4.24456e-05	3.30031e-05	8.43333e-05	3.23788e-05	3.20045e-05	2.89491e-05	6.09571e-05	7.39338e-05	3.34679e-05	3.36069e-05	3.39802e-05	3.34361e-05	3.35332e-05
neg7191	PE(18:2/20:4)	762.512	412.094	0.00223914	0.00309067	0.00283279	0.00228944	0.00287812	0.00353105	0.00350703	0.00333759	0.00317233	0.00354482	0.00234984	0.0022643	0.00271375	0.00239539	0.00249641	0.00249686	0.00271809	0.00344226	0.00339849	0.00481901	0.0040704	0.00374091	0.00310318	0.00424556	0.00325588	0.00310267	0.00325856	0.00333491	0.00312726
neg9205	PC(22:0/18:1)	888.67	591.859	0.000212784	0.00021723	0.000147229	0.000273734	0.000223079	0.00019866	0.000266497	0.000289711	0.000358803	0.000301241	0.000234062	0.00023697	0.000171846	0.000371261	0.000277717	0.000293506	0.000289607	0.000330005	0.000195831	0.000203483	0.000265365	0.000243523	0.000162067	0.000197852	0.000249388	0.000250088	0.000252706	0.000252915	0.000247327
neg6841	PMeOH(18:0/20:4)	737.514	417.758	0.000226054	0.000392534	0.000389095	0.000208784	0.000356619	0.000277215	0.000163948	0.000280572	0.000285863	0.000231703	0.000401854	0.000122909	9.26667e-05	0.000159421	0.000622184	0.000879223	0.000524145	0.000376976	0.00110987	0.000364838	0.000285724	0.000342588	0.000929865	0.0011132	0.000446337	0.000446667	0.000444705	0.000445005	0.00044701
neg8190	PE(18:1/24:1)	826.635	584.687	1.99263e-05	2.21025e-05	1.30203e-05	2.20301e-05	2.05655e-05	2.17236e-05	2.40747e-05	3.04862e-05	3.2657e-05	3.19325e-05	2.21342e-05	2.24745e-05	1.70175e-05	3.24649e-05	2.38226e-05	2.25478e-05	2.44457e-05	2.93002e-05	1.86244e-05	1.79837e-05	1.94757e-05	2.0764e-05	1.49148e-05	1.79145e-05	2.43237e-05	2.43416e-05	2.42347e-05	2.42511e-05	2.43604e-05
neg7270	PG(16:1/20:4)	767.489	313.129	1.2747e-05	1.32979e-05	1.49416e-05	1.24323e-05	1.63687e-05	1.41988e-05	9.94543e-06	1.34458e-05	1.307e-05	1.3742e-05	1.55537e-05	1.39755e-05	1.36977e-05	1.21354e-05	1.49452e-05	1.54522e-05	1.46656e-05	1.4579e-05	1.59596e-05	1.51184e-05	1.15522e-05	1.30144e-05	1.50585e-05	1.67792e-05	1.39099e-05	1.36244e-05	1.36827e-05	1.39539e-05	1.37402e-05
neg8040	PE(20:1/22:6)	816.554	476.941	8.28124e-05	8.3935e-05	6.03581e-05	6.17064e-05	7.26949e-05	7.3919e-05	9.06728e-05	6.85174e-05	7.93605e-05	8.60515e-05	5.90716e-05	7.25956e-05	6.61386e-05	6.22702e-05	5.34608e-05	6.19127e-05	6.80952e-05	4.65494e-05	6.46784e-05	6.2261e-05	6.74006e-05	6.4398e-05	5.76657e-05	6.49119e-05	6.87449e-05	6.85479e-05	7.13924e-05	6.88045e-05	6.85445e-05
neg7770	PE(22:0/18:1)	800.638	553.235	2.16397e-05	1.25381e-05	7.12932e-06	6.94186e-06	3.86951e-06	1.15827e-05	1.05317e-05	8.42494e-06	1.86534e-05	1.58666e-05	1.49674e-05	4.35715e-06	8.14221e-06	1.29268e-05	1.25056e-05	1.97119e-05	2.30952e-05	9.96956e-06	1.03633e-05	1.28551e-05	1.8884e-05	1.74269e-05	1.30594e-05	1.2183e-05	8.58867e-06	8.59501e-06	8.55725e-06	8.56303e-06	8.60162e-06
neg5826	Cer/AP(t21:1/20:2)	662.575	530.557	3.32506e-05	3.11103e-05	2.57456e-05	2.14988e-05	2.82543e-05	3.18676e-05	2.64782e-05	3.43208e-05	2.9698e-05	3.06125e-05	2.49133e-05	3.66519e-05	2.66916e-05	2.42137e-05	2.29543e-05	3.03832e-05	2.39585e-05	3.21387e-05	3.45237e-05	3.41681e-05	2.61209e-05	2.23746e-05	2.76693e-05	2.32955e-05	2.73481e-05	2.70817e-05	2.78947e-05	2.72943e-05	2.7228e-05
neg7563	PS(18:0/18:1)	788.526	432.494	0.0033563	0.00548219	0.00243102	0.00340996	0.00519331	0.00550308	0.0050515	0.00333151	0.003645	0.00289381	0.00221696	0.0030565	0.00312402	0.00555743	0.00270063	0.00323422	0.00364535	0.00612613	0.00294416	0.00289486	0.00309859	0.00675362	0.00221264	0.00305105	0.00319588	0.00319824	0.00318419	0.00318634	0.0032007
neg8249	OxPE(18:1/20:3+4O(1Cyc))	830.5	411.031	5.38468e-05	5.51638e-05	4.72953e-05	3.47317e-05	4.60988e-05	6.04437e-05	2.03745e-06	5.44863e-05	4.55985e-05	4.85586e-05	3.71373e-05	4.73845e-05	5.83363e-05	4.00827e-05	2.21474e-05	3.14705e-05	6.61911e-07	4.68399e-05	4.50374e-05	6.29072e-05	6.35722e-07	4.82041e-05	9.15485e-07	3.62337e-05	3.93157e-05	3.93447e-05	3.91719e-05	3.91984e-05	3.9375e-05
neg6433	PMeOH(16:0/20:4)	709.482	371.596	8.78024e-05	0.000120873	0.000113999	6.98925e-05	9.45285e-05	6.6437e-05	5.96122e-05	8.34586e-05	6.7181e-05	4.3827e-05	0.000100976	4.64305e-05	3.64462e-05	6.67865e-05	0.000121813	0.000167975	0.000119754	8.11759e-05	0.000261832	8.73294e-05	9.16128e-05	8.47578e-05	0.000202186	0.000213942	9.86719e-05	9.67885e-05	9.88416e-05	0.000100066	9.67971e-05
neg6631	GlcADG(13:1/18:2)	723.458	573.136	2.30735e-05	4.08825e-05	9.14879e-05	4.38706e-05	4.10017e-05	3.21595e-05	4.05259e-05	3.9e-05	3.50443e-05	2.96381e-05	4.64774e-05	4.07819e-05	4.48869e-05	4.95639e-05	4.29021e-05	2.91291e-05	4.3456e-05	3.84005e-05	3.45117e-05	3.15295e-05	3.48304e-05	3.76954e-05	2.61661e-05	4.31845e-05	2.83234e-05	2.13096e-05	2.46838e-05	2.71603e-05	2.64694e-05
neg7213	GlcADG(16:0/18:4)	763.512	457.854	3.35558e-05	4.42455e-05	6.33605e-05	4.02688e-05	3.89583e-05	3.43346e-05	4.35492e-05	3.48614e-05	2.63975e-05	6.80292e-05	5.53494e-05	3.58777e-05	3.69937e-05	5.08159e-05	2.84655e-05	5.57246e-05	5.54168e-05	4.61842e-05	3.11354e-05	2.68238e-05	5.59856e-05	4.36504e-05	5.70141e-05	6.31365e-05	3.34434e-05	3.34681e-05	3.33211e-05	3.33436e-05	3.34938e-05
neg8259	PC(16:2e/21:0)	830.636	522.174	7.78158e-05	8.57581e-05	6.60362e-05	6.20374e-05	5.98311e-05	3.6145e-05	5.48643e-05	5.58569e-05	1.61235e-05	2.81218e-05	0.000122097	8.24743e-05	7.61945e-05	9.42249e-05	3.71052e-05	9.31639e-05	7.77144e-05	8.31984e-05	7.05067e-05	7.21407e-05	7.78234e-05	7.51961e-05	5.89779e-05	3.54278e-05	6.12809e-05	5.97618e-05	6.11154e-05	6.17284e-05	6.02218e-05
neg6039	Cer/AP(t20:0/22:2)	678.586	546.936	4.79474e-06	1.66611e-06	5.30813e-07	7.68014e-06	3.09682e-07	1.03938e-06	1.08802e-05	9.02908e-07	8.86129e-06	4.74588e-07	1.26307e-07	6.96911e-07	1.92706e-07	7.52492e-06	4.21989e-07	1.1458e-06	6.43255e-07	2.28919e-07	2.38144e-07	1.62911e-06	7.53774e-06	2.75379e-07	9.97039e-07	3.93527e-07	6.43194e-07	6.43669e-07	6.40841e-07	6.41274e-07	6.44164e-07
neg8658	GlcADG(18:0/22:0)	855.663	512.062	3.05755e-05	2.37419e-05	2.99946e-05	3.31348e-05	2.77753e-05	4.16427e-05	4.77154e-05	3.6114e-05	3.56031e-05	1.68442e-05	2.56993e-05	2.41295e-05	4.09936e-05	3.33601e-05	3.35306e-05	2.62013e-05	3.19161e-05	2.78182e-05	4.98244e-05	2.8133e-05	3.62606e-05	3.21593e-05	2.29053e-05	3.0263e-05	2.80737e-05	2.87272e-05	2.88478e-05	2.87867e-05	2.79205e-05
neg7752	PG(18:0/20:3)	799.55	416.723	8.42588e-05	9.65792e-05	9.84629e-05	9.81745e-05	0.000110487	0.000104928	0.000104147	0.000124956	0.000126628	0.00013524	0.000106191	9.37735e-05	8.68212e-05	8.97103e-05	0.000127591	0.00010218	0.00011376	0.00014594	0.000125842	0.000101763	8.94769e-05	0.000111904	0.000122468	0.000157751	0.000108788	0.000108868	0.00010839	0.000108463	0.000108952
neg8285	PC(18:0/18:1)	832.609	559.503	0.000136176	1.40428e-05	7.76863e-05	5.76249e-06	0.000155188	1.40463e-05	1.44428e-05	0.000148384	3.05704e-05	0.000105384	8.37728e-05	0.000150807	0.00017203	0.000226136	0.000147793	2.41297e-05	2.29213e-05	0.000132443	0.000162112	0.000142315	3.53114e-05	1.40291e-05	0.000126187	4.21226e-05	0.000130351	0.000130447	0.000129874	0.000129961	0.000130547
neg6590	PE(16:1e/20:5)	720.5	430.084	3.46852e-05	3.43211e-05	3.06872e-05	2.08792e-05	3.12011e-05	8.20392e-06	4.84676e-05	3.28912e-05	3.19531e-05	4.10925e-05	2.36191e-05	2.93784e-05	3.04499e-05	2.02987e-05	7.5412e-07	1.08415e-06	2.7349e-05	3.17816e-05	5.15859e-05	5.04168e-05	9.72779e-05	4.17109e-05	4.96387e-05	6.33808e-05	3.37551e-05	3.378e-05	3.36316e-05	3.36543e-05	3.3806e-05
neg4351	FAHFA(16:0/18:2)	533.455	190.435	4.76074e-06	8.68669e-06	7.27023e-06	7.46943e-06	7.06109e-06	9.26858e-06	9.38824e-06	8.53764e-06	9.88472e-06	8.39724e-06	1.00358e-05	9.28356e-06	9.42849e-06	8.11734e-06	8.15233e-06	7.62918e-06	7.94365e-06	1.29302e-05	7.5968e-06	1.08789e-05	9.25728e-06	8.34347e-06	7.34327e-06	7.79935e-06	8.83246e-06	8.83898e-06	8.80016e-06	8.8061e-06	8.84578e-06
neg7321	PE(18:1e/21:1)	770.601	555.409	1.17624e-05	1.69288e-05	4.58124e-06	9.54727e-06	1.01487e-05	8.24748e-06	1.36371e-05	1.52038e-05	1.34613e-05	1.24631e-05	1.07466e-05	1.35224e-05	1.04478e-05	2.14414e-05	8.69523e-06	1.28921e-05	1.09707e-05	1.53063e-05	7.04932e-06	8.90203e-06	1.28815e-05	1.21295e-05	7.04459e-06	7.20037e-06	1.10744e-05	1.07002e-05	1.10227e-05	1.12126e-05	1.07953e-05
neg9397	PC(23:0/18:1)	902.689	603.309	4.24486e-06	3.7147e-06	2.90703e-06	4.85617e-06	3.28586e-06	2.8753e-06	4.4371e-06	5.34399e-06	3.40151e-06	2.98758e-06	6.65103e-06	4.69387e-06	5.31851e-05	7.37372e-06	2.4676e-06	5.75817e-06	6.07574e-06	6.57193e-06	4.90716e-06	6.49247e-06	7.34929e-06	5.97371e-06	5.47024e-06	3.50275e-06	3.85479e-06	3.85764e-06	3.84069e-06	3.84329e-06	3.8606e-06
neg6811	PMeOH(18:1/20:4)	735.49	370.618	7.43594e-06	6.38675e-06	2.89867e-05	1.87724e-05	2.67287e-05	2.91578e-06	2.20678e-05	3.63324e-06	1.87044e-05	1.1997e-05	4.04641e-05	7.02942e-06	9.31775e-06	2.46969e-05	3.1569e-05	4.12841e-05	3.04499e-05	2.16493e-05	7.74453e-05	2.2148e-05	5.53995e-06	1.97621e-05	5.52541e-05	5.92311e-05	2.71388e-05	2.58684e-05	2.66705e-05	2.69157e-05	2.66562e-05
neg7005	PE(20:5e/18:1)	748.573	409.832	3.44647e-05	2.85883e-05	6.04737e-05	3.09149e-05	4.98255e-05	6.65209e-05	1.80132e-05	2.97663e-05	1.81482e-05	2.01108e-05	3.99676e-05	2.69788e-05	5.46495e-05	5.19323e-06	4.17076e-05	5.78246e-05	4.17649e-05	3.87385e-05	6.3321e-05	4.82971e-05	3.12491e-05	5.83317e-05	5.57343e-05	7.37538e-05	3.66111e-05	3.66382e-05	3.64772e-05	3.65019e-05	3.66664e-05
neg8445	PS(18:1/22:1)	842.525	455.063	3.48341e-05	3.80375e-05	3.24661e-05	2.8146e-06	7.20139e-05	2.94476e-05	2.29773e-06	0.000207985	2.54858e-06	2.91866e-06	4.51666e-05	0.000290557	0.000140392	4.23413e-05	2.95797e-05	2.58077e-05	2.6225e-05	4.60019e-05	0.000130638	4.64818e-05	3.38687e-05	2.43728e-05	2.2231e-05	1.68664e-05	2.44002e-05	2.44182e-05	2.43109e-05	2.43273e-05	2.4437e-05
neg9580	PC(24:0/18:1)	916.701	627.227	0.000135128	0.000116282	8.26073e-05	0.000183274	0.00013804	0.000123845	0.000204258	0.000189783	0.000271655	0.000208605	0.000138965	0.000140051	9.68333e-05	0.000247204	0.000171809	0.000189307	0.000194379	0.000213691	0.000117171	0.000148626	0.000185491	0.000158164	0.000103357	0.000118641	0.000166053	0.000166175	0.000165445	0.000165557	0.000166303
neg7165	PS(16:0/18:1)	760.503	367.334	1.73679e-05	2.10275e-05	1.84018e-05	1.48835e-05	1.52179e-05	1.56501e-05	1.89544e-05	1.65799e-05	1.37857e-05	1.09956e-05	1.77118e-05	1.01541e-05	8.08259e-06	1.45848e-05	2.24335e-05	2.35328e-05	2.06199e-05	1.62666e-05	4.26905e-05	1.68516e-05	2.16392e-05	1.51177e-05	2.86662e-05	3.29642e-05	1.82174e-05	1.82308e-05	1.81507e-05	1.8163e-05	1.82448e-05
neg8483	PC(16:2e/22:0)	844.656	540.56	0.00157053	0.00123664	0.00126055	0.00135365	0.00119054	0.000965689	0.00126959	0.00120318	0.000755124	0.000736906	0.00197021	0.00126846	0.00137985	0.00158888	0.000891928	0.00166187	0.00163576	0.0014703	0.00139421	0.00160033	0.00159264	0.00146923	0.00135132	0.000925746	0.0012211	0.00119926	0.00122419	0.00121985	0.00121044
neg4833	Cer/AP(t20:0/15:1)	582.509	479.376	0.000440234	0.000409198	0.000433829	0.000242513	0.000353423	0.000429446	0.000257942	0.000327388	0.000342699	0.000349153	0.000322666	0.000357918	0.000289291	0.000174634	0.000332351	0.000543252	0.000423057	0.000371999	0.000667141	0.00046853	0.000292494	0.000324923	0.000467295	0.000451763	0.000342739	0.000343385	0.000346791	0.000345829	0.000340835
neg6105	Cer/AS(d18:3/26:2)	684.607	622.941	1.72506e-05	1.52456e-05	1.41471e-05	1.35453e-05	1.2853e-05	1.43141e-05	1.48643e-05	1.50201e-05	1.59581e-05	1.6254e-05	1.85817e-05	1.44484e-05	9.90419e-06	1.51349e-05	1.52729e-05	2.32437e-05	2.17434e-05	2.31708e-05	2.35881e-05	2.27041e-05	1.63773e-05	1.45139e-05	1.99915e-05	1.64819e-05	1.47233e-05	1.47341e-05	1.46694e-05	1.46793e-05	1.47455e-05
neg6191	Cer/AP(t17:2/26:1)	690.563	564.884	0.000481201	0.000480479	0.000426796	0.000363393	0.000470303	0.00058415	0.000437332	0.000570413	0.00048619	0.000536866	0.000432446	0.000572484	0.00041527	0.000366216	0.00041078	0.000501102	0.000445391	0.000612792	0.000723642	0.000649723	0.000420636	0.00039673	0.000491402	0.000513213	0.000410563	0.000410867	0.000409062	0.000409338	0.000411183
neg6239	Cer/AP(t19:0/24:1)	694.628	592.051	0.000296927	0.000304722	0.000225748	0.000201234	0.00026057	0.000286376	0.00025266	0.000316058	0.000319729	0.00035576	0.000277819	0.000296591	0.000184531	0.000265183	0.000265767	0.000336688	0.000304111	0.000366181	0.000371751	0.000305068	0.000261533	0.000248298	0.000287717	0.000248997	0.00025866	0.000258851	0.000257714	0.000257888	0.00025905
neg11605	AcylGlcADG(20:3/22:6/22:6)	1175.78	469.972	5.07774e-06	4.97742e-06	4.7692e-06	2.48137e-06	4.06355e-06	5.26758e-06	3.64201e-06	4.47102e-06	6.06494e-06	3.14664e-06	4.51297e-06	2.45563e-06	3.76084e-06	4.2243e-06	3.65477e-06	2.25331e-06	3.3265e-06	4.03927e-06	2.74732e-06	4.05764e-06	4.16052e-06	3.98974e-06	2.47069e-06	3.66419e-06	9.6412e-06	9.64832e-06	9.60594e-06	9.61243e-06	9.65574e-06
neg8401	AcylGlcADG(12:0/12:0/14:1)	839.603	460.305	2.42327e-06	1.12621e-05	3.14547e-06	5.91427e-06	1.09009e-05	1.13611e-05	7.15578e-06	6.0008e-06	9.9307e-06	8.29471e-06	1.26787e-05	2.35585e-07	2.36313e-07	6.23854e-06	2.08217e-06	9.02685e-06	5.98074e-06	3.26147e-07	3.16863e-07	5.62394e-07	5.05477e-06	7.69217e-06	3.03588e-06	6.01337e-06	5.45526e-06	5.45929e-06	5.43531e-06	5.43898e-06	5.46349e-06
neg8763	AcylGlcADG(12:0/12:0/16:4)	861.545	356.709	7.27755e-06	5.68142e-06	6.48232e-06	1.10449e-05	8.83297e-06	1.02641e-05	1.30184e-05	1.13404e-05	9.86485e-06	1.13528e-05	1.02168e-05	6.94288e-06	9.89031e-06	7.80669e-06	1.01353e-05	7.85535e-06	9.46636e-06	1.1255e-05	1.13837e-05	1.32145e-05	1.00669e-05	1.20154e-05	8.46744e-06	1.18712e-05	8.89525e-06	8.50163e-06	8.95501e-06	8.98434e-06	8.63454e-06
neg5548	Cer/AP(t19:1/20:0)	638.566	528.016	5.81826e-05	6.55239e-05	6.43863e-05	4.98228e-05	5.99795e-05	6.28852e-05	4.80003e-05	5.98744e-05	5.54851e-05	6.10808e-05	6.22186e-05	6.70331e-05	5.57737e-05	5.2625e-05	5.56594e-05	7.24444e-05	5.53014e-05	6.89364e-05	7.16472e-05	7.90077e-05	6.24279e-05	5.73053e-05	6.33623e-05	7.08467e-05	5.8713e-05	5.87564e-05	5.84982e-05	5.85378e-05	5.88016e-05
neg5887	Cer/AP(t17:1/24:0)	666.605	592.635	0.000257591	0.000252417	0.000237224	0.000188117	0.000214447	0.00021205	0.000180089	0.000207985	0.000210421	0.000214338	0.000267941	0.000203955	0.000158839	0.000192963	0.000237442	0.00034202	0.000317146	0.000283293	0.000356001	0.000293296	0.000208888	0.000225217	0.000272285	0.000251076	0.000224643	0.000224808	0.000223821	0.000223972	0.000224981
neg4258	LPE(22:6)	524.277	78.7869	0.000162246	0.000251651	0.000237638	0.000314566	0.000233516	0.000235045	0.000396567	0.000285415	0.000394324	0.000331175	0.000262152	0.000199995	0.000205236	0.000253755	0.000290729	0.000345887	0.000297597	0.000297668	0.000231464	0.000697527	0.000372486	0.000367834	0.000364173	0.000360888	0.00038539	0.000385674	0.00038398	0.000384239	0.000385971
neg7456	PE(19:0/20:4)	780.567	505.57	3.28952e-06	5.83018e-06	1.00766e-05	1.19549e-05	8.23346e-06	1.43244e-05	5.94194e-06	5.25939e-06	1.52545e-05	9.87237e-06	1.51266e-05	2.9066e-05	5.88331e-06	4.54894e-06	1.26147e-05	1.23548e-05	8.86719e-06	1.13047e-05	3.45916e-05	1.75591e-05	3.95028e-06	1.07467e-05	8.84605e-06	1.07801e-05	1.05857e-05	1.05935e-05	1.0547e-05	1.05541e-05	1.06017e-05
neg5014	Cer/AP(t18:0/18:1)	596.527	501.039	6.50367e-05	5.74547e-05	7.68817e-05	4.12448e-05	5.44848e-05	7.11321e-05	5.13331e-05	7.0578e-05	6.43442e-05	7.13942e-05	6.62705e-05	5.75738e-05	4.94416e-05	3.42623e-05	6.98326e-05	8.95456e-05	6.64931e-05	7.95108e-05	0.000117952	9.8148e-05	5.4843e-05	5.6852e-05	9.88967e-05	8.46111e-05	6.8926e-05	6.89769e-05	6.86739e-05	6.87203e-05	6.90299e-05
neg7460	PI(15:0/15:0)	781.48	343.435	7.99718e-06	3.71371e-06	1.90264e-06	6.22706e-06	6.32112e-06	3.64674e-06	6.20741e-06	4.29477e-06	6.88417e-06	3.50753e-06	9.14643e-06	4.74894e-06	5.28009e-06	1.02246e-05	5.04679e-06	1.15696e-05	1.09404e-05	9.51707e-06	4.70056e-06	8.26991e-06	8.5555e-06	8.09663e-06	8.81465e-06	4.97763e-06	6.33534e-06	5.89937e-06	6.10728e-06	6.70788e-06	5.89511e-06
neg5546	Cer/AP(t23:1/16:0)	638.574	558.469	0.00129873	0.0013197	0.00133616	0.00112524	0.00108242	0.00120333	0.00117693	0.00112404	0.0012482	0.00129253	0.00145764	0.00103574	0.000919405	0.00118354	0.00146092	0.00170769	0.0016585	0.00161803	0.00190575	0.00193018	0.00140094	0.00138595	0.00158728	0.00170278	0.00117127	0.00117213	0.00116698	0.00116777	0.00117304
neg8475	PS(22:0/18:1)	844.609	531.714	2.49078e-05	2.36076e-05	2.51501e-05	4.56755e-05	5.43585e-05	4.13009e-05	6.19547e-05	0.000113925	5.8768e-05	0.000101541	5.76276e-05	4.49828e-05	2.16651e-05	5.51854e-05	5.27256e-05	6.23069e-05	5.37759e-05	0.00015224	5.74731e-05	7.73945e-05	4.96827e-05	9.67255e-05	5.9886e-05	3.90014e-05	4.79197e-05	4.79551e-05	4.77444e-05	4.77767e-05	4.7992e-05
neg8522	PMeOH(24:1/22:4)	847.568	531.168	0.000602232	0.000516699	0.000545632	0.000468383	0.000526987	0.000525708	0.000507857	0.00049367	0.000502902	0.000505757	0.000504947	0.000535392	0.000549052	0.000479351	0.000445978	0.000493718	0.00045778	0.000392201	0.000502822	0.000496928	0.000485373	0.000464324	0.000458089	0.000478481	0.000441143	0.000473142	0.000454143	0.000449273	0.000452064
neg8488	PMeOH(24:2/22:4)	845.611	531.527	1.53152e-05	1.43132e-05	6.16137e-05	2.65606e-05	3.86041e-05	2.16845e-05	4.09321e-05	6.19705e-05	6.25728e-05	5.47389e-05	3.26034e-05	2.67971e-05	1.21914e-05	6.14951e-05	0.000112731	4.59554e-05	4.45644e-05	0.000152628	2.50125e-05	3.15198e-05	2.4162e-05	3.4547e-05	0.000183351	4.18683e-05	2.69472e-05	2.69671e-05	2.68486e-05	2.68668e-05	2.69878e-05
neg9079	PEtOH(26:4/22:5)	881.534	518.702	3.43515e-05	3.00162e-05	3.06981e-05	3.10104e-05	3.12972e-05	2.84293e-05	3.12402e-05	2.77564e-05	2.88526e-05	2.81628e-05	2.99215e-05	3.04417e-05	3.84413e-05	3.40825e-05	2.99422e-05	2.6714e-05	3.27485e-05	2.51307e-05	2.65376e-05	2.65692e-05	2.76604e-05	2.7209e-05	2.51931e-05	2.35268e-05	2.50374e-05	2.50559e-05	2.49458e-05	2.49627e-05	2.50751e-05
neg6594	Cer/AP(t21:1/24:1)	720.651	621.736	1.67194e-05	1.64991e-05	1.59968e-05	1.89309e-05	1.45973e-05	2.05423e-05	1.98541e-05	2.00756e-05	1.91382e-05	1.96615e-05	2.22531e-05	1.67735e-05	1.5314e-05	1.82315e-05	2.42837e-05	2.14238e-05	2.33041e-05	2.77591e-05	2.66337e-05	2.50451e-05	2.2148e-05	2.12505e-05	1.93386e-05	2.17421e-05	1.64474e-05	1.64595e-05	1.63872e-05	1.63983e-05	1.64722e-05
neg7845	PEtOH(22:1/20:4)	805.396	448.738	6.18979e-07	1.27859e-06	1.40001e-06	8.00226e-07	1.89142e-06	9.1772e-06	8.03164e-07	1.76475e-06	6.95114e-07	3.19661e-06	3.49034e-06	3.61565e-06	1.11172e-05	4.09139e-07	8.12386e-06	7.20641e-06	1.49243e-06	7.71546e-06	2.25759e-06	2.53421e-06	6.44094e-07	1.23279e-05	5.71085e-07	1.33836e-06	2.41258e-06	2.41436e-06	2.40376e-06	2.40538e-06	2.41622e-06
neg7564	PC(16:0/17:2)	788.598	524.78	0.0002394	0.000292723	0.00014747	0.000188464	0.000202766	0.000123692	0.00019149	0.000206727	0.000194166	0.000193292	0.000256032	0.000240543	0.00018383	0.000342488	0.00015857	0.000227866	0.000218075	0.000250364	0.000147691	0.000182386	0.000237278	0.000181051	0.000148012	0.000147006	0.00017896	0.000182329	0.000180089	0.000177714	0.000181252
neg8039	PS(18:0/20:1)	816.577	489.396	0.000119316	0.00014103	0.000118106	0.000207262	0.000168828	0.000151704	0.000167642	0.000196058	0.000267891	0.000280135	0.000122603	0.000146529	0.000145601	0.000286082	0.000193637	0.000313241	0.000124671	0.00013712	0.000137845	0.000192287	0.000289715	0.000273896	0.000163636	0.000133576	0.000149606	0.000154968	0.00015944	0.000161158	0.000144834
neg7553	PEtOH(19:1/22:6)	787.537	412.276	0.000265673	0.000258954	0.000366595	0.000194675	0.00038369	0.000286805	0.000202484	0.000259786	0.000250636	0.000308131	0.000284229	2.82951e-05	0.000349243	0.000305249	0.000328878	0.000299836	0.00023086	0.000327285	0.000404612	0.000317216	0.000229678	0.000314064	0.000278134	4.57653e-05	0.000231774	0.000255595	0.000217663	0.00021165	0.000252942
neg8143	GlcADG(18:0/20:2)	823.609	556.368	5.8793e-06	8.61156e-06	3.53468e-06	3.56869e-06	5.94239e-06	5.79063e-06	8.53048e-06	7.60078e-06	6.58557e-06	6.71542e-06	7.5525e-06	7.01516e-06	6.16648e-06	5.66579e-05	6.83625e-06	5.9549e-06	6.60046e-06	6.99217e-06	3.31013e-06	4.69458e-06	1.88634e-05	6.65209e-06	5.76385e-06	7.04444e-06	5.82473e-06	5.03893e-06	5.18639e-06	5.93438e-06	5.43913e-06
neg6216	Cer/AP(t15:2/28:0)	692.559	565.559	5.20109e-05	5.23607e-05	4.89443e-05	4.1407e-05	5.27394e-05	6.65657e-05	4.75966e-05	6.46014e-05	5.52185e-05	6.23623e-05	5.16926e-05	6.3963e-05	4.93384e-05	4.22462e-05	4.94568e-05	5.73539e-05	5.10944e-05	7.17146e-05	8.08559e-05	7.18344e-05	4.68081e-05	4.71516e-05	5.80707e-05	5.60912e-05	4.70229e-05	4.70577e-05	4.68509e-05	4.68826e-05	4.70939e-05
neg8981	PMeOH(24:1/24:4)	875.695	578.624	8.38758e-06	3.21645e-06	3.12513e-07	9.64525e-06	1.68536e-06	9.44547e-06	0.000199215	4.62514e-05	5.13909e-05	4.615e-05	1.49281e-05	6.11342e-05	2.58573e-05	1.65291e-05	9.09967e-07	8.51996e-06	2.17262e-05	1.61731e-05	1.89504e-05	8.63473e-07	0.000257928	0.000250004	8.20931e-06	4.15401e-07	7.77666e-06	7.7824e-06	7.74821e-06	7.75345e-06	7.78839e-06
neg8555	PI(19:0/16:1)	849.548	387.471	1.4804e-05	1.40149e-05	1.50245e-05	1.52007e-05	1.38244e-05	1.75405e-05	1.93837e-05	2.0335e-05	1.94176e-05	2.05231e-05	9.92743e-06	1.60823e-05	1.37348e-05	1.32996e-05	1.27808e-05	2.02027e-05	1.30512e-05	1.12525e-05	1.37743e-05	1.58099e-05	1.18349e-05	1.36508e-05	7.13513e-06	7.85197e-06	1.82545e-05	1.82679e-05	1.81877e-05	1.82e-05	1.8282e-05
neg5727	GlcADG(13:1/13:1)	655.423	389.201	3.94656e-06	3.96514e-06	4.48761e-06	4.16033e-06	3.855e-06	4.5537e-06	3.64059e-06	4.59784e-06	4.251e-06	3.85129e-06	4.66263e-06	3.73441e-06	3.14765e-06	4.05837e-06	3.48455e-06	3.69336e-06	4.57593e-06	4.90383e-06	4.07854e-06	3.80391e-06	3.88389e-06	3.9338e-06	3.05003e-06	4.51687e-06	9.24115e-06	8.36642e-06	8.90417e-06	9.71702e-06	8.51976e-06
neg7398	PE(18:1e/22:5)	776.562	518.909	0.000421708	0.000441282	0.000473368	0.000378621	0.000447761	0.000452284	0.000382498	0.000396109	0.000432959	0.000413928	0.000370281	0.000406488	0.000443627	0.000387751	0.000447014	0.000480022	0.000461781	0.000357901	0.000459129	0.000504646	0.000447554	0.000437691	0.000496411	0.000539278	0.00041804	0.000417798	0.000421832	0.000416444	0.000418619
neg9690	HBMP(12:0/12:0/22:3)	925.678	562.459	5.7142e-05	5.43366e-05	6.62775e-05	9.56979e-05	8.24738e-05	8.67204e-05	5.87892e-05	4.98741e-05	6.58286e-05	6.7841e-05	5.22078e-05	5.23331e-05	5.13674e-05	6.93738e-05	4.81719e-05	5.72514e-05	5.79737e-05	6.30406e-05	8.07584e-05	4.51886e-05	5.71022e-05	5.21019e-05	7.43015e-05	8.46784e-05	5.09282e-05	5.09658e-05	5.07419e-05	5.07762e-05	5.1005e-05
neg8465	HBMP(12:0/12:0/16:2)	843.611	547.47	7.03201e-10	1.64382e-06	2.38323e-06	1.63986e-06	3.15997e-06	1.9273e-06	1.06454e-06	2.39798e-06	5.36043e-07	2.52783e-06	5.55499e-07	4.81995e-07	9.82236e-07	1.20882e-06	2.07052e-06	1.15677e-06	1.06666e-06	1.0671e-05	2.04839e-06	5.67721e-07	2.10704e-07	1.17235e-06	3.76451e-06	3.06737e-06	1.06983e-06	1.53782e-06	7.87219e-07	9.31507e-07	1.31288e-06
neg10082	HBMP(12:0/18:1/18:1)	955.681	143.982	3.81212e-06	7.72116e-06	9.6645e-07	2.62292e-06	5.01784e-06	3.65059e-06	8.68127e-06	7.96883e-06	5.0443e-06	5.95464e-06	6.52781e-06	7.36582e-06	2.90456e-06	6.67391e-06	4.47638e-06	7.28619e-06	4.61512e-06	7.05016e-06	4.55793e-06	3.42388e-06	4.83392e-06	7.4436e-06	5.57147e-06	6.26285e-06	7.2543e-06	7.25965e-06	7.22776e-06	7.23264e-06	7.26524e-06
neg6984	SM(d14:0/20:1)	747.568	409.801	7.31569e-05	3.55887e-05	0.000143533	6.80928e-05	0.000108983	0.000149115	5.84794e-05	6.08497e-05	6.53786e-05	4.30488e-05	0.000103281	3.91228e-05	0.000113361	1.98301e-05	0.00011172	0.000127064	0.000112185	9.57365e-05	0.000128988	8.86696e-05	5.93035e-05	0.000119339	0.000145907	0.000154083	8.31017e-05	8.3163e-05	8.27977e-05	8.28536e-05	8.3227e-05
neg7723	PG(18:0/20:4)	797.536	399.089	0.000534113	0.000639232	0.00059215	0.000556442	0.000657192	0.00051768	0.000583748	0.000579441	0.000683382	0.000670445	0.000538522	0.000674774	0.000406267	0.000578299	0.000654106	0.000666547	0.000637048	0.000510492	0.000636587	0.000618344	0.000382513	0.000451871	0.000665832	0.000581685	0.00055209	0.000552498	0.000550071	0.000550442	0.000552923
neg7397	PE(18:2e/22:4)	776.559	498.09	0.00552788	0.00576848	0.00507835	0.0051156	0.00554054	0.00512357	0.00573637	0.00598859	0.00527381	0.00543694	0.00569723	0.00599877	0.00650269	0.00648405	0.00508732	0.00528167	0.00617256	0.0066804	0.00532048	0.00595934	0.00550113	0.00513138	0.00461674	0.00493868	0.00519236	0.00519619	0.00517336	0.00517686	0.00520019
neg9052	PI(16:1/22:6)	879.502	329.207	4.56475e-05	4.99293e-05	4.81851e-05	6.39041e-05	1.06496e-05	1.43905e-05	8.48868e-05	6.08497e-05	6.47219e-05	4.10806e-06	5.55051e-05	4.89975e-05	5.12852e-05	6.88925e-05	6.1401e-05	4.83001e-05	6.42375e-05	5.42328e-05	7.98941e-06	6.04969e-05	6.57256e-05	6.62741e-05	6.9701e-06	5.08828e-06	6.30425e-05	5.55883e-05	5.95776e-05	6.71378e-05	5.71241e-05
neg6243	Cer/AP(t17:1/26:0)	694.637	604.836	5.4026e-05	5.55343e-05	4.08467e-05	3.38112e-05	4.24724e-05	4.70868e-05	3.98765e-05	4.70723e-05	5.33763e-05	5.08387e-05	4.58929e-05	5.19726e-05	3.78473e-05	4.29729e-05	4.68163e-05	5.44221e-05	5.42071e-05	6.60656e-05	6.00864e-05	5.24058e-05	4.51138e-05	4.04008e-05	5.59143e-05	5.05932e-05	3.57782e-05	3.58046e-05	3.56474e-05	3.56714e-05	3.58322e-05
neg7766	PE(20:0/20:1)	800.627	514.764	3.70466e-05	4.13875e-05	3.41363e-05	4.20623e-05	3.20039e-05	2.50311e-05	4.0045e-05	3.7416e-05	2.44795e-05	2.3091e-05	6.1461e-05	3.9431e-05	4.83574e-05	5.63908e-05	3.55942e-05	4.86031e-05	5.05996e-05	5.80701e-05	3.70181e-05	4.27205e-05	5.18199e-05	4.86902e-05	3.28425e-05	3.13059e-05	3.68957e-05	3.69229e-05	3.67607e-05	3.67855e-05	3.69513e-05
neg5528	Cer/AP(t24:1/15:1)	636.558	527.993	0.000633571	0.000690478	0.000668485	0.000514359	0.000605355	0.000695333	0.00052268	0.000669967	0.000574491	0.000616855	0.000611137	0.000724189	0.000600281	0.000522483	0.000565089	0.000735564	0.000582625	0.000698897	0.000794662	0.000857881	0.000641917	0.000598555	0.000679744	0.000758326	0.000621799	0.00062577	0.000626388	0.000618156	0.000625567
neg8908	PS(18:1/24:1)	870.568	526.343	6.74055e-05	4.76959e-05	3.69627e-06	2.99131e-05	2.38408e-05	1.90954e-05	3.71511e-05	4.90154e-05	4.33785e-05	4.69947e-05	3.61868e-05	1.1547e-05	5.13178e-05	3.56594e-05	2.74911e-05	2.63951e-05	2.95451e-05	6.08723e-05	2.6578e-05	2.34929e-05	1.7563e-05	4.06581e-05	1.85483e-05	1.29739e-05	2.49143e-05	2.49327e-05	2.48232e-05	2.484e-05	2.49519e-05
neg8843	PE(24:4/22:6)	866.573	462.536	1.42771e-05	1.5381e-05	1.19617e-05	1.09221e-05	1.39365e-05	1.37059e-05	1.37723e-05	1.1324e-05	1.45271e-05	1.31056e-05	1.33539e-05	1.10811e-05	1.22656e-05	1.40476e-05	1.38471e-05	1.23681e-05	1.46444e-05	1.02919e-05	1.02764e-05	1.07087e-05	1.25214e-05	1.21935e-05	1.05245e-05	1.41606e-05	1.28819e-05	1.28914e-05	1.28348e-05	1.28435e-05	1.29013e-05
neg4257	LPS(18:0)	524.298	103.332	1.45353e-05	1.56825e-05	3.15507e-05	2.01072e-05	2.79802e-05	3.08706e-05	1.80589e-05	2.47766e-05	2.5286e-05	3.23448e-05	2.68915e-05	1.84195e-05	2.65216e-05	1.47146e-05	3.40413e-05	3.53571e-05	2.5889e-05	2.63929e-05	3.24233e-05	2.67071e-05	2.33426e-05	2.79013e-05	3.63647e-05	4.55109e-05	3.36153e-05	3.52911e-05	3.65475e-05	3.22603e-05	3.54537e-05
neg7368	PE(18:1e/22:6)	774.546	550.602	3.18991e-05	2.78658e-05	2.99194e-05	2.9434e-05	2.92368e-05	2.6538e-05	2.45921e-05	3.53078e-05	3.61414e-05	3.01786e-05	4.09687e-05	2.98906e-05	4.23542e-05	4.87788e-05	3.28824e-05	3.7001e-05	3.8471e-05	4.6712e-05	2.76757e-05	3.21504e-05	3.17336e-05	3.47665e-05	2.8304e-05	3.52961e-05	3.03957e-05	3.20111e-05	3.05595e-05	2.89941e-05	3.19873e-05
neg7711	OxPE(18:1/20:3+2O(1Cyc))	796.517	372.689	4.47816e-06	6.76685e-06	4.76628e-06	3.66525e-06	4.53772e-06	4.65681e-06	3.96643e-06	6.99223e-06	6.80195e-06	6.71944e-06	5.16131e-06	3.90609e-06	3.7505e-06	5.56146e-06	5.41499e-06	6.75249e-06	5.28549e-06	5.62834e-06	4.98433e-06	5.78966e-06	5.52091e-06	4.98529e-06	4.17614e-06	5.77239e-06	5.09988e-06	5.62163e-06	5.4342e-06	4.97601e-06	5.46064e-06
neg7236	GlcADG(18:0/16:3)	765.528	443.767	0.00197708	0.00220636	0.00197623	0.001776	0.00208411	0.00188296	0.00188049	0.00201475	0.001888	0.00192282	0.00182585	0.00193904	0.0021237	0.00196195	0.00169022	0.0018564	0.00185616	0.00161978	0.0017771	0.00163491	0.001649	0.0018241	0.0015184	0.0016954	0.00184318	0.00184454	0.00183644	0.00183768	0.00184596
neg8187	PC(18:2/18:2)	826.56	403.689	3.37326e-05	2.92708e-05	3.02871e-05	3.77867e-05	3.54773e-05	5.77947e-05	5.16597e-05	4.94798e-05	4.24027e-05	4.80154e-05	3.52092e-05	3.51845e-05	4.07016e-05	3.60585e-05	3.79744e-05	3.14053e-05	3.64442e-05	4.06237e-05	4.57513e-05	3.9539e-05	4.58282e-05	4.73226e-05	4.18416e-05	5.06746e-05	4.23376e-05	4.23689e-05	4.21828e-05	4.22113e-05	4.24015e-05
neg6970	PE(16:1e/22:6)	746.513	480.151	6.59781e-05	7.14546e-05	7.52909e-05	6.00879e-05	7.95142e-05	6.2641e-05	5.763e-05	6.17171e-05	6.75805e-05	8.55224e-05	5.90527e-05	6.2671e-05	7.40485e-05	5.8619e-05	5.46475e-05	6.84297e-05	8.09414e-05	6.47993e-05	6.82499e-05	6.53265e-05	6.78487e-05	7.03442e-05	7.23762e-05	7.57483e-05	6.31629e-05	6.32095e-05	6.29319e-05	6.29744e-05	6.32582e-05
neg7221	PE(16:0/22:5)	764.527	458.305	0.000335033	0.000369479	0.000362745	0.000303018	0.000371066	0.000368746	0.000313755	0.000332298	0.000325032	0.000341201	0.00032272	0.000331405	0.000405747	0.000312543	0.000339652	0.000346125	0.000357462	0.000319264	0.000391078	0.000357405	0.000387048	0.000355374	0.000372009	0.000418462	0.000343842	0.000344095	0.000342584	0.000342815	0.00034436
neg8038	PC(18:2e/18:0)	816.621	503.127	0.000101746	0.00010545	9.15326e-05	8.68785e-05	8.12763e-05	5.53844e-05	9.57478e-05	8.79921e-05	4.58999e-05	4.58989e-05	0.000168649	9.38879e-05	0.000114923	0.000131281	5.40913e-05	0.000133039	0.000110506	0.000126499	9.2861e-05	0.000112732	0.000121701	0.000104289	9.06937e-05	6.05494e-05	9.22972e-05	9.23653e-05	9.19596e-05	9.20217e-05	9.24364e-05
neg8662	OxPS(18:1/20:4+3O(2Cyc))	856.513	432.683	9.95702e-05	8.31934e-05	7.08893e-05	8.95651e-05	8.65382e-05	8.27035e-05	0.000113073	9.25437e-05	8.20782e-05	6.63815e-05	7.71727e-05	9.25735e-05	9.62505e-05	9.55655e-05	6.77695e-05	6.953e-05	7.73562e-05	6.20185e-05	6.80101e-05	7.82095e-05	7.70585e-05	7.4606e-05	6.07134e-05	6.61133e-05	7.42101e-05	7.42648e-05	7.39386e-05	7.39886e-05	7.4322e-05
neg8280	OxPS(16:0/20:3+3O)	832.513	443.44	0.000221919	0.000210253	0.000200207	0.000181643	0.000202215	0.000174489	0.000193272	0.000197791	0.00017922	0.000177966	0.000185902	0.000203097	0.000218351	0.000202051	0.00015445	0.000174125	0.000177051	0.000151372	0.000169343	0.000159176	0.000171726	0.000176738	0.00014303	0.000143102	0.000169391	0.000169516	0.000168771	0.000168885	0.000169646
neg6626	GlcADG(15:0/16:3)	723.457	627.139	0.000261515	0.000242947	0.000136134	0.000125239	2.5591e-05	0.000227809	5.85524e-05	9.18203e-05	0.000117697	0.000218326	8.15472e-05	3.68146e-05	0.000108667	9.32589e-05	3.88008e-05	7.37969e-05	0.000156365	4.40778e-05	5.40304e-05	4.27258e-05	0.000236811	3.94678e-05	0.000211741	0.000114096	5.08522e-05	5.08897e-05	5.06662e-05	5.07004e-05	5.09289e-05
neg8724	SM(d14:1/28:0)	859.673	556.366	0.000833259	0.00104842	0.000697853	0.000744851	0.000917882	0.000744341	0.000750663	0.000800928	0.0004449	0.000488037	0.00117094	0.000794781	0.000867065	0.00104045	0.00053362	0.000905352	0.00121767	0.000993804	0.000922017	0.00103066	0.000787998	0.00113699	0.000821574	0.000590699	0.000828153	0.000748699	0.000809044	0.000829011	0.000791292
neg7239	GlcADG(18:1/16:2)	765.521	412.136	6.06131e-05	8.36741e-05	6.75475e-05	6.53477e-05	8.13452e-05	0.000102892	0.000117024	9.85057e-05	9.30491e-05	0.000115245	6.4639e-05	7.20771e-05	7.8588e-05	7.07413e-05	5.96071e-05	7.14174e-05	7.00528e-05	9.50799e-05	9.18677e-05	0.000142345	0.000136729	0.000106645	8.00364e-05	0.000108084	8.61526e-05	8.62162e-05	8.58375e-05	8.58955e-05	8.62826e-05
neg6575	PG(16:0/16:1)	719.488	347.401	1.66957e-05	1.81567e-05	2.36716e-05	2.48475e-05	2.6983e-05	2.19553e-05	2.30504e-05	2.56498e-05	2.6483e-05	2.6875e-05	2.48093e-05	1.96325e-05	2.09928e-05	2.29452e-05	2.83052e-05	2.64169e-05	2.70787e-05	2.20971e-05	2.25822e-05	2.15955e-05	1.86014e-05	2.14974e-05	2.13388e-05	2.41629e-05	2.41957e-05	2.42136e-05	2.41072e-05	2.41235e-05	2.42322e-05
neg6325	PE(18:2e/16:0)	700.53	501.039	0.0044741	0.00436616	0.00350249	0.00383914	0.00409108	0.00335484	0.00391826	0.0038712	0.00441701	0.00433231	0.00394834	0.00415002	0.00372326	0.00480723	0.00367804	0.00411352	0.00424391	0.00459697	0.00370488	0.00367318	0.00410917	0.00376795	0.00346481	0.00353462	0.00371894	0.00372169	0.00370534	0.00370784	0.00372455
neg8665	OxPS(18:0/20:5+3O(2Cyc))	856.513	375.889	0.000405073	0.000270709	0.000377025	0.000293397	0.000396898	0.000333523	0.000322067	0.000328629	0.000346824	0.000291837	0.00032738	0.000368403	0.000389929	0.000365862	0.00026542	0.000302857	0.000361497	0.000356578	0.000399529	0.000500287	0.000322514	0.000324893	0.000334072	0.00021502	0.000298382	0.000291443	0.000305924	0.000314953	0.000282833
neg8701	OxPS(18:0/20:4+3O(2Cyc))	858.531	477.469	0.000304763	0.000253878	0.000274968	0.000298692	0.000281151	0.000252086	0.000320181	0.000290902	0.000278776	0.000262328	0.000283176	0.000284621	0.000322549	0.00032389	0.000263932	0.000250952	0.000277535	0.000270102	0.00025945	0.000289226	0.000313818	0.000275828	0.000231897	0.000243325	0.000249761	0.000247817	0.000251207	0.000255414	0.000244951
neg8389	PS(18:0/22:4)	838.559	430.172	0.00125057	0.00303792	0.00308897	0.00120866	0.00163935	0.00183961	0.000908377	0.00150247	0.00120808	0.00211367	0.00151489	0.00126833	0.00152511	0.00101774	0.00299446	0.00140289	0.00171487	0.00143619	0.00191321	0.00144306	0.000696929	0.00263981	0.00179879	0.00199469	0.00148912	0.00149022	0.00148368	0.00148468	0.00149137
neg6943	PE(16:2e/22:6)	744.499	396.18	1.69137e-05	1.76393e-05	1.38451e-05	1.47646e-05	1.71361e-05	1.68229e-05	1.82912e-05	1.73015e-05	1.60037e-05	1.61786e-05	1.02402e-05	1.63234e-05	1.27138e-05	1.46173e-05	9.55974e-06	1.45027e-05	1.56989e-05	1.1374e-05	1.41178e-05	1.56151e-05	1.86482e-05	1.35512e-05	1.31292e-05	1.60009e-05	1.61407e-05	1.54278e-05	1.61828e-05	1.64202e-05	1.55757e-05
neg9734	PC(22:4/22:5)	928.682	586.987	1.42161e-05	1.08778e-05	1.79532e-05	2.12946e-05	1.61417e-05	2.02102e-05	1.87771e-05	1.68642e-05	1.63059e-05	1.30003e-05	2.45242e-05	1.19952e-05	1.68995e-05	1.79379e-05	1.80672e-05	2.19377e-05	2.36916e-05	2.18741e-05	1.78347e-05	1.92444e-05	1.93256e-05	2.33089e-05	2.25875e-05	1.98923e-05	1.88024e-05	1.88163e-05	1.87336e-05	1.87463e-05	1.88307e-05
neg9361	PC(20:4/22:5)	900.597	544.759	3.69461e-05	2.4178e-05	3.6014e-05	2.54994e-05	3.08309e-05	3.14152e-05	2.38362e-05	2.50134e-05	2.80022e-05	2.48336e-05	2.12557e-05	2.99225e-05	3.20616e-05	1.9291e-05	2.73256e-05	2.08364e-05	2.60048e-05	1.67729e-05	2.52402e-05	2.62571e-05	2.18316e-05	2.36779e-05	2.39621e-05	2.85948e-05	2.29322e-05	2.30359e-05	2.29946e-05	2.28239e-05	2.30335e-05
neg7892	PS(18:1/20:4)	808.515	358.467	0.000374828	0.000233775	0.000227764	0.000283683	0.00039246	0.000215385	0.000199782	0.000338632	0.000204982	0.000232543	0.000317626	0.000401807	0.000353215	0.000297217	0.0002292	0.00023418	0.000227806	0.000286151	0.000340366	0.0002795	0.000183173	0.00021791	0.000134717	0.000192829	0.000264219	0.000264414	0.000263252	0.00026343	0.000264617
neg7953	PS(18:1/20:3)	810.529	373.22	4.17486e-05	4.31078e-05	4.97602e-05	4.37874e-05	6.06306e-05	5.11121e-05	3.90627e-05	5.00187e-05	4.15815e-05	4.82833e-05	5.56422e-05	5.55868e-05	4.22746e-05	3.90818e-05	5.08374e-05	5.43094e-05	6.24281e-05	4.46233e-05	5.43276e-05	4.21025e-05	3.58458e-05	5.10957e-05	5.56109e-05	4.92962e-05	4.46789e-05	4.94721e-05	4.52395e-05	4.53495e-05	4.66037e-05
neg7924	PMeOH(22:4/22:6)	809.511	449.29	2.03606e-05	1.93569e-05	1.80739e-05	1.38959e-05	1.89314e-05	1.46142e-05	1.60714e-05	1.85353e-05	1.6688e-05	1.86434e-05	1.95172e-05	1.73319e-05	2.19943e-05	1.8329e-05	1.68879e-05	1.91139e-05	1.43243e-05	1.6629e-05	1.80501e-05	2.04702e-05	1.96176e-05	1.56676e-05	1.8369e-05	1.65393e-05	1.58612e-05	1.58729e-05	1.58032e-05	1.58139e-05	1.58851e-05
neg5503	PMeOH(12:0/18:0)	633.44	130.318	3.91102e-06	8.92123e-06	1.95452e-05	1.04991e-05	1.28695e-05	1.01243e-05	1.28402e-05	9.16226e-06	1.48666e-05	1.38379e-05	1.99357e-05	7.49795e-06	1.71488e-05	2.11572e-05	1.17449e-05	1.17978e-05	1.72861e-05	2.4999e-05	1.20362e-05	1.58221e-05	1.38115e-05	1.40859e-05	1.98467e-05	8.49111e-06	1.16232e-05	1.16317e-05	1.15806e-05	1.15885e-05	1.16407e-05
neg8710	HexCer/NDS(d26:0/15:0)	858.705	593.646	5.2269e-05	4.05086e-05	2.428e-05	4.24538e-05	3.18229e-05	2.58808e-05	4.77419e-05	3.7406e-05	3.81446e-05	3.25163e-05	6.191e-05	3.43628e-05	3.56891e-05	7.04805e-05	3.34286e-05	6.54252e-05	6.34113e-05	5.78599e-05	3.89276e-05	5.41341e-05	6.37702e-05	5.35301e-05	4.43879e-05	3.43402e-05	4.35084e-05	4.46248e-05	4.43939e-05	4.48317e-05	4.32015e-05
neg8242	OxPS(16:0/20:4+3O(2Cyc))	830.495	425.823	0.000238006	0.000215438	0.000162503	0.000175941	0.000160029	0.000176929	0.000238173	0.000158719	0.000142569	0.000125071	0.00015814	0.000180194	0.00025812	0.000192278	0.000142992	0.000129439	0.000200396	0.000153181	0.000137357	0.000204596	0.00023625	0.000193841	0.000125484	0.000123435	0.000125111	0.000125204	0.000124654	0.000124738	0.0001253
neg7582	PEtOH(19:0/22:6)	789.54	435.05	0.00172965	0.000989885	0.00121919	0.00101574	0.00147825	0.00237493	0.00183021	0.00122385	0.00112799	0.00132691	0.00139223	0.00106372	0.00153679	0.00125041	0.00126771	0.00111705	0.00129507	0.00263824	0.00122744	0.0013767	0.00111695	0.0014038	0.00107886	0.0013269	0.00134267	0.00128529	0.00135568	0.00143967	0.00124606
neg8709	HexCer/NDS(d21:0/21:0)	858.699	582.416	0.000182459	0.000172095	0.000123119	0.000220411	0.000170885	0.000140368	0.000212426	0.000207619	0.00020118	0.000155392	0.00026174	0.000158505	0.00015286	0.000287499	0.000184567	0.000257697	0.000279713	0.000308982	0.000183151	0.000232001	0.000263031	0.000251453	0.000189326	0.000173342	0.000194458	0.000194601	0.000193746	0.000193877	0.000194751
neg4379	PE(16:0e/6:0)	536.38	366.8	4.06259e-05	7.24745e-05	7.68132e-05	2.92397e-05	2.82923e-05	3.38342e-05	3.36229e-05	2.84704e-05	3.00667e-05	3.17013e-05	3.51469e-05	7.66615e-05	3.68615e-05	4.09519e-05	2.16348e-05	3.0873e-05	2.62693e-05	2.82637e-05	2.18335e-05	2.81926e-05	3.45089e-05	3.14691e-05	2.40775e-05	1.94541e-05	2.50048e-05	2.50232e-05	2.49133e-05	2.49301e-05	2.50425e-05
neg8074	PC(17:0/18:1)	818.564	476.878	1.54257e-05	1.06284e-05	9.76944e-06	9.04211e-06	1.20395e-05	9.93427e-06	1.21921e-05	9.93293e-06	9.01646e-06	1.30869e-05	7.94129e-06	8.30723e-06	7.66531e-06	6.88143e-06	7.00063e-06	8.1582e-06	1.09184e-05	6.89142e-06	8.22084e-06	8.64967e-06	1.0008e-05	7.43692e-06	8.7828e-06	7.35474e-06	1.03659e-05	1.03735e-05	1.03279e-05	1.03349e-05	1.03815e-05
neg5439	Cer/AS(d14:3/26:2)	628.566	578.007	1.22858e-06	7.02121e-07	7.9454e-07	7.49016e-07	8.35131e-07	8.95037e-07	5.70914e-07	7.83011e-07	6.59676e-07	7.75621e-07	9.47048e-07	5.02373e-07	1.53416e-06	7.88189e-08	8.74534e-07	6.59056e-07	6.47124e-07	8.15062e-07	9.79908e-07	8.4984e-07	3.59659e-07	5.65218e-07	5.47113e-07	1.36196e-06	5.82152e-07	7.9689e-07	5.77085e-07	5.13637e-07	7.18197e-07
neg5088	Cer/AS(d14:3/24:2)	600.513	535.389	2.15037e-05	1.80643e-05	2.06101e-05	1.43607e-05	1.74916e-05	1.98001e-05	1.61979e-05	1.44834e-05	1.32104e-05	1.48594e-05	2.02848e-05	1.5686e-05	1.95931e-05	6.15966e-06	1.97126e-05	2.21334e-05	1.63948e-05	1.84393e-05	3.40563e-05	2.63898e-05	1.36397e-05	1.44754e-05	2.46308e-05	1.76031e-05	1.50763e-05	1.6416e-05	1.5774e-05	1.36363e-05	1.66035e-05
neg8589	PI(17:0/18:0)	851.566	438.549	0.000136173	0.000134155	0.000349764	4.30433e-05	0.000226248	5.94662e-06	0.00019574	3.40618e-05	5.56214e-05	0.000196818	0.000269857	0.000142731	0.000168835	0.000198982	0.000117169	0.000158706	4.70608e-05	0.000256192	0.000139546	4.90842e-06	5.63369e-05	4.07453e-05	0.000324554	0.000232627	0.000122838	0.000122929	0.000122389	0.000122471	0.000123023
neg8519	HexCer/NS(d25:3/20:1)	846.683	567.676	9.29448e-06	1.00653e-05	1.82698e-05	1.70404e-05	1.48865e-05	1.67348e-05	1.42726e-05	1.41896e-05	1.09182e-05	9.04548e-06	1.9242e-05	1.02756e-05	1.41234e-05	9.80202e-06	1.64076e-05	2.13021e-05	2.09917e-05	1.66983e-05	1.90505e-05	1.60996e-05	1.55036e-05	2.06306e-05	1.95357e-05	2.05965e-05	1.54398e-05	1.54512e-05	1.53833e-05	1.53937e-05	1.5463e-05
neg4169	Cer/AP(t15:2/16:2)	520.394	718.69	0.000147631	0.000117093	5.91395e-05	5.3349e-05	5.58319e-05	0.000128571	6.90934e-05	7.9381e-05	8.84156e-05	6.40089e-05	5.36373e-05	8.36474e-05	0.000141113	5.83824e-05	5.2811e-05	7.05118e-05	5.9807e-05	0.000116918	0.000162758	4.73919e-05	7.55392e-05	5.07115e-05	3.68244e-05	7.20466e-05	4.02343e-05	4.0264e-05	4.00871e-05	4.01142e-05	4.0295e-05
neg5547	Cer/AP(t14:0/25:1)	638.611	609.942	2.47519e-06	2.90793e-06	2.73169e-06	1.99963e-06	3.15434e-06	2.17518e-06	1.7153e-06	3.03624e-06	3.6565e-06	3.69545e-06	2.19683e-06	3.14965e-06	2.17866e-06	1.85446e-06	4.08442e-06	3.74106e-06	3.51728e-06	2.40127e-06	3.30512e-06	3.05679e-06	9.89998e-07	1.69125e-06	2.28754e-06	2.63677e-06	2.26384e-06	2.61039e-06	2.43843e-06	1.93015e-06	2.64287e-06
neg5200	Cer/AP(t14:0/23:1)	610.543	588.201	2.01447e-05	1.96115e-05	1.38559e-05	1.42585e-05	1.11585e-05	1.57464e-05	8.4407e-06	1.29819e-05	1.40619e-05	8.81148e-06	1.06773e-05	1.3451e-05	1.05509e-05	6.58098e-06	1.16356e-05	2.06059e-05	1.46998e-05	8.9155e-06	2.71915e-05	1.96546e-05	1.18053e-05	1.35363e-05	1.68371e-05	1.64863e-05	1.22238e-05	1.22328e-05	1.21791e-05	1.21873e-05	1.22422e-05
neg5168	Cer/AP(t14:1/23:1)	608.526	530.642	7.04624e-05	6.67127e-05	6.51448e-05	4.47255e-05	8.38715e-05	3.39675e-05	4.47164e-05	0.000246482	6.3015e-05	0.000180003	8.87691e-05	4.2182e-05	7.46865e-05	6.0276e-05	0.000108464	8.90338e-05	7.70522e-05	0.000104318	8.78536e-05	9.53596e-05	6.17789e-05	5.94145e-05	0.000166563	0.000361804	6.20379e-05	6.20837e-05	6.1811e-05	6.18527e-05	6.21314e-05
neg8740	HexCer/NS(d14:2/32:2)	860.683	569.231	2.59541e-05	1.55553e-05	1.29923e-05	1.12307e-05	1.18182e-05	8.17152e-06	1.36953e-05	7.22853e-06	6.51423e-10	6.30297e-10	2.95975e-05	1.78853e-05	1.80929e-05	2.09316e-05	5.85426e-10	2.72459e-05	2.46273e-05	1.62243e-05	1.65213e-05	2.28404e-05	2.38408e-05	1.97721e-05	2.39588e-05	5.57355e-06	1.40872e-05	1.4467e-05	1.44382e-05	1.42975e-05	1.41216e-05
neg8629	OxPS(18:1/20:5+3O(2Cyc))	854.496	344.978	5.17121e-05	5.09017e-05	5.19247e-05	5.25194e-05	6.25247e-05	4.60858e-05	5.26858e-05	5.56852e-05	5.25979e-05	5.21609e-05	4.79402e-05	5.11426e-05	5.27244e-05	5.73501e-05	5.71195e-05	4.85091e-05	5.56332e-05	4.80665e-05	4.63146e-05	4.93171e-05	4.99048e-05	4.8332e-05	4.80838e-05	5.20933e-05	4.67088e-05	4.67433e-05	4.65379e-05	4.65694e-05	4.67792e-05
neg8264	PEtOH(24:2/20:4)	831.596	476.007	0.00124108	0.000335574	0.000869402	0.000573827	0.000754469	0.000674279	0.000717916	0.000794217	0.000756674	0.00116572	0.00067113	0.00112082	0.00104093	0.00104584	0.000569216	0.000646806	0.000633889	0.00100608	0.000689296	0.000692455	0.000657461	0.000618407	0.000603623	0.000611991	0.00068388	0.000733282	0.000731659	0.000670019	0.000719422
neg8301	PS(18:0/22:6)	834.528	370.591	0.000422162	0.000369637	0.000213946	0.000413594	0.000241572	0.000250672	0.000892394	0.000368124	0.000290637	0.000359232	0.000246268	0.000365666	0.000385885	0.000472469	0.0206276	0.000262798	0.00015006	0.000118551	0.00011333	0.000201671	0.000897506	0.000258462	0.00011131	3.1648e-05	0.0158193	0.015831	0.0157614	0.0157721	0.0158431
neg9736	Cer/BS(d15:2/42:2)	928.837	880.38	0.000314036	0.000298163	0.000304379	0.000286945	0.000306982	0.00029446	0.000327321	0.000305595	0.000291683	0.000283602	0.000294347	0.000323716	0.000345622	0.000316791	0.000254871	0.000279125	0.00028549	0.000265561	0.000282746	0.000272714	0.00030749	0.000282392	0.000273416	0.000265185	0.000260628	0.00026082	0.000259675	0.00025985	0.000261021
neg7956	HexCer/NDS(d21:0/21:1)	810.681	582.362	3.19967e-05	3.41228e-05	2.20892e-05	4.22301e-05	3.22026e-05	2.67493e-05	4.25071e-05	3.91548e-05	3.49965e-05	2.86392e-05	4.77909e-05	2.9535e-05	2.79188e-05	5.36722e-05	3.3899e-05	4.61764e-05	5.25438e-05	5.28137e-05	3.19758e-05	4.13727e-05	4.69535e-05	4.85194e-05	3.53995e-05	3.22034e-05	3.57739e-05	3.27229e-05	3.51044e-05	3.62296e-05	3.40272e-05
neg7954	PS(18:0/20:4)	810.532	412.09	0.000363086	0.000482324	0.000450737	0.00033975	0.000314571	0.000518793	0.000379466	4.29452e-05	0.000560959	0.000664511	0.000323857	0.000389128	0.000415947	0.000348311	0.000442749	0.000538103	0.000383526	0.000474725	0.000447558	0.000398932	0.000431827	0.000424861	0.000364323	0.00041618	0.000371808	0.000372082	0.000370448	0.000370698	0.000372368
neg8675	HexCer/NDS(d18:0/24:1)	856.691	562.511	0.000304436	0.000300651	0.00016772	0.000261588	0.000259585	0.000178439	0.000279708	0.000289255	0.000316396	0.000311776	0.000304055	0.000309577	0.000258728	0.000431276	0.000260252	0.000305419	0.000318807	0.000388767	0.000233521	0.000267128	0.000322096	0.0002817	0.000220086	0.000224007	0.000258219	0.00025841	0.000257275	0.000257449	0.000258609
neg5533	Cer/NS(d18:2/20:0)	636.558	545.35	3.07201e-05	3.00729e-05	3.17545e-05	2.00059e-05	1.8451e-05	3.44515e-05	2.2678e-05	2.18158e-05	2.51242e-05	2.4599e-05	1.91194e-05	1.76024e-05	2.11334e-05	1.64354e-05	2.59743e-05	3.02148e-05	2.40974e-05	2.12472e-05	3.93766e-05	3.892e-05	2.87637e-05	2.78113e-05	3.17367e-05	3.45018e-05	2.36392e-05	2.36566e-05	2.35527e-05	2.35686e-05	2.36748e-05
neg8915	HexCer/NDS(d27:0/16:1)	870.7	565.36	2.15488e-05	2.82231e-05	2.27882e-05	1.75816e-05	2.65686e-05	1.28758e-05	2.52415e-05	1.81382e-05	1.79729e-05	1.51021e-05	2.56748e-05	2.46725e-05	1.86995e-05	2.41501e-05	2.12682e-05	3.00844e-05	2.97577e-05	3.46729e-05	2.66537e-05	2.21236e-05	2.73516e-05	2.69911e-05	1.73993e-05	1.6935e-05	2.28244e-05	2.28412e-05	2.27409e-05	2.27562e-05	2.28588e-05
neg8711	PC(18:1e/21:1)	858.662	528.509	5.07959e-05	7.90883e-05	5.86778e-05	7.60491e-05	6.48526e-05	4.21477e-05	9.19099e-05	7.71857e-05	3.69012e-05	7.72597e-05	0.000104342	8.28166e-05	7.67957e-05	0.000102184	5.60717e-05	6.37427e-05	5.33105e-05	0.00010919	6.38922e-05	6.80863e-05	8.75816e-05	8.26721e-05	4.11887e-05	4.23673e-05	6.59659e-05	6.60146e-05	6.57246e-05	6.5769e-05	6.60653e-05
neg8226	HexCer/NS(d18:1/22:0)	828.649	517.466	4.89436e-05	5.21567e-05	3.27716e-05	4.44099e-05	4.06468e-05	2.93344e-05	5.3059e-05	4.43579e-05	3.17361e-05	3.69284e-05	5.3536e-05	5.4803e-05	4.94149e-05	7.30248e-05	3.26137e-05	4.55784e-05	4.11466e-05	5.40438e-05	1.87079e-05	3.34901e-05	5.35764e-05	3.86315e-05	2.61465e-05	2.84674e-05	3.76734e-05	3.80269e-05	3.82591e-05	3.86419e-05	3.72109e-05
neg8886	HexCer/NS(d14:2/29:0)	868.649	608.732	6.20436e-07	1.13403e-06	1.17979e-06	8.54271e-07	1.82143e-06	1.27672e-06	8.05942e-07	9.29465e-07	1.52291e-06	1.79165e-06	1.248e-06	1.31719e-06	1.39286e-06	7.9896e-07	1.32375e-06	7.6173e-07	1.04554e-06	2.18217e-06	2.10719e-06	1.88131e-06	1.38522e-06	1.20116e-06	2.01115e-06	2.25324e-06	1.04147e-06	1.04224e-06	1.03766e-06	1.03837e-06	1.04304e-06
neg12500	CL(18:2/18:2/18:2/18:2)	1447.96	611.742	0.000101584	0.000115998	0.000113354	0.000123234	0.000134117	0.000118895	0.000106632	0.000117277	0.000143782	0.000153135	7.79143e-05	0.000107961	0.00011356	0.000106996	0.000115922	0.000112611	0.000122143	0.000113035	0.000122274	0.000130116	0.000100804	9.92261e-05	0.000107887	0.000130215	0.000130163	0.000128503	0.000131342	0.000129756	0.000129492
neg7856	PS(18:1/20:5)	806.502	323.838	1.00913e-05	1.27297e-05	1.26588e-05	1.09764e-05	1.25276e-05	1.27839e-05	1.38876e-05	1.17969e-05	1.3913e-05	1.66708e-05	9.26361e-06	8.15184e-06	8.98467e-06	9.11134e-06	1.06198e-05	1.11874e-05	1.26031e-05	1.19093e-05	2.23304e-06	1.82091e-05	1.71365e-05	1.49441e-05	1.42009e-05	1.56204e-05	1.28137e-05	1.28231e-05	1.27668e-05	1.27754e-05	1.2833e-05
neg4673	LPS(22:6)	568.267	83.4463	3.89781e-06	7.27153e-06	6.63982e-06	6.96211e-06	6.21129e-06	7.43918e-06	1.10058e-05	7.53282e-06	1.07113e-05	1.0854e-05	1.06775e-05	6.00932e-06	5.79947e-06	5.72805e-06	8.62034e-06	1.47803e-05	8.33148e-06	7.39203e-06	8.02289e-06	1.68928e-05	8.25357e-06	9.63608e-06	8.06712e-06	1.10611e-05	1.08903e-05	1.1555e-05	1.11986e-05	1.07875e-05	1.13062e-05
neg7469	PS(16:0/20:4)	782.501	351.87	7.73025e-05	7.88077e-05	0.00011178	7.45275e-05	9.93498e-05	6.05238e-05	4.02276e-05	5.10738e-05	6.98035e-05	7.57693e-05	7.26641e-05	8.56718e-05	8.15293e-05	6.02979e-05	0.000105513	9.73625e-05	9.56684e-05	6.02984e-05	7.2494e-05	7.14983e-05	5.27031e-05	8.31838e-05	6.70984e-05	8.39896e-05	7.21649e-05	6.95728e-05	7.2779e-05	7.32686e-05	7.00881e-05
neg6752	PEtOH(18:0/18:1)	729.563	537.398	0.00320574	0.00315623	0.00261058	0.00313518	0.00316226	0.00258717	0.00338249	0.00331596	0.00350618	0.00361641	0.0032047	0.00305904	0.00276292	0.00379663	0.00318863	0.00305436	0.00317339	0.00377284	0.00303518	0.00318124	0.00346095	0.00314269	0.00266372	0.00295831	0.00296732	0.00296951	0.00295647	0.00295847	0.0029718
neg7737	PE(20:3e/22:6)	798.546	463.497	2.36164e-05	1.9554e-05	1.50277e-05	2.6497e-05	2.36432e-05	2.14906e-05	3.29033e-05	2.47121e-05	3.06341e-05	1.85864e-05	1.7648e-05	2.06924e-05	1.90129e-05	2.55199e-05	2.30533e-05	1.92887e-05	2.60597e-05	1.80832e-05	1.79394e-05	2.67017e-05	2.67135e-05	1.84359e-05	1.74739e-05	2.17269e-05	2.24907e-05	2.25073e-05	2.24084e-05	2.24236e-05	2.25246e-05
neg8331	PI(8:0/26:1)	835.534	888.995	3.39603e-05	2.13852e-05	6.04996e-05	3.52515e-05	2.34816e-05	3.5357e-05	2.61718e-05	1.45858e-05	3.72285e-05	3.84843e-05	3.15468e-05	2.4895e-05	2.30106e-05	3.24485e-05	4.64453e-05	3.31146e-05	3.82218e-05	2.99298e-05	2.87855e-05	3.95771e-05	2.49245e-05	2.24488e-05	4.07364e-05	3.57312e-05	2.49639e-05	2.49823e-05	2.48726e-05	2.48894e-05	2.50016e-05
neg11137	PI(27:0/26:4)	1095.79	621.727	1.42414e-05	1.58127e-05	2.03318e-05	1.05825e-05	1.5771e-05	1.66136e-05	9.72869e-06	1.52273e-05	1.7008e-05	1.68583e-05	1.1958e-05	1.32693e-05	1.6714e-05	1.07006e-05	1.22823e-05	1.75357e-05	1.41276e-05	1.15687e-05	1.44539e-05	1.16831e-05	1.01331e-05	1.29588e-05	2.18341e-05	1.75974e-05	1.44384e-05	1.44491e-05	1.43856e-05	1.43953e-05	1.44602e-05
neg8713	PI(14:0/22:3)	859.59	500.748	8.28672e-06	6.78081e-06	1.15242e-05	8.30812e-06	9.30521e-06	1.04091e-05	1.04493e-05	9.51013e-06	1.0569e-05	5.81312e-06	6.06907e-06	7.54517e-06	1.00819e-05	5.52596e-06	7.00087e-06	8.68029e-06	7.97688e-06	4.46355e-06	1.03625e-05	9.58534e-06	7.36736e-06	9.47118e-06	6.77436e-06	7.17818e-06	7.89408e-06	7.89991e-06	7.8652e-06	7.87052e-06	7.90599e-06
neg9383	GlcADG(24:1/20:4)	901.629	445.046	1.23368e-05	2.08694e-05	1.40158e-05	1.47259e-05	1.93852e-05	1.14476e-05	1.45266e-05	1.83788e-05	1.03926e-05	2.15175e-05	2.55922e-05	1.9562e-05	1.33556e-05	2.11972e-05	1.63267e-05	1.66924e-05	1.45511e-05	2.75421e-05	1.75313e-05	1.39025e-05	1.51192e-05	1.73066e-05	1.31898e-05	1.20007e-05	1.45397e-05	1.57689e-05	1.43382e-05	1.377e-05	1.55404e-05
neg8616	HexCer/NS(d18:2/24:1)	852.658	521.159	0.000550332	0.000595081	0.000368572	0.000593915	0.000516929	0.000402581	0.000731088	0.000696398	0.000452117	0.000574362	0.000662323	0.000642176	0.000536243	0.000976955	0.000401032	0.000483777	0.000481201	0.000692586	0.000427222	0.000481757	0.000728788	0.000555945	0.000392978	0.000387239	0.000515175	0.000512594	0.000517863	0.000523604	0.00050817
neg8219	OxPS(16:0/20:5+3O(2Cyc))	828.546	360.655	3.63768e-07	1.26071e-07	2.11041e-07	6.57038e-07	2.05079e-07	2.42332e-07	4.59708e-07	1.27799e-07	6.35323e-07	1.17493e-07	8.58266e-08	3.41379e-07	6.84113e-08	1.22061e-07	4.5356e-07	8.68056e-07	5.20677e-07	1.27517e-07	3.3094e-07	2.72002e-07	1.95954e-07	6.57598e-07	4.68808e-07	4.64471e-07	9.27194e-07	9.27879e-07	9.23803e-07	9.24427e-07	9.28593e-07
neg9094	OxPS(18:0/22:6+3O)	882.491	449.259	3.77083e-05	2.77166e-05	3.05158e-05	2.63444e-05	2.66217e-05	2.77751e-05	2.88381e-05	2.67982e-05	2.55433e-05	2.59835e-05	2.61654e-05	3.11458e-05	3.20356e-05	2.80485e-05	1.93919e-05	2.49542e-05	2.30218e-05	2.07749e-05	2.42471e-05	2.57923e-05	3.10575e-05	2.21126e-05	2.06145e-05	1.6512e-05	2.06759e-05	2.06911e-05	2.06002e-05	2.06142e-05	2.07071e-05
neg8643	HexCer/NS(d17:1/24:1)	854.673	549.533	0.00778594	0.0084454	0.00583878	0.00799956	0.00761538	0.0060745	0.0084176	0.00907152	0.00817959	0.00888178	0.00881508	0.0085487	0.00736977	0.0107021	0.00741756	0.00857612	0.00842286	0.010024	0.00731205	0.00780612	0.00910678	0.0083432	0.00625819	0.00653029	0.00768551	0.00769118	0.00765739	0.00766257	0.0076971
neg8303	OxPS(18:1/18:1+3O)	834.613	510.425	0.00163406	0.00147435	0.00143547	0.00138744	0.00142135	0.00146428	0.00144334	0.00135992	0.00161235	0.00159908	0.00134553	0.00135209	0.0014514	0.00145167	0.00148912	0.00144671	0.00147503	0.00131131	0.00129073	0.00137515	0.00148513	0.00135163	0.00124495	0.00134022	0.00134409	0.00134508	0.00133917	0.00134008	0.00134612
neg8006	PS(18:1/20:1)	814.559	449.971	0.000417587	0.000356543	0.000388723	0.000348875	0.000384768	0.000355547	0.00037189	0.000336985	0.000165003	0.000351353	0.000340917	0.000372391	0.000396454	0.000366112	0.000312894	0.000352044	0.000339296	0.000303179	0.000354059	0.000316651	0.000350558	0.000337767	0.000310253	0.000321844	0.000310531	0.000313156	0.000315676	0.000307647	0.000313421
neg4857	Cer/NDS(d18:0/16:0)	584.525	496.168	1.40122e-05	8.16096e-06	7.06345e-06	2.34607e-06	1.00703e-05	5.29231e-06	3.82275e-06	1.31099e-06	3.3023e-06	1.3294e-06	6.58801e-06	1.07427e-05	6.50466e-06	3.51156e-07	1.12553e-05	1.3399e-05	9.97072e-06	6.5231e-06	1.13409e-05	7.67114e-06	3.11068e-06	7.56506e-06	7.75005e-06	9.1067e-06	6.17836e-06	6.18292e-06	6.15576e-06	6.15992e-06	6.18767e-06
neg12515	CL(18:1/18:2/18:1/18:2)	1451.99	632.026	0.000295152	0.000359039	9.83928e-05	0.00032795	0.000404003	0.000367333	0.000212477	0.000350772	0.000164129	0.000435419	0.000156491	0.000325778	0.000327301	6.69028e-05	0.000118123	0.000344251	0.000354296	0.000345923	0.00014299	0.000201712	0.000122874	0.000120191	0.000137891	0.000403139	0.000135797	0.000135897	0.0001353	0.000135392	0.000136002
neg9103	PS(22:4/22:6)	882.533	366.26	3.1468e-05	3.14191e-05	3.55049e-05	3.01414e-05	3.35411e-05	3.67857e-05	3.00959e-05	3.72996e-05	3.37083e-05	3.96387e-05	3.08969e-05	2.59996e-05	3.80949e-05	3.53852e-05	2.53162e-05	3.12073e-05	3.09561e-05	2.38705e-05	3.2429e-05	3.58159e-05	3.07779e-05	2.96009e-05	2.85009e-05	3.0149e-05	2.94016e-05	2.97453e-05	3.0076e-05	3.05779e-05	2.87688e-05
neg8909	PC(20:5/20:5)	870.549	435.033	6.9948e-05	5.31737e-05	4.2621e-05	7.84069e-05	6.17799e-05	7.02272e-05	9.23866e-05	7.06358e-05	6.48415e-05	5.307e-05	4.75203e-05	5.77833e-05	5.56229e-05	6.8846e-05	4.04463e-05	4.82643e-05	5.79306e-05	5.95441e-05	5.15323e-05	6.98732e-05	6.78825e-05	5.76568e-05	5.23707e-05	4.85919e-05	5.09957e-05	5.10333e-05	5.08092e-05	5.08435e-05	5.10726e-05
neg7316	HexCer/NS(d18:1/18:1)	770.583	436.243	1.80003e-05	2.43787e-05	1.56085e-05	1.64118e-05	1.59912e-05	1.33306e-05	1.55325e-05	1.77847e-05	1.17996e-05	1.23508e-05	2.04415e-05	2.06217e-05	1.76588e-05	2.51016e-05	1.17729e-05	1.61202e-05	1.53329e-05	2.0988e-05	1.59916e-05	1.69054e-05	1.85051e-05	1.63132e-05	1.19779e-05	1.40998e-05	1.48243e-05	1.48353e-05	1.47701e-05	1.47801e-05	1.48467e-05
neg6506	PE(18:1e/17:1)	714.54	546.92	3.8813e-05	3.92138e-05	2.79904e-05	2.58195e-05	3.45836e-05	3.23627e-05	4.70846e-05	1.24249e-05	4.34521e-05	3.71034e-05	2.79186e-05	3.87709e-05	3.1545e-05	4.91744e-05	3.25818e-05	2.90677e-05	4.47358e-05	3.81644e-05	2.75513e-05	5.33976e-05	2.88009e-05	2.99079e-05	2.33565e-05	3.03688e-05	3.34805e-05	3.35053e-05	3.33581e-05	3.33806e-05	3.3531e-05
neg8663	PS(20:3/22:6)	856.507	303.271	0.000113278	7.75862e-05	0.000148265	9.85574e-05	0.000114814	6.62795e-05	0.000186522	9.03039e-05	0.000223331	9.58326e-05	0.00014237	7.05101e-05	0.000100972	0.000207179	0.000107912	0.000135071	0.000132232	0.000134381	8.9643e-05	0.000116424	0.0001471	0.000116723	0.000316899	0.000119314	0.000166711	0.000166834	0.000166101	0.000166213	0.000166962
neg8540	PS(19:0/22:6)	848.594	438.722	1.66398e-06	1.86203e-06	1.26589e-06	8.85291e-07	1.21754e-06	9.52062e-07	2.85782e-07	1.2178e-06	6.51423e-10	1.73182e-07	6.15717e-06	1.37407e-06	1.17058e-06	2.36868e-06	1.21489e-06	5.11407e-06	3.57336e-06	3.01758e-06	1.66274e-06	1.04372e-06	3.12744e-06	3.76755e-06	1.88072e-06	9.36582e-07	1.45205e-06	1.58107e-06	1.48211e-06	1.23592e-06	1.63119e-06
neg7705	PE(20:1/20:2)	796.582	529.56	5.05221e-05	1.24887e-05	5.4511e-05	4.35403e-05	5.00719e-05	5.38216e-05	4.80396e-05	4.58015e-05	5.49511e-05	5.46472e-05	4.60397e-05	5.02258e-05	4.73819e-05	5.14371e-05	4.83052e-05	5.22784e-05	4.71096e-05	4.43701e-05	4.18018e-05	4.13661e-05	4.3187e-05	4.42418e-05	4.08586e-05	4.82412e-05	4.56399e-05	4.90919e-05	4.69951e-05	4.55478e-05	4.74527e-05
neg8099	PE(22:2/20:3)	820.602	491.983	2.21888e-05	2.93823e-05	2.0636e-05	3.15389e-05	3.05304e-05	2.81989e-05	4.07231e-05	4.06883e-05	3.79985e-05	3.78255e-05	2.64273e-05	2.63472e-05	2.62691e-05	3.4239e-05	3.50413e-05	2.79486e-05	3.19533e-05	3.81646e-05	2.54185e-05	3.35732e-05	3.49739e-05	3.00107e-05	2.41765e-05	3.20074e-05	3.16002e-05	3.16235e-05	3.14846e-05	3.15058e-05	3.16478e-05
neg8420	HexCer/AP(t22:0/20:2)	840.66	540.158	8.26928e-05	8.66312e-05	8.72173e-05	0.000110378	9.56967e-05	8.46254e-05	0.000115699	0.000101643	7.10376e-05	7.73779e-05	0.00010295	0.000103072	8.79526e-05	0.000123617	8.05079e-05	6.21444e-05	7.73908e-05	0.000102902	8.05047e-05	7.93286e-05	0.000104723	8.69543e-05	6.86838e-05	6.8412e-05	8.13664e-05	8.14265e-05	8.10688e-05	8.11235e-05	8.14891e-05
neg6918	PE(18:1e/19:1)	742.578	553.861	0.000123324	0.000145979	0.000100202	0.00013329	0.000125276	0.000116671	0.000157541	0.000169866	0.00017519	0.000183584	0.000152299	0.000145612	0.000114036	0.000200167	0.000139737	0.000153841	0.00015037	0.000210569	0.000131546	0.000139269	0.000166638	0.000167531	0.000112011	0.000130913	0.00014205	0.000142155	0.00014153	0.000141626	0.000142264
neg6981	PA(18:0/22:6)	747.496	378.066	1.46414e-05	1.00188e-05	1.86436e-05	1.79681e-05	1.86593e-05	2.4309e-05	2.00291e-05	1.92521e-05	2.2994e-05	2.36108e-05	2.73294e-05	1.01598e-05	1.39841e-05	1.75949e-05	2.83294e-05	2.04556e-05	2.5393e-05	2.44768e-05	2.05737e-05	1.9539e-05	1.88961e-05	2.61045e-05	2.483e-05	2.16781e-05	2.06016e-05	2.06168e-05	2.05263e-05	2.05401e-05	2.06327e-05
neg9269	GlcADG(17:1/26:1)	893.688	549.514	7.2785e-06	6.29184e-06	4.98959e-06	4.86703e-06	7.08996e-06	3.89341e-06	6.86673e-06	5.34888e-06	5.26223e-06	4.76968e-06	6.09459e-06	5.32072e-06	6.33493e-06	7.64734e-06	4.31279e-06	5.20567e-06	7.10315e-06	4.62008e-06	1.70101e-06	3.6339e-06	7.26022e-06	4.77103e-06	6.51014e-06	4.00686e-06	4.81298e-06	4.81653e-06	4.79538e-06	4.79862e-06	4.82024e-06
neg7339	HexCer/AP(t17:1/20:0)	772.595	474.75	5.57774e-05	3.78166e-05	4.41974e-05	3.38423e-05	3.64054e-05	2.0111e-05	2.56187e-05	2.57698e-05	1.79655e-05	2.14273e-05	6.33025e-05	3.91826e-05	3.75578e-05	4.69672e-05	3.17685e-05	5.28662e-05	6.10649e-05	6.09331e-05	5.47818e-05	5.32794e-05	4.15297e-05	4.50582e-05	4.61283e-05	3.39863e-05	3.75771e-05	3.76049e-05	3.74397e-05	3.7465e-05	3.76338e-05
neg8244	PS(18:2/22:6)	830.492	286.369	9.91896e-08	4.88038e-07	1.85524e-07	5.34573e-07	5.21233e-07	2.09796e-07	1.95324e-07	1.60923e-07	6.52156e-07	9.5971e-07	8.90484e-07	2.86131e-07	2.21239e-07	7.35389e-07	7.65446e-07	1.06421e-06	7.49617e-07	5.53514e-07	3.41477e-07	4.82853e-07	4.62376e-07	6.12769e-07	5.94319e-07	7.53977e-07	5.98438e-07	5.98879e-07	5.96249e-07	5.96651e-07	5.9934e-07
neg8920	PC(16:2e/24:1)	870.664	510.973	1.72219e-05	1.69348e-05	1.28267e-05	1.6695e-05	1.40393e-05	1.14367e-05	2.13361e-05	1.70187e-05	1.30379e-05	1.7944e-05	2.16807e-05	1.6749e-05	1.60411e-05	2.74926e-05	1.08371e-05	1.58511e-05	1.31157e-05	2.01476e-05	1.3634e-05	1.49777e-05	2.13217e-05	1.59083e-05	1.09446e-05	9.36311e-06	1.50662e-05	1.50774e-05	1.50111e-05	1.50213e-05	1.5089e-05
neg8290	GlcADG(13:0/26:4)	833.567	373.216	1.31991e-05	1.88203e-05	1.45718e-05	0.000143782	2.10962e-05	9.02207e-06	1.36329e-05	2.18204e-05	1.40517e-05	1.31469e-05	1.64499e-05	1.54014e-05	1.56778e-05	2.05386e-05	5.84555e-06	1.01227e-05	1.73646e-05	2.07639e-05	1.32777e-05	1.69427e-05	9.91309e-06	2.2546e-05	1.43923e-05	2.05474e-05	1.32807e-05	1.48711e-05	1.40823e-05	1.30769e-05	1.42555e-05
neg8728	PS(20:1/22:6)	860.547	383.013	9.6689e-05	0.000167879	7.80918e-05	0.000178128	3.9035e-05	7.81277e-05	0.00017003	0.000129919	8.15587e-05	0.000117991	0.000101582	4.34866e-05	0.000120039	0.000116546	5.39801e-05	7.5561e-05	6.07449e-05	6.51168e-05	0.000149125	3.14021e-05	3.37356e-05	5.66243e-05	6.46871e-05	4.14723e-05	6.33072e-05	6.3354e-05	6.30757e-05	6.31183e-05	6.34027e-05
neg8101	PS(17:0/22:6)	820.514	367.306	3.30159e-05	3.00431e-05	3.70176e-05	7.22291e-05	4.24282e-05	4.01292e-05	4.16426e-05	4.67321e-05	5.81089e-05	7.93787e-05	3.65854e-05	3.62582e-05	4.20069e-05	3.36988e-05	5.30774e-05	4.58157e-05	4.99564e-05	4.50062e-05	7.07371e-05	8.31027e-05	3.53334e-05	4.68924e-05	7.00876e-05	5.22932e-05	4.25913e-05	4.27609e-05	4.33203e-05	4.36522e-05	4.19674e-05
neg9367	HexCer/AP(t20:0/22:2)	900.673	574.109	4.03579e-05	5.52251e-05	2.92003e-05	4.73889e-05	4.84048e-05	3.05974e-05	4.42955e-05	5.5365e-05	4.53246e-05	4.52953e-05	4.54748e-05	5.93561e-05	3.1082e-05	6.92024e-05	3.99836e-05	5.24601e-05	4.31485e-05	4.39609e-05	3.39e-05	2.88724e-05	3.49106e-05	4.15863e-05	2.5387e-05	1.91357e-05	4.36699e-05	4.47064e-05	4.44144e-05	4.25714e-05	4.48283e-05
neg6947	PE(16:0/20:1)	744.549	485.361	0.000445251	0.000439303	0.000389172	0.000450013	0.000449064	0.000361728	0.000519114	0.000481877	0.000418732	0.000457866	0.000452397	0.000461513	0.000445111	0.000557852	0.000410342	0.000381218	0.000441491	0.000464607	0.000395536	0.000350252	0.00051187	0.000435917	0.000366025	0.000365329	0.000410437	0.00041074	0.000408936	0.000409212	0.000411056
neg7884	GlcADG(18:1/19:2)	807.526	397.79	9.77939e-06	5.36027e-06	3.91563e-06	1.44506e-05	4.36339e-06	2.89121e-06	8.78749e-06	6.51931e-06	1.13909e-05	6.66441e-06	6.76946e-06	4.80087e-06	4.96692e-06	7.54839e-06	6.10435e-06	8.85271e-06	5.39221e-06	6.7687e-06	8.96362e-06	5.95215e-06	3.53078e-06	7.04254e-06	5.65319e-06	5.97224e-06	6.45958e-06	6.46435e-06	6.43595e-06	6.4403e-06	6.46932e-06
neg7839	GlcADG(17:0/20:4)	805.537	335.634	6.23805e-05	6.75902e-05	6.44081e-05	8.28925e-05	8.21943e-05	6.18568e-05	6.33722e-05	6.74947e-05	8.41324e-05	9.0948e-05	8.77767e-05	6.06263e-05	6.65282e-05	9.25003e-05	0.00010699	9.85693e-05	8.42376e-05	0.000101274	7.35908e-05	9.5683e-05	8.1005e-05	8.98396e-05	7.66876e-05	9.56823e-05	8.38722e-05	8.39341e-05	8.35654e-05	8.36219e-05	8.39987e-05
neg8953	PMeOH(24:2/24:4)	873.687	560.167	5.54704e-05	5.1665e-05	0.000256105	4.68782e-05	8.43652e-05	3.32897e-05	5.39288e-05	5.9941e-05	6.13006e-05	6.072e-05	0.000183716	5.10577e-05	6.24077e-05	0.000168142	0.000355564	5.85155e-05	3.83633e-06	0.000172796	4.25821e-05	5.44831e-05	6.97485e-05	5.34884e-05	8.37394e-05	0.000145412	4.93703e-05	4.94068e-05	4.91897e-05	4.9223e-05	4.94448e-05
neg6774	PEtOH(18:0/18:0)	731.572	540.127	7.7758e-05	0.000172524	7.05464e-05	0.000196389	0.000146866	0.000172581	0.000213621	9.12406e-05	0.000103502	0.000310498	0.000134252	7.6148e-05	9.4784e-05	0.000103611	0.000116838	0.000117861	9.16086e-05	2.71946e-05	8.83602e-05	0.000116348	0.000119872	0.000189734	0.000105048	0.000210435	0.000114903	0.000114988	0.000114483	0.00011456	0.000115076
neg8279	PS(18:1/22:6)	832.513	344.826	0.00102072	0.0010695	0.000993726	0.00119399	0.00129437	0.00105473	0.00113626	0.00117146	0.00118574	0.00111973	0.00097287	0.00117011	0.00109256	0.00111694	0.00110124	0.00109925	0.00123787	0.00100013	0.00105886	0.00104296	0.000979089	0.00109319	0.000942882	0.00104652	0.00104059	0.00104136	0.00103678	0.00103749	0.00104216
neg8672	PE(24:0/20:1)	856.691	600.417	0.000107432	3.79249e-05	2.31327e-05	3.64525e-05	4.1061e-05	2.579e-05	4.44483e-05	4.39593e-05	3.68004e-05	3.52937e-05	6.30732e-05	3.34282e-05	3.41035e-05	5.96348e-05	5.22249e-05	5.42535e-05	5.56225e-05	7.39207e-05	3.84885e-05	6.92606e-05	5.50784e-05	5.22083e-05	4.2827e-05	3.75807e-05	3.48869e-05	3.49127e-05	3.47593e-05	3.47828e-05	3.49396e-05
neg9600	OxPC(18:0/20:4+4O(2Cyc))	918.55	411.373	6.12696e-05	7.69038e-05	6.97099e-05	8.36374e-05	8.02484e-05	7.01812e-05	9.8553e-05	8.43944e-05	7.91151e-05	7.85815e-05	7.4874e-05	6.79906e-05	7.24205e-05	8.82754e-05	7.62449e-05	6.19951e-05	7.9344e-05	8.278e-05	6.24726e-05	7.84046e-05	8.59371e-05	7.77058e-05	8.62528e-05	7.42601e-05	7.9404e-05	7.8827e-05	7.82151e-05	7.92222e-05	7.91856e-05
neg9197	PS(22:1/22:6)	888.57	402.985	6.19804e-05	7.57718e-05	0.000105209	0.000119911	0.000110645	0.000105017	8.51168e-05	9.82094e-05	0.000127879	0.000124466	0.000129595	8.24443e-05	0.0001044	8.28308e-05	0.000129188	0.000123843	0.000115511	0.000172745	0.000149478	0.000119702	0.000107839	0.000117954	0.000126189	0.000144456	0.0001002	0.000102836	0.000100721	9.88252e-05	0.000102252
neg7174	PEtOH(19:1/20:5)	761.52	411.453	0.000111968	3.29165e-05	0.000160161	0.00011003	0.000144179	8.32618e-05	0.00015384	0.000160469	9.74747e-05	0.000227497	0.00014773	0.000100034	9.32663e-05	9.83604e-05	0.000155076	0.000320818	0.000191132	0.000105496	0.00026896	0.000173744	0.000171662	5.89744e-05	0.000216273	0.000219763	0.000151122	0.000171526	0.000167267	0.000145721	0.000166546
neg8170	GlcADG(12:0/26:1)	825.608	522.189	2.55659e-05	2.44418e-05	1.83371e-05	3.62907e-05	2.49231e-05	2.46823e-05	3.11721e-05	3.121e-05	4.12719e-05	3.07433e-05	2.28531e-05	2.89094e-05	2.07404e-05	2.93325e-05	2.84357e-05	2.65822e-05	2.67444e-05	3.23753e-05	2.25453e-05	2.80605e-05	3.17225e-05	2.26009e-05	2.68654e-05	2.94977e-05	2.815e-05	2.81099e-05	2.79766e-05	2.79999e-05	2.8203e-05
neg12801	CL(18:2/20:4/18:2/20:4)	1495.97	602.596	0.000109927	0.000119906	0.000116159	0.000125777	0.000151264	0.00011254	0.000118757	0.000234879	0.000150572	0.000143753	0.000107217	0.000126012	0.000119216	0.000112785	0.000135508	0.000117193	0.000116885	0.000127345	0.000141725	0.000135856	0.000100027	0.00012126	0.000105655	0.000154127	0.000130674	0.000148376	0.000136263	0.000132652	0.000138677
neg8736	PC(18:0e/20:1)	860.696	586.97	3.35402e-05	2.89923e-05	4.50935e-05	4.81948e-05	3.86978e-05	4.69128e-05	4.48576e-05	4.30451e-05	4.12086e-05	3.02834e-05	6.04956e-05	3.1982e-05	3.55829e-05	4.92864e-05	4.86605e-05	5.8432e-05	6.57628e-05	5.67916e-05	4.63915e-05	4.71876e-05	5.14942e-05	5.54299e-05	5.66093e-05	5.143e-05	4.72727e-05	4.73076e-05	4.70998e-05	4.71316e-05	4.7344e-05
neg8737	OxPS(18:0/20:3+3O)	860.545	434.629	2.82328e-05	3.12031e-05	3.74394e-05	1.86805e-05	2.86779e-05	3.36333e-05	1.00949e-05	1.01726e-05	2.41255e-05	2.92291e-05	1.75527e-05	2.57737e-05	3.20086e-05	1.73375e-05	2.5205e-05	2.73116e-05	2.56266e-05	6.39804e-06	2.86482e-05	1.74226e-05	1.59345e-05	1.94665e-05	2.99555e-05	2.69318e-05	2.02863e-05	2.03013e-05	2.02121e-05	2.02258e-05	2.03169e-05
neg8611	PC(18:4e/20:1)	852.606	574.455	3.80653e-05	3.91058e-05	2.26663e-05	1.23111e-05	3.66666e-05	2.57025e-05	3.54452e-05	5.16089e-05	3.60371e-05	3.52605e-05	2.90276e-05	4.79621e-05	4.32312e-05	3.25191e-05	2.68917e-05	2.90101e-05	3.01522e-05	4.01905e-05	2.48943e-05	2.53012e-05	3.66335e-05	2.10661e-05	2.01364e-05	6.77109e-07	3.10102e-05	3.10331e-05	3.08968e-05	3.09177e-05	3.1057e-05
neg8449	PC(18:2e/20:1)	842.639	509.83	0.000473545	0.000453329	0.00034818	0.000429625	0.000255848	0.000288948	0.000349103	0.000395651	0.00027633	0.000383988	0.000511253	0.000455396	0.00049037	0.000603116	0.000297372	0.000414976	0.000368043	0.000515119	0.000385385	0.000267905	0.000491623	0.000405591	0.000259148	0.000282485	0.000350399	0.000254296	0.000348597	0.000372214	0.000285292
neg9337	PC(16:2e/26:1)	898.683	567.001	1.35672e-05	1.11705e-05	4.13397e-06	1.37684e-06	1.02939e-05	8.23731e-07	1.47433e-05	1.04209e-05	1.98099e-05	5.56627e-05	1.87016e-05	8.76085e-05	1.08931e-05	3.09402e-05	8.05187e-06	7.09776e-06	2.16536e-05	0.000133517	0.00010338	0.000114859	5.19237e-06	1.81312e-06	1.11255e-05	3.10419e-06	1.16848e-05	1.16934e-05	1.16421e-05	1.16499e-05	1.17024e-05
neg7163	OxPE(18:0/18:0+1O(1Cyc))	760.529	472.622	0.000277993	0.000271334	0.000242226	0.000318501	0.000288064	0.000281954	0.000375524	0.000332791	0.000346765	0.000305341	0.000259378	0.000278022	0.000247879	0.000298161	0.000305628	0.000280523	0.000329294	0.000312671	0.000285662	0.000331891	0.000361526	0.00030382	0.000254746	0.000304837	0.000285114	0.000292863	0.000286432	0.000286445	0.000287917
neg8640	PE(18:1/26:1)	854.673	568.973	0.000565858	0.00065584	0.00267261	9.49434e-05	0.00103657	0.000419323	0.000618761	0.000677017	0.000673916	0.000710431	0.00176928	0.000639616	0.00061441	0.00197661	0.00333679	0.000631764	0.000897115	0.000257022	0.000488167	0.000562037	0.000736779	0.000586023	0.00546416	0.00141704	0.00058726	0.000587694	0.000585112	0.000585507	0.000588146
neg8114	PI(17:0/16:1)	821.517	367.167	2.10663e-05	1.84294e-05	2.17928e-05	3.33399e-05	2.19958e-05	2.20875e-05	1.91819e-05	3.1183e-05	3.10182e-05	2.89249e-05	2.23459e-05	2.2355e-05	2.75692e-05	1.83144e-05	2.57503e-05	2.59641e-05	2.71431e-05	3.80561e-05	2.68285e-05	3.01559e-05	1.76403e-05	2.50593e-05	2.29467e-05	2.53995e-05	2.41403e-05	2.41581e-05	2.4052e-05	2.40683e-05	2.41767e-05
neg8779	PS(20:0/22:6)	862.562	434.523	4.3367e-05	4.31296e-05	4.2522e-05	3.13625e-05	4.17976e-05	3.98784e-05	2.95793e-05	3.71089e-05	4.2566e-05	6.08302e-05	3.6331e-05	4.60243e-05	4.74358e-05	3.35352e-05	4.90134e-05	5.08504e-05	4.367e-05	3.68159e-05	4.70453e-05	4.42421e-05	2.8862e-05	3.57673e-05	4.18869e-05	4.20931e-05	3.63035e-05	3.54019e-05	3.61975e-05	3.62852e-05	3.58626e-05
neg8446	OxPS(18:0/20:3+2O(1Cyc))	842.536	524.784	2.50585e-05	2.4247e-05	3.81776e-06	5.17634e-05	4.19259e-05	4.20347e-06	6.00584e-05	4.33484e-06	5.99881e-05	4.71218e-05	2.16085e-05	2.21176e-05	2.44072e-05	1.71557e-05	4.58255e-05	3.02886e-05	5.35321e-05	1.96629e-05	3.53401e-05	5.01938e-05	4.38634e-05	4.84475e-05	4.12679e-05	5.35179e-05	4.2224e-05	4.22552e-05	4.20695e-05	4.2098e-05	4.22877e-05
neg9130	PC(22:6e/20:4)	884.595	390.397	1.14172e-05	1.67769e-05	9.71503e-06	1.60021e-05	9.33897e-06	6.26764e-06	2.08175e-05	1.79216e-05	1.33687e-05	1.92422e-05	2.16514e-05	1.47531e-05	1.06637e-05	3.36591e-05	9.76209e-06	2.18587e-05	8.55468e-06	2.10596e-05	1.28038e-05	1.52546e-05	1.98277e-05	2.05834e-05	9.57519e-06	1.3021e-05	1.72247e-05	1.72374e-05	1.71617e-05	1.71733e-05	1.72507e-05
neg9538	OxPC(18:0e/22:5+2O)	912.64	541.414	0.000206706	0.000141766	0.000165177	0.000179023	0.000140311	0.000139492	0.000150532	0.00014947	8.97352e-05	7.19861e-05	0.000212916	0.000156874	0.00018746	0.00018373	0.000107522	0.000174811	0.000178125	0.000126775	0.00016152	0.000176463	0.00018892	0.000157204	0.000171745	0.00011741	0.000131533	0.00013163	0.000131052	0.00013114	0.000131731
neg7147	PG(17:1/18:1)	759.501	367.384	2.84143e-05	3.59784e-05	3.50169e-05	2.75935e-05	3.28275e-05	2.49638e-05	3.29122e-05	3.93391e-05	2.87008e-05	2.14817e-05	3.86103e-05	1.62755e-05	1.30145e-05	3.13993e-05	4.66406e-05	4.90585e-05	3.91005e-05	3.05756e-05	8.81966e-05	3.05577e-05	3.78635e-05	2.90483e-05	7.56301e-05	6.95841e-05	3.49153e-05	3.46795e-05	3.49398e-05	3.53922e-05	3.44792e-05
neg8606	PS(20:5/22:6)	852.486	268.229	4.90244e-06	6.13583e-06	6.56323e-06	7.66563e-06	5.37095e-06	1.07982e-05	1.74408e-05	1.1583e-05	1.12576e-05	1.0934e-05	6.0512e-06	4.7724e-06	9.67099e-06	8.6424e-06	7.43449e-06	5.09145e-06	6.44761e-06	1.37591e-05	1.49945e-05	2.0107e-05	2.01534e-05	1.46333e-05	1.34611e-05	1.84902e-05	1.24825e-05	1.24917e-05	1.24369e-05	1.24453e-05	1.25013e-05
neg12486	CL(16:1/20:4/16:1/20:4)	1443.93	608.277	2.21206e-05	2.5981e-05	2.67681e-05	2.29829e-05	3.0387e-05	2.72829e-05	1.86389e-05	2.13692e-05	2.24906e-05	3.09496e-05	1.8661e-05	2.28035e-05	2.41257e-05	1.90663e-05	2.33007e-05	2.32386e-05	2.29719e-05	2.04495e-05	2.65938e-05	1.78507e-05	1.61649e-05	1.90927e-05	2.0436e-05	2.1749e-05	2.25972e-05	2.26139e-05	2.25145e-05	2.25298e-05	2.26313e-05
neg9189	PG(22:0/22:1)	887.659	554.828	0.000147386	0.000155919	9.653e-05	0.000152512	0.000153926	0.000121926	0.000174056	0.000174074	0.000166187	0.000148719	0.000142925	0.000160893	0.000131483	0.000237122	0.000125961	0.00014703	0.000142402	0.000144221	0.000116361	0.000113857	0.000149234	0.000137806	9.65933e-05	9.7979e-05	0.00013769	0.000137791	0.000137186	0.000137279	0.000137897
neg12430	CL(16:1/18:1/18:1/18:2)	1425.97	613.785	1.01938e-05	9.26754e-06	1.71923e-06	7.43115e-06	1.01528e-05	1.05447e-05	9.56142e-06	9.47858e-06	1.15441e-05	1.21376e-05	6.32639e-06	8.31026e-06	8.92651e-06	6.64341e-06	1.04942e-05	8.49864e-06	9.55858e-06	8.81607e-06	1.1736e-05	1.17944e-05	8.26235e-06	8.25828e-06	1.0136e-05	1.05936e-05	1.07791e-05	1.11585e-05	1.09221e-05	1.07878e-05	1.09576e-05
neg8174	PG(20:1/20:3)	825.586	594.412	2.42199e-05	1.10749e-06	2.37641e-05	5.60436e-06	9.38595e-06	5.56703e-07	6.60838e-06	9.53506e-08	1.08733e-05	4.8103e-06	3.17806e-06	9.78836e-07	1.23391e-06	2.73198e-06	5.18134e-06	4.30352e-06	2.16168e-07	1.86282e-05	8.5893e-07	9.09064e-06	1.55371e-05	7.34543e-06	6.29406e-06	2.07677e-06	6.01112e-06	6.01556e-06	5.98913e-06	5.99318e-06	6.02019e-06
neg7671	PE(16:0/24:4)	794.571	534.817	7.74296e-05	7.51435e-05	8.21194e-05	5.56421e-05	7.24194e-05	0.000267404	5.40743e-05	6.97253e-05	6.17511e-05	6.54426e-05	6.58836e-05	6.73196e-05	0.000277182	5.84369e-05	8.20899e-05	6.00507e-05	6.77472e-05	5.81102e-05	6.93791e-05	6.14217e-05	1.82171e-05	5.92658e-05	7.33946e-05	8.11803e-05	6.17647e-05	6.18103e-05	6.15388e-05	6.15803e-05	6.18578e-05
neg8647	PG(22:0/20:3)	855.623	534.7	9.71391e-06	7.88618e-06	3.36349e-06	5.90198e-06	6.2336e-06	4.49227e-06	1.01126e-05	1.01398e-05	7.32676e-06	8.50309e-06	8.16802e-06	7.70104e-06	5.51604e-06	1.44488e-05	4.73981e-06	7.87361e-06	6.63185e-06	1.06024e-05	4.64136e-06	5.89276e-06	1.01297e-05	5.1342e-06	4.33592e-06	2.25049e-06	6.0047e-06	6.00913e-06	5.98273e-06	5.98677e-06	6.01375e-06
neg8885	PC(16:2e/24:2)	868.653	510.856	0.000111012	0.000121649	8.06561e-05	0.000118259	9.72795e-05	8.12982e-05	0.00013903	0.000124076	8.76271e-05	0.000116618	0.000138734	0.000119008	0.000123235	0.000174111	7.82079e-05	0.000105257	9.09972e-05	0.000135326	9.05344e-05	9.88372e-05	0.000154042	0.000112842	7.63938e-05	7.6295e-05	9.68942e-05	9.66476e-05	9.80228e-05	9.77519e-05	9.61541e-05
neg7587	PG(18:0/19:1)	789.586	494.04	3.0654e-05	3.54143e-05	2.28228e-05	2.15981e-05	2.90446e-05	2.55542e-05	2.36751e-05	1.47374e-05	3.36478e-05	3.41853e-05	2.28381e-05	2.92764e-05	2.36083e-05	3.14362e-05	2.19276e-05	2.79914e-05	2.62841e-05	2.41341e-05	2.2213e-05	2.06105e-05	2.43562e-05	2.48328e-05	2.39479e-05	2.11035e-05	2.35074e-05	2.573e-05	2.38775e-05	2.3159e-05	2.4812e-05
neg12507	CL(18:1/18:2/18:2/18:2)	1449.98	611.332	5.09512e-05	5.81206e-05	5.32764e-05	5.99122e-05	6.99126e-05	7.32149e-05	6.72144e-05	6.3758e-05	7.82515e-05	7.55422e-05	4.432e-05	5.36126e-05	5.48138e-05	4.84901e-05	6.48181e-05	5.19177e-05	6.26537e-05	6.44326e-05	6.74952e-05	7.00443e-05	5.48132e-05	5.45325e-05	6.11285e-05	7.91383e-05	6.67435e-05	6.67928e-05	6.64994e-05	6.65443e-05	6.68442e-05
neg12838	CL(18:1/20:4/18:1/20:4)	1500	642.917	0.000135845	0.000198158	0.000179748	0.000164407	0.000192878	0.000189843	0.00016377	0.000161844	0.00018839	0.000191409	0.000131073	0.000159396	0.000158093	0.000145596	0.000172909	0.000168592	0.000174251	0.000155916	0.000159657	0.000147529	0.000143682	0.000162791	0.000150638	0.000179206	0.00015405	0.000154164	0.000153486	0.00015359	0.000154282
neg7140	OxPE(18:0/18:1+1O(1Cyc))	758.511	459.849	1.6817e-06	7.05609e-07	4.84741e-07	1.49886e-06	1.73205e-06	1.66921e-07	1.11516e-06	6.00683e-07	5.87341e-07	7.8116e-07	5.0356e-07	4.33731e-07	1.55696e-07	1.24205e-06	7.95703e-07	6.24387e-07	1.30889e-06	1.46642e-07	2.49464e-07	3.14229e-07	4.03241e-07	1.1657e-06	1.88541e-07	2.63197e-07	9.77825e-07	9.78547e-07	9.74248e-07	9.74906e-07	9.79299e-07
neg8139	PG(20:1/20:4)	823.57	541.18	0.00029463	0.000266125	0.000194341	0.000240276	0.000233159	0.00021771	0.000305704	0.000264337	0.000231176	0.000205387	0.000227437	0.00028435	0.000239553	0.000334643	0.000159784	0.000179142	0.000215458	0.000200961	0.000157247	0.000167088	0.000260173	0.000211076	0.000168511	0.00014212	0.000197636	0.000197782	0.000196914	0.000197047	0.000197935
neg12623	CL(16:1/20:4/18:2/20:4)	1469.95	611.873	4.20666e-05	5.11859e-05	4.74077e-05	4.57852e-05	6.09168e-05	5.19859e-05	4.87094e-05	5.48548e-05	5.92268e-05	5.70008e-05	3.7864e-05	4.40971e-05	4.29867e-05	3.70435e-05	4.62753e-05	5.31454e-05	5.24117e-05	4.49447e-05	5.11497e-05	5.0035e-05	4.2302e-05	4.16829e-05	4.47336e-05	5.19809e-05	5.2273e-05	4.84108e-05	5.15201e-05	5.31315e-05	4.9813e-05
neg8151	PC(18:4e/18:1)	824.58	569.501	0.000700552	0.000767054	0.000597323	0.00071413	0.00072614	0.000617835	0.000763007	0.000814232	0.000874995	0.000953943	0.00073504	0.00074525	0.000701649	0.000882961	0.000767467	0.000763325	0.00075096	0.000898219	0.000702774	0.000695608	0.00084258	0.00079081	0.000596177	0.000689701	0.000698692	0.000701889	0.000708124	0.000708042	0.000693814
neg11421	HexCer/AP(t28:1/32:2)	1136.89	727.09	9.27532e-07	2.11895e-06	1.50415e-06	1.26979e-06	1.57257e-06	2.83796e-06	2.60828e-06	2.37874e-06	2.18725e-06	2.27022e-06	2.01352e-06	1.57767e-06	1.8494e-06	2.01959e-06	1.34005e-06	1.52725e-06	9.60795e-07	1.92226e-06	5.62089e-06	9.09153e-07	1.64232e-06	1.25871e-06	5.3502e-07	1.55016e-06	2.12369e-06	1.97646e-06	2.11152e-06	2.12669e-06	2.0421e-06
neg8411	PS(18:0/22:3)	840.55	419.727	0.000143641	0.000233293	0.000148826	0.000213784	0.000198105	0.000193957	0.00021998	0.000161989	0.000191275	0.000199352	0.000191216	0.000143522	0.00014901	0.000202167	0.000147759	0.000207822	3.27213e-05	0.000159062	0.000147927	0.00015948	0.000226158	0.00021945	0.000144966	0.000198712	0.000203254	0.000203404	0.00020251	0.000202647	0.00020356
neg11422	HexCer/AP(t18:1/42:2)	1136.92	688.99	4.36744e-06	6.98887e-06	3.38727e-06	8.44693e-07	7.29032e-06	4.68084e-06	5.23341e-06	1.21585e-05	8.07746e-06	1.01137e-05	7.77398e-06	7.26923e-06	5.37503e-06	6.60825e-06	4.42633e-06	6.04246e-06	4.91137e-06	1.03532e-05	7.32209e-06	7.69404e-06	7.46576e-06	6.57929e-06	5.25151e-06	5.3276e-06	5.39324e-06	5.39722e-06	5.37351e-06	5.37714e-06	5.40138e-06
neg8689	PG(22:0/20:2)	857.613	493.657	0.000192998	0.000111735	0.000137969	0.000233388	0.000143229	0.000113861	0.000201871	0.000149524	9.00212e-05	7.9014e-05	0.000308053	0.000344383	0.000158555	0.000148488	0.000286528	7.37546e-05	0.000136754	0.000146626	0.000155964	0.000133969	8.46723e-05	9.86697e-05	0.000157991	0.000345553	0.000150082	0.000106151	0.000141286	0.000141113	0.000139829
[truncated: 33 more rows]
