# Supplementary material for: Lipidomic changes of cerebral cortex in aldehyde dehydrogenase-2 knock-in heterozygote mice after chronic alcohol exposure
Source: Front Mol Neurosci. 2023 Jan 19;15:1053411. doi: 10.3389/fnmol.2022.1053411 (PMC9893510; doi:10.3389/fnmol.2022.1053411)
Supplement: Supplementary file 2 [file Table_2.XLSX]

## Sheet: 1-saline vs.alcohol in WTmice
NO.	lipid Subclasses	WTC1	WTC2	WTC3	WTC4	WTC5	WTC6	WTC7	mean	WTA1	WTA2	WTA3	WTA4	WTA5	WTA6	WTA7	mean	FC	Direction	VIP-Value	p-value
neg12789	CL(16:1/20:4/20:4/20:4)	4.3789e-05	5.25256e-05	8.41832e-05	3.44377e-05	9.48843e-05	7.42095e-05	6.31305e-05	6.388e-05	4.86377e-05	5.70517e-05	4.80069e-05	3.69389e-05	2.53909e-05	4.49993e-05	4.1498e-05	4.32176e-05	0.676544	down	1.35428	0.0426228
neg1488	FA(16:1)	4.8995e-05	3.55318e-05	3.13703e-05	3.62857e-05	2.09759e-05	4.80685e-05	2.81343e-05	3.56231e-05	6.21086e-05	4.3754e-05	5.21168e-05	5.19407e-05	5.11083e-05	3.93584e-05	3.29706e-05	4.76225e-05	1.33684	up	1.33267	0.0430348
neg1607	FA(18:3)	1.03629e-05	8.7876e-06	9.59708e-06	5.74779e-07	5.68243e-07	1.30121e-06	8.25404e-06	5.63512e-06	1.37107e-05	1.6225e-05	1.56515e-05	5.51978e-06	1.47426e-05	1.00699e-05	1.16098e-05	1.25042e-05	2.21897	up	2.68542	0.00976531
neg1723	FA(19:2)	4.56261e-06	4.11832e-06	8.61997e-06	6.82923e-06	1.21985e-05	7.80078e-06	1.06512e-05	7.8258e-06	1.05267e-05	3.95585e-06	2.64672e-05	2.02693e-05	1.23658e-05	2.03051e-05	2.07944e-05	1.63835e-05	2.09352	up	1.80187	0.0262144
neg1746	FA(19:1)	6.5489e-06	3.42937e-06	2.09006e-05	1.02734e-05	2.9323e-05	1.40535e-05	2.32393e-05	1.53954e-05	2.03062e-05	9.58262e-06	6.82341e-05	3.81367e-05	2.81178e-05	5.89431e-05	5.45472e-05	3.96954e-05	2.57839	up	2.29529	0.0258034
neg3779	LPE(18:0)	1.53485e-06	4.84224e-07	7.52636e-07	2.4466e-06	1.87745e-06	3.95181e-06	2.87056e-06	1.98831e-06	3.20943e-06	1.96177e-06	4.20389e-06	2.71991e-06	4.26017e-06	2.99702e-06	3.3203e-06	3.23893e-06	1.62899	up	1.93319	0.0427328
neg3978	LPE(20:3)	7.16841e-06	2.8332e-06	4.28182e-06	4.25357e-06	4.39882e-06	4.77271e-06	4.87269e-06	4.65446e-06	5.57249e-06	7.19091e-06	1.05391e-05	6.94698e-06	6.2653e-06	9.63698e-06	1.176e-05	8.27312e-06	1.77746	up	2.01205	0.00582307
neg4919	FAHFA(18:0/20:2)	2.88934e-05	2.61223e-05	2.74097e-05	2.263e-05	2.97053e-05	3.1941e-05	2.95789e-05	2.80401e-05	3.62282e-05	3.25638e-05	3.87134e-05	3.09687e-05	3.3806e-05	2.87253e-05	3.37764e-05	3.35402e-05	1.19615	up	1.04424	0.00678363
neg5533	Cer/NS(d18:2/20:0)	1.91194e-05	1.76024e-05	2.11334e-05	1.64354e-05	2.59743e-05	3.02148e-05	2.40974e-05	2.20825e-05	2.12472e-05	3.93766e-05	3.892e-05	2.87637e-05	2.78113e-05	3.17367e-05	3.45018e-05	3.17653e-05	1.43849	up	1.53681	0.00849923
neg6110	PMeOH(16:0/18:2)	2.19845e-05	8.84946e-06	5.71003e-06	1.49391e-05	2.55843e-05	3.28005e-05	2.44203e-05	1.9184e-05	2.04566e-05	5.04718e-05	2.78793e-05	2.76336e-05	1.98535e-05	4.15617e-05	4.99544e-05	3.3973e-05	1.7709	up	1.92398	0.03434
neg6343	PEtOH(16:0/18:1)	4.60672e-07	1.70266e-07	7.22044e-10	6.78693e-10	1.16667e-06	3.84479e-06	2.0043e-06	1.09259e-06	4.09765e-05	1.72942e-05	6.70733e-07	3.72331e-05	4.30174e-05	4.048e-05	3.97873e-05	3.13513e-05	28.6946	up	5.34502	0.00246543
neg6590	PE(16:1e/20:5)	2.36191e-05	2.93784e-05	3.04499e-05	2.02987e-05	7.5412e-07	1.08415e-06	2.7349e-05	1.89905e-05	3.17816e-05	5.15859e-05	5.04168e-05	9.72779e-05	4.17109e-05	4.96387e-05	6.33808e-05	5.51132e-05	2.90215	up	3.167	0.00214528
neg6856	PE(18:2/18:2)	9.34065e-06	1.74417e-05	1.21143e-05	1.14499e-05	9.37894e-06	1.03009e-05	1.84855e-05	1.26445e-05	6.89912e-06	7.80826e-06	4.6296e-06	6.26822e-06	8.91733e-06	6.82428e-06	7.40948e-06	6.96518e-06	0.550845	down	1.97006	0.00641221
neg7180	OxPG(16:0/18:1+1O(1Cyc))	4.2834e-06	2.68838e-06	2.67285e-06	4.08525e-06	5.49058e-06	6.32846e-06	4.46474e-06	4.28767e-06	4.4251e-06	1.16889e-05	4.93955e-06	7.34866e-06	4.45614e-06	7.90572e-06	8.74768e-06	7.07311e-06	1.64964	up	1.62103	0.0304075
neg7191	PE(18:2/20:4)	0.00234984	0.0022643	0.00271375	0.00239539	0.00249641	0.00249686	0.00271809	0.00249066	0.00344226	0.00339849	0.00481901	0.0040704	0.00374091	0.00310318	0.00424556	0.0038314	1.5383	up	1.79205	0.000666306
neg7239	GlcADG(18:1/16:2)	6.4639e-05	7.20771e-05	7.8588e-05	7.07413e-05	5.96071e-05	7.14174e-05	7.00528e-05	6.9589e-05	9.50799e-05	9.18677e-05	0.000142345	0.000136729	0.000106645	8.00364e-05	0.000108084	0.000108684	1.5618	up	1.76591	0.00368865
neg7428	SHexCer(d34:1)	1.05894e-06	1.47099e-06	1.54843e-06	1.32862e-06	6.59752e-07	1.32536e-06	2.05091e-06	1.349e-06	2.80648e-06	2.72208e-06	1.37911e-06	1.08139e-06	1.96654e-06	2.53523e-06	2.64971e-06	2.16294e-06	1.60336	up	1.48149	0.0221065
neg7696	PG(18:1/20:4)	7.24563e-05	6.73776e-05	5.89738e-05	7.07479e-05	7.6377e-05	7.62497e-05	8.1004e-05	7.18838e-05	6.26064e-05	6.09528e-05	5.54753e-05	5.44395e-05	7.07537e-05	5.63201e-05	6.60453e-05	6.09419e-05	0.847784	down	1.02231	0.00951547
neg7764	PC(16:1/18:2)	4.12155e-05	4.94694e-05	3.92312e-05	4.51908e-05	5.69101e-05	6.6219e-05	4.84378e-05	4.95248e-05	6.03454e-05	6.11277e-05	7.07671e-05	5.34128e-05	5.59592e-05	5.51685e-05	7.39271e-05	6.15297e-05	1.2424	up	1.11204	0.0238993
neg7862	SHexCer(d36:1)	4.33198e-05	4.82004e-05	6.05436e-05	5.06833e-05	5.84553e-05	3.73369e-05	4.91109e-05	4.96643e-05	6.50152e-05	6.8855e-05	7.94551e-05	5.60866e-05	6.65847e-05	3.73877e-05	7.27296e-05	6.37305e-05	1.28323	up	1.0517	0.0368823
neg7977	PC(16:0e/20:4)	3.09175e-05	4.32858e-05	4.3803e-05	3.43035e-05	3.28656e-05	3.69645e-05	3.65242e-05	3.6952e-05	2.50681e-05	3.43276e-05	3.56271e-05	2.71942e-05	3.03365e-05	2.54225e-05	2.77306e-05	2.93867e-05	0.795265	down	1.0971	0.00955266
neg8023	SQDG(16:0/18:3)	7.60247e-06	7.08826e-06	9.03641e-06	6.17644e-06	8.1753e-06	7.46657e-06	8.22677e-06	7.68175e-06	1.11113e-05	1.48382e-05	1.494e-05	1.29661e-05	1.16392e-05	9.60246e-06	1.42615e-05	1.27655e-05	1.6618	up	1.95231	0.000286221
neg8031	SQDG(12:0/22:3)	1.12267e-05	1.28673e-05	1.20196e-05	1.59479e-05	1.10359e-05	1.06422e-05	1.23868e-05	1.23038e-05	9.55486e-06	9.36522e-06	7.60431e-06	1.08263e-05	8.64748e-06	8.0285e-06	8.74083e-06	8.96678e-06	0.728782	down	1.48173	0.00115581
neg8062	SQDG(17:1/17:1)	1.24779e-06	1.50279e-06	8.7406e-07	1.71023e-06	1.05582e-06	2.16803e-06	1.26209e-06	1.40297e-06	1.48878e-06	1.61664e-06	1.99368e-06	4.15998e-06	4.33816e-06	3.24004e-06	3.38279e-06	2.88858e-06	2.0589	up	1.92472	0.0154996
neg8150	PC(16:0/20:5)	0.000149166	0.000106159	0.000110665	8.65062e-05	8.49005e-05	3.36347e-05	0.000102791	9.62602e-05	0.000173974	0.000154945	0.000165226	0.000163996	0.000129176	0.000145577	0.000177783	0.000158668	1.64832	up	1.87432	0.0011101
neg8187	PC(18:2/18:2)	3.52092e-05	3.51845e-05	4.07016e-05	3.60585e-05	3.79744e-05	3.14053e-05	3.64442e-05	3.61396e-05	4.06237e-05	4.57513e-05	3.9539e-05	4.58282e-05	4.73226e-05	4.18416e-05	5.06746e-05	4.45116e-05	1.23165	up	1.19536	0.0007116
neg8344	OxPS(18:0/18:1+3O)	0.000498849	0.000257707	0.000425333	0.000218863	0.000914053	0.000672913	0.000673619	0.000523048	0.000853073	0.000777656	0.000708073	0.000439483	0.000911895	0.000934116	0.00107179	0.000813727	1.55574	up	1.72666	0.0334924
neg8395	SQDG(18:0/18:5)	7.47437e-06	3.91303e-06	9.54787e-06	4.46223e-06	5.08037e-06	8.03558e-06	9.06274e-06	6.7966e-06	1.25216e-05	1.85531e-05	1.75448e-05	1.01912e-05	9.50082e-06	1.60894e-05	2.10818e-05	1.50689e-05	2.21713	up	2.42864	0.00170457
neg8606	PS(20:5/22:6)	6.0512e-06	4.7724e-06	9.67099e-06	8.6424e-06	7.43449e-06	5.09145e-06	6.44761e-06	6.87293e-06	1.37591e-05	1.49945e-05	2.0107e-05	2.01534e-05	1.46333e-05	1.34611e-05	1.84902e-05	1.65141e-05	2.40277	up	2.61005	2.58732e-05
neg8763	AcylGlcADG(12:0/12:0/16:4)	1.02168e-05	6.94288e-06	9.89031e-06	7.80669e-06	1.01353e-05	7.85535e-06	9.46636e-06	8.90196e-06	1.1255e-05	1.13837e-05	1.32145e-05	1.00669e-05	1.20154e-05	8.46744e-06	1.18712e-05	1.1182e-05	1.25613	up	1.14214	0.0115504
neg8886	HexCer/NS(d14:2/29:0)	1.248e-06	1.31719e-06	1.39286e-06	7.9896e-07	1.32375e-06	7.6173e-07	1.04554e-06	1.12686e-06	2.18217e-06	2.10719e-06	1.88131e-06	1.38522e-06	1.20116e-06	2.01115e-06	2.25324e-06	1.8602e-06	1.65078	up	1.84436	0.0017549
neg9079	PEtOH(26:4/22:5)	2.99215e-05	3.04417e-05	3.84413e-05	3.40825e-05	2.99422e-05	2.6714e-05	3.27485e-05	3.1756e-05	2.51307e-05	2.65376e-05	2.65692e-05	2.76604e-05	2.7209e-05	2.51931e-05	2.35268e-05	2.59752e-05	0.817965	down	1.10866	0.00253443
neg9085	PI(18:2/20:4)	0.000225539	0.000170081	0.0002249	0.000219961	0.000215032	0.000179868	0.000216169	0.000207364	0.000282969	0.000337836	0.000327954	0.000323569	0.000297824	0.000258974	0.000320218	0.000307049	1.48072	up	1.72553	9.8088e-06
neg9098	PC(20:0/20:4)	5.12964e-05	6.12482e-05	5.57216e-05	5.57299e-05	6.17036e-05	6.60433e-05	6.68399e-05	5.97976e-05	4.36414e-05	1.50307e-05	5.10016e-05	5.07479e-05	5.07667e-05	8.15681e-06	4.30084e-05	3.74791e-05	0.626766	down	1.76012	0.0165401
neg9367	HexCer/AP(t20:0/22:2)	4.54748e-05	5.93561e-05	3.1082e-05	6.92024e-05	3.99836e-05	5.24601e-05	4.31485e-05	4.86725e-05	4.39609e-05	3.39e-05	2.88724e-05	3.49106e-05	4.15863e-05	2.5387e-05	1.91357e-05	3.25361e-05	0.66847	down	1.63597	0.0174033
pos11698	CL(14:0/22:3/18:0/18:2)	3.58673e-06	3.61277e-06	4.44407e-06	3.59067e-06	4.14476e-06	4.37728e-06	4.3942e-06	4.0215e-06	5.56309e-06	5.67772e-06	7.1198e-06	4.35715e-06	4.67142e-06	4.64814e-06	6.59946e-06	5.51954e-06	1.37251	up	1.43128	0.00418348
pos4593	Cer/NS(d18:1/22:0)	2.15209e-05	6.75702e-06	4.89975e-06	1.46745e-05	4.37035e-06	8.66739e-06	7.83034e-06	9.81718e-06	2.08269e-05	1.57607e-06	1.09016e-05	3.84403e-05	3.50499e-05	4.51945e-05	4.55672e-05	2.82224e-05	2.87479	up	1.81037	0.0311997
pos5586	PE(14:0e/20:1)	6.60176e-05	3.34491e-05	4.87158e-05	3.95759e-05	5.21835e-05	6.95202e-05	6.47572e-05	5.34599e-05	6.00181e-05	6.33345e-05	8.00726e-05	5.46853e-05	5.92568e-05	8.71088e-05	7.78933e-05	6.89099e-05	1.289	up	1.32197	0.04958
pos5819	PC(18:5e/15:1)	1.56096e-05	1.75343e-05	2.01011e-05	1.27756e-05	1.12145e-05	1.46359e-05	1.97011e-05	1.59389e-05	2.52529e-05	3.61679e-05	3.39748e-05	4.00273e-05	2.67896e-05	4.57753e-05	4.4013e-05	3.60001e-05	2.25864	up	2.49683	5.03427e-05
pos5836	TAG(12:1/12:1/17:2)	5.36537e-07	4.15541e-07	2.06305e-06	1.43535e-06	2.81581e-06	1.29103e-06	1.98658e-06	1.50627e-06	3.20247e-07	4.32477e-06	4.18199e-06	4.70446e-06	2.54695e-06	2.6032e-06	4.78755e-06	3.35274e-06	2.22585	up	1.79242	0.0211063
pos5925	PC(16:1/16:1)	0.000196501	0.000158244	0.00019466	0.000152329	0.000199066	0.000202334	0.000190064	0.000184742	0.000219872	0.000223367	0.000248284	0.000189305	0.000213514	0.000273708	0.000276173	0.000234889	1.27144	up	1.28255	0.0047068
pos5962	PMeOH(18:1/18:1)	2.09903e-05	1.85066e-05	2.19392e-05	1.78104e-05	2.03123e-05	2.10644e-05	2.00807e-05	2.01006e-05	2.34359e-05	2.56121e-05	2.30035e-05	2.29094e-05	2.286e-05	2.51359e-05	2.91409e-05	2.45854e-05	1.22312	up	1.20781	0.00094545
pos6135	PC(7:0/26:2)	4.48693e-05	4.80906e-05	4.53875e-05	4.84918e-05	4.91231e-05	4.88842e-05	4.61142e-05	4.72801e-05	6.09789e-05	5.32393e-05	8.11636e-05	5.76655e-05	5.04947e-05	7.04458e-05	6.304e-05	6.24326e-05	1.32048	up	1.32176	0.00860927
pos6139	PE(18:1/18:1)	7.93142e-06	1.19318e-05	1.50809e-05	1.63052e-05	1.47798e-05	1.87145e-05	7.96871e-06	1.32446e-05	1.39571e-05	1.57042e-05	2.66415e-05	2.10346e-05	2.2684e-05	1.81341e-05	2.04652e-05	1.9803e-05	1.49517	up	1.47057	0.0131234
pos6169	PE(18:3e/20:5)	3.33344e-05	4.38958e-05	3.3563e-05	3.00195e-05	5.37248e-05	2.99278e-05	4.10077e-05	3.79247e-05	2.41311e-05	2.65302e-05	2.38018e-05	2.16485e-05	2.20725e-05	2.52365e-05	2.21497e-05	2.36529e-05	0.62368	down	1.81441	0.00464479
pos6307	PC(17:2/17:2)	1.49243e-05	1.54837e-05	1.29129e-05	1.44189e-05	2.04098e-05	2.02872e-05	1.85817e-05	1.67169e-05	2.20415e-05	2.30636e-05	1.97148e-05	1.79095e-05	1.82798e-05	1.96583e-05	2.78701e-05	2.12197e-05	1.26935	up	1.17438	0.0236636
pos6314	PC(16:2e/19:2)	0.000412264	0.000380839	0.000366552	0.000449796	0.000350456	0.000366283	0.000377779	0.000386281	0.000573286	0.000418316	0.00043158	0.000417918	0.000437915	0.000462921	0.000514101	0.000465148	1.20417	up	1.02189	0.00927507
pos6539	PC(9:0/26:4)	0.000113105	9.16412e-05	0.00010428	0.0001023	0.000123255	0.00012169	0.000123273	0.000111363	0.000125311	0.000124756	0.000153685	0.000123494	0.000133857	0.000135826	0.000160845	0.000136825	1.22863	up	1.19044	0.00450029
pos6575	PC(13:0/22:3)	0.000227238	0.000253228	0.000363285	0.00011547	0.000354182	0.000288149	0.00033619	0.00027682	0.000311419	0.000429969	0.000328843	0.000304658	0.000328873	0.000471494	0.000508333	0.00038337	1.38491	up	1.50922	0.0391757
pos6576	PC(14:0e/22:3)	2.04342e-05	2.29451e-05	2.32197e-05	1.80194e-05	1.82679e-05	2.425e-05	1.7744e-05	2.06972e-05	1.41927e-05	1.64885e-05	2.11414e-05	1.51699e-05	1.05699e-05	1.265e-05	1.38674e-05	1.48685e-05	0.718385	down	1.33608	0.00395107
pos6590	TAG(12:2/12:2/21:4)	0.000121316	0.000112979	0.000167285	9.96318e-05	0.000160195	0.000131409	0.000148999	0.000134545	0.000144574	0.000186335	0.000149925	0.000146166	0.000149409	0.000216919	0.00023966	0.000176141	1.30916	up	1.31552	0.0352135
pos6727	PC(14:0/22:5)	0.00103739	0.000869284	0.000878861	0.00062775	0.00203571	0.000877128	0.000908898	0.00103357	0.00137859	0.00282664	0.0018998	0.00142089	0.000897119	0.00253843	0.00190658	0.00183829	1.77858	up	1.87697	0.0229962
pos6729	PMeOH(20:3/20:3)	0.000104462	8.47825e-05	7.89139e-05	9.12277e-05	0.000134019	0.00014461	0.00013284	0.000110122	0.000124681	0.000208337	0.000144233	0.000134052	0.000142065	0.000182642	0.000199372	0.000162197	1.47288	up	1.58207	0.00766391
pos6746	TAG(12:2/12:2/22:6)	5.56262e-05	4.00561e-05	3.99812e-05	4.46188e-05	6.33877e-05	6.65281e-05	6.2544e-05	5.32489e-05	6.69466e-05	0.000106134	6.73244e-05	6.62458e-05	6.70166e-05	8.93113e-05	8.7994e-05	7.87104e-05	1.47816	up	1.58488	0.00493226
pos6999	TAG(12:0/12:0/22:3)	0.000165241	0.000156359	0.00017366	0.000145645	0.00018412	0.000193002	0.000153493	0.00016736	0.000234105	0.00022964	0.000255696	0.000185412	0.000203541	0.000222908	0.000266845	0.000228307	1.36417	up	1.49165	0.000371326
pos7137	PC(16:1/22:6)	0.000282617	0.000289721	0.000248025	0.000335497	0.000343282	0.000306796	0.000302537	0.000301211	0.000230466	0.000202422	0.000242894	0.000250554	0.000235726	0.000198906	0.000258123	0.000231299	0.767896	down	1.34826	0.000541576
pos7146	PC(10:0/27:0)	9.10834e-05	0.000101802	8.10242e-05	0.000109981	4.00036e-05	4.07918e-05	6.03435e-05	7.50043e-05	7.69189e-05	2.98285e-05	4.42101e-05	6.19811e-05	5.46986e-05	2.01261e-05	2.18874e-05	4.42358e-05	0.589777	down	1.9	0.0414412
pos7285	PG(16:0/22:6)	4.08976e-07	6.24846e-07	5.17734e-07	7.36691e-07	5.57069e-07	1.82958e-07	1.0816e-06	5.87125e-07	8.82168e-07	7.45824e-07	1.65639e-06	1.57166e-06	1.39816e-06	9.8671e-07	1.78937e-06	1.29004e-06	2.19722	up	2.24403	0.00291765
pos7516	DGTS(19:1/22:6)	1.1763e-05	1.31277e-05	1.46667e-05	1.28969e-05	1.62211e-05	1.56339e-05	1.82107e-05	1.46457e-05	1.79385e-05	1.97406e-05	2.58561e-05	1.72088e-05	1.73066e-05	1.84982e-05	2.22848e-05	1.98334e-05	1.35421	up	1.40804	0.00415694
pos7603	PC(13:0/26:1)	1.94986e-05	2.33849e-05	5.43172e-05	5.15942e-05	8.36132e-05	2.26833e-05	2.10479e-05	3.94485e-05	1.48963e-05	2.45113e-05	9.62607e-06	1.46439e-05	1.67611e-05	6.16482e-06	1.28966e-05	1.42143e-05	0.360326	down	2.40069	0.0342251
pos7813	PC(14:1/26:2)	0.000236253	0.000290262	0.000254828	0.00026891	0.000285881	0.000304449	0.000296292	0.000276696	0.000203442	0.00026757	0.00022586	0.000200925	0.000222694	0.000270964	0.000259578	0.000235862	0.852421	down	1.00999	0.0160879
pos7821	PC(18:3e/23:0)	1.03219e-05	1.30769e-05	1.26735e-05	1.05939e-05	2.24888e-06	1.65978e-05	1.17206e-05	1.10333e-05	2.05376e-05	2.12432e-05	1.69262e-05	1.44753e-05	1.62738e-05	1.59263e-05	2.3903e-05	1.84693e-05	1.67396	up	1.83417	0.00421282
pos7923	PC(18:3e/24:4)	1.01695e-05	9.31788e-06	1.17282e-05	8.16333e-06	7.99993e-06	7.89803e-06	7.94162e-06	9.03122e-06	1.00204e-05	1.0412e-05	1.05245e-05	1.12628e-05	1.07985e-05	1.01156e-05	1.07e-05	1.05477e-05	1.16791	up	1.02185	0.0341959
pos7950	PC(17:2/24:4)	2.37672e-05	2.43023e-05	2.13086e-05	2.41735e-05	2.37036e-05	2.23406e-05	2.52111e-05	2.35438e-05	2.24459e-05	1.84955e-05	2.18517e-05	2.09807e-05	1.89015e-05	1.91946e-05	1.68494e-05	1.98171e-05	0.841709	down	1.08571	0.00143423
pos8009	PC(20:5/22:6)	1.60484e-05	1.21439e-05	1.35243e-05	1.30138e-05	1.82092e-05	1.29544e-05	1.76627e-05	1.47938e-05	2.38284e-05	2.78838e-05	3.11457e-05	2.50617e-05	2.46285e-05	2.16935e-05	3.12003e-05	2.64917e-05	1.79073	up	2.10317	1.4807e-05
pos8087	PS(20:4/22:6)	5.38105e-08	2.28274e-08	3.16287e-08	3.63593e-08	4.2261e-08	7.44971e-10	2.55812e-08	3.0459e-08	2.75426e-07	2.45466e-08	8.30877e-08	3.17244e-07	1.18387e-07	1.29981e-07	2.10655e-07	1.65618e-07	5.43741	up	3.23495	0.0146024
pos8183	PC(16:2/26:4)	2.65879e-05	4.03604e-05	2.97803e-05	3.12749e-05	3.59336e-05	3.30926e-05	4.03308e-05	3.39086e-05	2.74814e-05	3.58049e-05	2.48638e-05	2.515e-05	2.90991e-05	2.82593e-05	2.48129e-05	2.79245e-05	0.823521	down	1.05693	0.0320198
pos8203	TAG(13:0/19:2/19:2)	5.0618e-05	4.23213e-05	4.41366e-05	4.36667e-05	5.02655e-05	5.0009e-05	4.30888e-05	4.63008e-05	6.43015e-05	5.63863e-05	6.63132e-05	4.57494e-05	4.87049e-05	5.45575e-05	6.59788e-05	5.74274e-05	1.24031	up	1.14135	0.011883
pos8216	PC(16:1/26:4)	7.89809e-05	7.36679e-05	5.50168e-05	0.000103309	7.06245e-05	6.93618e-05	6.94481e-05	7.43441e-05	7.33716e-05	5.07932e-05	5.3359e-05	7.20057e-05	6.47778e-05	5.25193e-05	4.86228e-05	5.93499e-05	0.798314	down	1.2003	0.0482924
pos8521	PC(18:1e/26:2)	8.01573e-05	6.87776e-05	7.47871e-05	7.21164e-05	8.46196e-05	8.39254e-05	7.33515e-05	7.68193e-05	0.00010519	9.18044e-05	0.000110386	7.79807e-05	7.90255e-05	8.35609e-05	0.000105983	9.34186e-05	1.21608	up	1.06999	0.0184677
pos8771	PC(22:1/22:1)	5.06691e-06	5.61611e-06	5.6102e-06	4.70449e-06	5.39476e-06	5.81937e-06	4.87732e-06	5.29845e-06	6.396e-06	6.66804e-06	7.75841e-06	6.36011e-06	6.83284e-06	6.59605e-06	7.29589e-06	6.84391e-06	1.29168	up	1.38088	4.75817e-05
pos8976	DGTS(21:2/26:4)	2.77362e-05	2.46002e-05	2.32176e-05	2.49367e-05	2.93531e-05	2.66115e-05	2.61785e-05	2.60905e-05	3.55417e-05	3.04936e-05	3.57165e-05	2.7325e-05	2.69104e-05	2.99665e-05	3.6444e-05	3.17711e-05	1.21773	up	1.09178	0.00959161
pos9271	TAG(18:1/18:1/20:3)	7.77723e-07	8.65412e-07	6.6021e-07	1.22871e-06	8.5251e-07	1.31974e-06	8.74085e-07	9.39769e-07	1.85914e-06	1.30714e-06	2.33179e-06	1.3857e-06	9.23876e-07	3.99154e-06	2.79521e-06	2.08491e-06	2.21854	up	2.06588	0.0282155
pos9527	TAG(15:1/22:7/22:7)	6.03347e-06	5.37465e-06	6.51497e-06	5.56202e-06	6.35497e-06	7.24913e-06	5.18027e-06	6.0385e-06	7.88102e-06	6.88107e-06	9.25849e-06	6.06597e-06	6.7054e-06	6.11124e-06	8.16908e-06	7.29604e-06	1.20825	up	1.00558	0.0338976

## Sheet: 2-saline vs.alcohol in KI mice
NO.	lipid Subclasses	KIC1	KIC2	KIC3	KIC4	KIC5	mean	KIA1	KIA2	KIA3	KIA4	KIA5	mean	FC	Direction	VIP-value	p-value
neg10093	PC(26:4/20:5)	8.40267e-05	7.95853e-05	6.01963e-05	0.000102489	9.12989e-05	8.35191e-05	7.79931e-05	0.000113898	0.000110453	0.000133653	0.000113572	0.000109914	1.31603	up	1.06979	0.049
neg10326	PC(26:4/22:5)	4.9211e-05	4.73566e-05	2.84674e-05	7.19032e-05	5.21464e-05	4.98169e-05	4.73933e-05	7.97808e-05	7.67063e-05	0.000105891	7.48419e-05	7.69226e-05	1.54411	up	1.36369	0.047
neg10401	HexCer/AP(t15:1/38:2)	1.58766e-05	2.14953e-05	1.19471e-05	1.84432e-05	1.97889e-05	1.75102e-05	1.61541e-05	2.30338e-05	2.69301e-05	2.60089e-05	2.67882e-05	2.3783e-05	1.35823	up	1.1327	0.044
neg11421	HexCer/AP(t28:1/32:2)	9.27532e-07	2.11895e-06	1.50415e-06	1.26979e-06	1.57257e-06	1.4786e-06	2.83796e-06	2.60828e-06	2.37874e-06	2.18725e-06	2.27022e-06	2.45649e-06	1.66137	up	1.54511	0.003
neg12526	CL(18:1/18:1/18:1/18:2)	0.000195934	0.000234813	0.000228585	0.000235356	0.000258611	0.00023066	0.000260869	0.000304825	0.000279314	0.000337133	0.000307543	0.000297937	1.29167	up	1.10381	0.004
neg1488	FA(16:1)	2.868e-05	3.85562e-05	3.64059e-05	4.3852e-05	3.30394e-05	3.61067e-05	6.24415e-05	4.55281e-05	5.34179e-05	5.50557e-05	5.84979e-05	5.49882e-05	1.52294	up	1.44008	0.001
neg1616	FA(18:2)	9.08345e-05	0.00011569	8.11255e-05	0.000110724	8.55925e-05	9.67934e-05	0.000193716	0.000180827	0.000165536	0.000187441	9.01747e-05	0.000163539	1.68957	up	1.47992	0.011
neg1633	FA(18:1)	0.00105012	0.00146593	0.00110534	0.00140409	0.00123099	0.00125129	0.0017521	0.00149903	0.00190668	0.00177918	0.00183606	0.00175461	1.40224	up	1.2678	0.001
neg1879	FA(20:2)	2.27459e-05	2.8043e-05	1.17899e-05	1.47647e-05	1.61043e-05	1.86896e-05	2.18102e-05	3.2781e-05	3.52532e-05	3.62024e-05	3.63682e-05	3.2483e-05	1.73803	up	1.6313	0.009
neg1898	FA(20:1)	9.43078e-05	0.000136077	9.60622e-05	0.000139148	0.000121865	0.000117492	0.000165533	0.000149913	0.000172783	0.00015738	0.000192049	0.000167532	1.4259	up	1.29095	0.003
neg2134	FA(22:5)	9.73282e-05	7.41358e-05	5.94155e-05	8.95712e-05	7.08603e-05	7.82622e-05	0.000192614	0.000190585	0.000123114	0.000155458	0.000153561	0.000163066	2.08359	up	1.93109	0
neg2361	FAHFA(3:0/18:0)	7.34361e-06	1.18612e-05	8.11568e-06	1.09114e-05	9.58153e-06	9.56267e-06	1.27916e-05	1.24134e-05	1.3543e-05	1.30867e-05	1.53834e-05	1.34436e-05	1.40584	up	1.26335	0.004
neg4351	FAHFA(16:0/18:2)	4.76074e-06	8.68669e-06	7.27023e-06	7.46943e-06	7.06109e-06	7.04964e-06	9.26858e-06	9.38824e-06	8.53764e-06	9.88472e-06	8.39724e-06	9.09528e-06	1.29018	up	1.0465	0.019
neg4628	FAHFA(18:1/18:0)	1.58541e-05	2.72725e-05	1.87417e-05	2.8596e-05	2.16491e-05	2.24227e-05	3.68082e-05	2.91381e-05	3.82345e-05	3.69066e-05	3.94611e-05	3.61097e-05	1.61041	up	1.51299	0.002
neg4673	LPS(22:6)	3.89781e-06	7.27153e-06	6.63982e-06	6.96211e-06	6.21129e-06	6.19651e-06	7.43918e-06	1.10058e-05	7.53282e-06	1.07113e-05	1.0854e-05	9.5086e-06	1.53451	up	1.38162	0.012
neg4857	Cer/NDS(d18:0/16:0)	1.40122e-05	8.16096e-06	7.06345e-06	2.34607e-06	1.00703e-05	8.33061e-06	5.29231e-06	3.82275e-06	1.31099e-06	3.3023e-06	1.3294e-06	3.01155e-06	0.361504	down	2.07275	0.032
neg4866	FAHFA(18:1/20:3)	7.05161e-06	1.14186e-05	8.46461e-06	1.19862e-05	9.73046e-06	9.73028e-06	1.54264e-05	1.31179e-05	1.55089e-05	1.53408e-05	1.64479e-05	1.51684e-05	1.55888	up	1.47718	0.001
neg5675	Cer/AP(t20:0/20:2)	8.86704e-05	0.000108376	9.50064e-05	7.70419e-05	9.56332e-05	9.29455e-05	8.29524e-05	6.09221e-05	8.06953e-05	6.76567e-05	7.17612e-05	7.27976e-05	0.783228	down	1.02515	0.015
neg5693	Cer/AP(t20:0/20:1)	7.9181e-06	1.17876e-05	1.00987e-05	7.70451e-06	8.7887e-06	9.25952e-06	7.3315e-06	4.55956e-06	7.29687e-06	4.79145e-06	6.60482e-06	6.11684e-06	0.6606	down	1.34834	0.012
neg5725	FAHFA(22:6/22:5)	1.86356e-05	7.19754e-05	5.24057e-05	0.000122153	6.22373e-05	6.54813e-05	0.000131561	0.00016554	0.000130958	0.000127972	0.000128453	0.000136897	2.09062	up	1.99016	0.004
neg6343	PEtOH(16:0/18:1)	2.26471e-07	2.03849e-06	2.70966e-06	2.15494e-06	9.36226e-07	1.61316e-06	9.39947e-05	2.92366e-05	3.1893e-05	1.23086e-05	4.02098e-05	4.15285e-05	25.7437	up	4.09318	0.021
neg6433	PMeOH(16:0/20:4)	8.78024e-05	0.000120873	0.000113999	6.98925e-05	9.45285e-05	9.74192e-05	6.6437e-05	5.96122e-05	8.34586e-05	6.7181e-05	4.3827e-05	6.41032e-05	0.658014	down	1.31245	0.018
neg6645	PE(15:0/20:4)	3.52718e-05	4.24227e-05	3.56099e-05	3.7853e-05	4.50166e-05	3.92348e-05	4.87712e-05	4.70394e-05	5.66447e-05	5.56075e-05	5.58452e-05	5.27816e-05	1.34528	up	1.20298	0.001
neg6761	PE(17:0/18:1)	3.29613e-05	3.40687e-05	3.57184e-05	4.36541e-05	3.96278e-05	3.72061e-05	4.10093e-05	5.07355e-05	4.94074e-05	4.9661e-05	4.57997e-05	4.73226e-05	1.2719	up	1.06869	0.005
neg6820	PE(16:0/20:5)	5.76539e-05	8.01031e-05	7.69242e-05	5.20977e-05	6.60459e-05	6.65649e-05	8.6263e-05	7.89251e-05	0.000156398	0.000227892	0.00021058	0.000152011	2.28366	up	1.8494	0.049
neg6856	PE(18:2/18:2)	1.10505e-05	1.41217e-05	1.37492e-05	1.6029e-05	1.16625e-05	1.33226e-05	8.53178e-06	5.87308e-06	6.61186e-06	6.28444e-06	1.56323e-05	8.58668e-06	0.644521	down	1.41706	0.048
neg6918	PE(18:1e/19:1)	0.000123324	0.000145979	0.000100202	0.00013329	0.000125276	0.000125614	0.000116671	0.000157541	0.000169866	0.00017519	0.000183584	0.00016057	1.27828	up	1.01913	0.037
neg6981	PA(18:0/22:6)	1.46414e-05	1.00188e-05	1.86436e-05	1.79681e-05	1.86593e-05	1.59862e-05	2.4309e-05	2.00291e-05	1.92521e-05	2.2994e-05	2.36108e-05	2.2039e-05	1.37862	up	1.17964	0.015
neg7191	PE(18:2/20:4)	0.00223914	0.00309067	0.00283279	0.00228944	0.00287812	0.00266603	0.00353105	0.00350703	0.00333759	0.00317233	0.00354482	0.00341857	1.28227	up	1.07086	0.008
neg7239	GlcADG(18:1/16:2)	6.06131e-05	8.36741e-05	6.75475e-05	6.53477e-05	8.13452e-05	7.17055e-05	0.000102892	0.000117024	9.85057e-05	9.30491e-05	0.000115245	0.000105343	1.46911	up	1.37321	0.001
neg7339	HexCer/AP(t17:1/20:0)	5.57774e-05	3.78166e-05	4.41974e-05	3.38423e-05	3.64054e-05	4.16078e-05	2.0111e-05	2.56187e-05	2.57698e-05	1.79655e-05	2.14273e-05	2.21785e-05	0.533036	down	1.76833	0.002
neg7382	PG(18:0/18:1)	2.29851e-05	1.97675e-05	2.85566e-05	3.34209e-05	3.31037e-05	2.75668e-05	3.14271e-05	5.80802e-05	7.15418e-05	4.64317e-05	3.82524e-05	4.91466e-05	1.78282	up	1.57668	0.022
neg7469	PS(16:0/20:4)	7.73025e-05	7.88077e-05	0.00011178	7.45275e-05	9.93498e-05	8.83535e-05	6.05238e-05	4.02276e-05	5.10738e-05	6.98035e-05	7.57693e-05	5.94796e-05	0.673201	down	1.35754	0.018
neg7764	PC(16:1/18:2)	4.31857e-05	4.58753e-05	4.97579e-05	4.96175e-05	5.73564e-05	4.91586e-05	6.73972e-05	0.000136348	6.98782e-05	7.48602e-05	8.41801e-05	8.65328e-05	1.76028	up	1.57269	0.021
neg7791	PC(16:0/18:2)	0.00136972	0.00125263	0.00107501	0.00145254	0.00134741	0.00129946	0.0015288	0.00211956	0.00166922	0.00168179	0.00144417	0.00168871	1.29955	up	1.08599	0.019
neg7932	PI(16:0/16:0)	0.000157543	0.000163579	0.0001084	0.000123791	0.000130364	0.000136735	8.44634e-05	0.000135515	0.00010487	9.09172e-05	9.19932e-05	0.000101552	0.742688	down	1.14168	0.034
neg8023	SQDG(16:0/18:3)	5.2256e-06	8.48905e-06	7.906e-06	7.40926e-06	8.97564e-06	7.60111e-06	1.41528e-05	1.44619e-05	1.27271e-05	1.08258e-05	1.27906e-05	1.29916e-05	1.70918	up	1.63868	0
neg8099	PE(22:2/20:3)	2.21888e-05	2.93823e-05	2.0636e-05	3.15389e-05	3.05304e-05	2.68553e-05	2.81989e-05	4.07231e-05	4.06883e-05	3.79985e-05	3.78255e-05	3.70868e-05	1.38099	up	1.21401	0.013
neg8187	PC(18:2/18:2)	3.37326e-05	2.92708e-05	3.02871e-05	3.77867e-05	3.54773e-05	3.33109e-05	5.77947e-05	5.16597e-05	4.94798e-05	4.24027e-05	4.80154e-05	4.98705e-05	1.49712	up	1.41921	0.001
neg8190	PE(18:1/24:1)	1.99263e-05	2.21025e-05	1.30203e-05	2.20301e-05	2.05655e-05	1.95289e-05	2.17236e-05	2.40747e-05	3.04862e-05	3.2657e-05	3.19325e-05	2.81748e-05	1.44272	up	1.27548	0.014
neg8223	PE(24:0/18:1)	1.24466e-05	1.14084e-05	1.00592e-05	1.48753e-05	1.38044e-05	1.25188e-05	1.49834e-05	1.64951e-05	2.04379e-05	2.78968e-05	2.2744e-05	2.05114e-05	1.63846	up	1.483	0.012
neg8259	PC(16:2e/21:0)	7.78158e-05	8.57581e-05	6.60362e-05	6.20374e-05	5.98311e-05	7.02957e-05	3.6145e-05	5.48643e-05	5.58569e-05	1.61235e-05	2.81218e-05	3.82223e-05	0.543736	down	1.74257	0.008
neg8395	SQDG(18:0/18:5)	4.62773e-06	9.63793e-06	6.73929e-06	4.85732e-06	9.48854e-06	7.07016e-06	1.04821e-05	1.48856e-05	1.20731e-05	1.07745e-05	1.44773e-05	1.25385e-05	1.77344	up	1.65303	0.005
neg8475	PS(22:0/18:1)	2.49078e-05	2.36076e-05	2.51501e-05	4.56755e-05	5.43585e-05	3.47399e-05	4.13009e-05	6.19547e-05	0.000113925	5.8768e-05	0.000101541	7.54981e-05	2.17324	up	1.84567	0.038
neg8483	PC(16:2e/22:0)	0.00157053	0.00123664	0.00126055	0.00135365	0.00119054	0.00132238	0.000965689	0.00126959	0.00120318	0.000755124	0.000736906	0.000986098	0.745699	down	1.17849	0.032
neg8540	PS(19:0/22:6)	1.66398e-06	1.86203e-06	1.26589e-06	8.85291e-07	1.21754e-06	1.37895e-06	9.52062e-07	2.85782e-07	1.2178e-06	6.51423e-10	1.73182e-07	5.25896e-07	0.381375	down	2.86139	0.02
neg8555	PI(19:0/16:1)	1.4804e-05	1.40149e-05	1.50245e-05	1.52007e-05	1.38244e-05	1.45737e-05	1.75405e-05	1.93837e-05	2.0335e-05	1.94176e-05	2.05231e-05	1.944e-05	1.33391	up	1.22642	0
neg8577	SHexCer(d39:0)	3.09899e-06	3.91331e-06	4.44659e-06	4.1341e-06	4.24095e-06	3.96679e-06	6.09094e-06	6.33242e-06	6.28394e-06	8.99683e-06	7.2525e-06	6.99133e-06	1.76247	up	1.68426	0.001
neg8606	PS(20:5/22:6)	4.90244e-06	6.13583e-06	6.56323e-06	7.66563e-06	5.37095e-06	6.12762e-06	1.07982e-05	1.74408e-05	1.1583e-05	1.12576e-05	1.0934e-05	1.24027e-05	2.02407	up	1.87885	0.002
neg8740	HexCer/NS(d14:2/32:2)	2.59541e-05	1.55553e-05	1.29923e-05	1.12307e-05	1.18182e-05	1.55101e-05	8.17152e-06	1.36953e-05	7.22853e-06	6.51423e-10	6.30297e-10	5.81933e-06	0.375196	down	4.19562	0.033
neg8763	AcylGlcADG(12:0/12:0/16:4)	7.27755e-06	5.68142e-06	6.48232e-06	1.10449e-05	8.83297e-06	7.86383e-06	1.02641e-05	1.30184e-05	1.13404e-05	9.86485e-06	1.13528e-05	1.11681e-05	1.42019	up	1.27318	0.017
neg8795	PI(18:0/18:1)	0.000174715	0.000129972	0.000221364	0.000218451	0.0002253	0.00019396	0.000256817	0.000260693	0.000325231	0.000196168	0.000296013	0.000266985	1.37649	up	1.16116	0.033
neg8923	PI(17:0/20:4)	6.25386e-05	7.34567e-05	7.79033e-05	0.000109086	9.05002e-05	8.2697e-05	8.53733e-05	0.000104005	0.00010403	0.000126325	0.000129532	0.000109853	1.32838	up	1.12054	0.044
neg8955	MGDG(14:0/24:0)	1.48222e-06	2.72121e-06	3.22376e-06	8.45479e-06	4.42184e-06	4.06076e-06	1.36923e-05	7.89153e-06	1.25892e-05	1.85948e-05	7.34279e-06	1.20221e-05	2.96056	up	2.32158	0.01
neg9085	PI(18:2/20:4)	0.000152653	0.000163035	0.000174118	0.000212338	0.000221932	0.000184815	0.000236246	0.000367348	0.000272109	0.000278535	0.000287396	0.000288327	1.56008	up	1.47069	0.004
neg9154	MGDG(24:0/15:1)	6.18749e-06	4.90196e-06	7.32328e-06	1.09568e-05	6.2514e-06	7.12418e-06	1.30873e-05	1.07306e-05	9.90655e-06	1.02265e-05	1.01796e-05	1.08261e-05	1.51963	up	1.41413	0.014
neg9580	PC(24:0/18:1)	0.000135128	0.000116282	8.26073e-05	0.000183274	0.00013804	0.000131066	0.000123845	0.000204258	0.000189783	0.000271655	0.000208605	0.000199629	1.52312	up	1.33071	0.044
neg9754	PI(20:4/22:6)	2.03313e-05	2.46102e-05	2.69701e-05	3.55404e-05	3.15758e-05	2.78056e-05	3.4873e-05	4.85933e-05	4.05821e-05	3.98423e-05	3.79322e-05	4.03646e-05	1.45167	up	1.34281	0.007
pos11698	CL(14:0/22:3/18:0/18:2)	3.20231e-06	4.11657e-06	3.26984e-06	4.34695e-06	4.22815e-06	3.83276e-06	4.22555e-06	5.06443e-06	5.23097e-06	5.63536e-06	5.51996e-06	5.13525e-06	1.33983	up	1.17529	0.006
pos11718	CL(18:0/18:2/18:0/18:2)	6.0207e-06	6.15437e-06	7.81322e-06	6.12849e-06	7.57697e-06	6.73875e-06	7.49939e-06	9.26292e-06	9.29827e-06	9.2666e-06	7.67041e-06	8.59952e-06	1.27613	up	1.02977	0.012
pos3054	ACar(20:4)	3.87297e-05	6.12152e-05	2.78524e-05	2.99207e-05	5.17138e-05	4.18864e-05	6.52609e-05	7.91828e-05	5.85994e-05	7.76037e-05	5.89515e-05	6.79196e-05	1.62152	up	1.51809	0.01
pos3099	ACar(20:1)	5.32341e-06	7.61071e-06	4.39209e-06	8.52097e-06	6.43689e-06	6.45681e-06	7.83387e-06	1.32958e-05	1.00317e-05	1.71583e-05	1.04029e-05	1.17445e-05	1.81893	up	1.64518	0.018
pos3855	PC(18:3e/2:0)	3.33301e-06	3.92365e-06	4.64105e-06	2.85614e-06	4.62229e-06	3.87523e-06	4.30154e-06	4.60557e-06	5.4299e-06	5.89452e-06	5.93959e-06	5.23422e-06	1.35069	up	1.15867	0.023
pos4878	Cer/NS(d18:1/24:2)	6.01969e-05	6.7484e-05	5.34627e-05	4.47778e-05	5.08717e-05	5.53586e-05	7.23107e-05	6.23996e-05	7.51593e-05	6.70146e-05	8.42992e-05	7.22367e-05	1.30489	up	1.09017	0.014
pos5289	PMeOH(16:0/16:0)	1.38776e-05	1.4415e-05	2.81874e-05	1.44537e-05	1.68714e-05	1.7561e-05	1.19854e-05	6.91274e-06	1.47285e-05	8.60489e-06	7.44155e-06	9.93462e-06	0.56572	down	1.59377	0.039
pos5391	SM(d14:0/19:1)	7.27876e-06	8.12219e-06	9.83481e-06	9.43805e-06	8.28623e-06	8.59201e-06	1.33918e-05	1.24585e-05	7.56648e-06	1.23173e-05	1.04261e-05	1.1232e-05	1.30726	up	1.01313	0.048
pos5584	PMeOH(17:1/17:1)	6.07255e-05	5.88283e-05	8.81629e-05	8.07496e-05	8.53415e-05	7.47616e-05	0.000101682	0.00013689	0.000116663	0.000116905	0.000112337	0.000116895	1.56358	up	1.48905	0.001
pos5851	DAG(24:0/18:1)	1.30247e-05	1.4427e-05	9.38878e-06	1.37001e-05	1.54061e-05	1.31893e-05	1.18738e-05	1.91162e-05	2.13009e-05	3.40779e-05	2.43311e-05	2.214e-05	1.67863	up	1.42819	0.045
pos5903	HexCer/NS(d18:1/18:0)	5.94723e-05	4.56937e-05	4.5467e-05	5.37973e-05	4.28162e-05	4.94493e-05	3.5841e-05	4.21228e-05	3.78075e-05	3.40707e-05	3.61321e-05	3.71948e-05	0.752181	down	1.14679	0.013
pos5925	PC(16:1/16:1)	0.000165132	0.000153472	0.000210622	0.000172894	0.000208932	0.000182211	0.000242223	0.00022743	0.000242751	0.000244315	0.000289989	0.000249342	1.36843	up	1.23752	0.003
pos5962	PMeOH(18:1/18:1)	1.79882e-05	1.69733e-05	2.14725e-05	1.9714e-05	2.31911e-05	1.98678e-05	3.2525e-05	2.68222e-05	2.54646e-05	2.63786e-05	3.17639e-05	2.85909e-05	1.43905	up	1.33882	0.002
pos6105	PE(18:1/18:2)	0.000413433	0.000414909	0.000438434	0.000365283	0.000391332	0.000404678	0.000345034	0.000309651	0.000322394	0.00031815	0.000335688	0.000326183	0.806032	down	1.04189	0
pos6116	PC(14:0e/20:3)	1.1189e-05	1.42972e-05	1.14714e-05	6.2338e-06	1.30354e-05	1.12454e-05	5.30538e-06	5.05676e-06	1.16194e-05	4.34702e-06	7.59532e-06	6.78478e-06	0.60334	down	1.48285	0.048
pos6135	PC(7:0/26:2)	4.82866e-05	3.64295e-05	3.94193e-05	4.42623e-05	5.15831e-05	4.39962e-05	5.50377e-05	7.48358e-05	6.93435e-05	7.27872e-05	7.09285e-05	6.85865e-05	1.55892	up	1.48318	0.001
pos6169	PE(18:3e/20:5)	4.18507e-05	3.06689e-05	3.068e-05	3.27288e-05	4.93475e-05	3.70552e-05	2.28293e-05	1.90605e-05	2.42956e-05	1.93618e-05	1.64321e-05	2.03958e-05	0.550418	down	1.69233	0.008
pos6172	PC(7:0/26:1)	0.00111067	0.00107203	0.00100088	0.00134346	0.00108782	0.00112297	0.00117563	0.0016365	0.00154376	0.00148169	0.00140631	0.00144878	1.29013	up	1.08621	0.01
pos6446	PC(13:1/22:6)	0.000124643	0.000119632	0.00012295	0.000105254	0.00010745	0.000115986	9.66798e-05	9.27698e-05	9.09983e-05	8.83777e-05	9.05544e-05	9.1876e-05	0.792132	down	1.08115	0.002
pos6479	PC(13:0/22:6)	2.06149e-05	1.42493e-05	1.87694e-05	8.6251e-06	1.57114e-05	1.5594e-05	7.08081e-06	5.62242e-06	6.52477e-06	6.64906e-06	6.14973e-06	6.40536e-06	0.410757	down	2.06598	0.011
pos6539	PC(9:0/26:4)	9.49636e-05	0.000102326	0.000110917	0.000118945	0.000116653	0.000108761	0.000126298	0.000152256	0.000155682	0.00015312	0.00015095	0.000147661	1.35767	up	1.23931	0.001
pos6604	PE(18:3e/22:6)	0.000106661	9.56584e-05	8.42616e-05	0.000114437	0.00011646	0.000103495	0.000127297	0.000158624	0.000138843	0.000145353	0.00011521	0.000137066	1.32436	up	1.13618	0.008
pos6635	TAG(12:1/12:1/21:5)	0.000114388	0.000108798	8.31244e-05	0.000105256	0.000105176	0.000103348	0.000103016	0.000153377	0.000147831	0.000131726	0.000122095	0.000131609	1.27345	up	1.026	0.028
pos6727	PC(14:0/22:5)	0.000876992	0.000703075	0.00123325	0.0005315	0.00108389	0.000885741	0.000994189	0.00167131	0.00121858	0.00156856	0.00224239	0.00153901	1.73754	up	1.5256	0.03
pos6799	PS(18:2/18:2)	4.58933e-05	5.85663e-05	7.01109e-05	4.34443e-05	6.29437e-05	5.61917e-05	3.68057e-05	2.39308e-05	3.24969e-05	4.44811e-05	4.74506e-05	3.7033e-05	0.659047	down	1.38834	0.02
pos6941	PC(15:0/22:6)	9.88241e-05	9.99197e-05	9.64605e-05	0.000150667	0.000120072	0.000113189	0.000112677	0.000252044	0.000179791	0.000169545	0.000154144	0.00017364	1.53408	up	1.344	0.041
pos7244	PC(18:5e/22:6)	2.98736e-05	1.61717e-05	2.86603e-05	2.92797e-05	4.21594e-05	2.9229e-05	1.37156e-05	9.28261e-06	1.39558e-05	3.0157e-05	1.51095e-05	1.64441e-05	0.562596	down	1.52436	0.047
pos7373	PE(16:4/26:4)	0.000128409	0.000100775	0.000118749	8.58032e-05	0.000106423	0.000108032	9.6816e-05	8.7403e-05	6.53458e-05	7.64303e-05	6.34075e-05	7.78805e-05	0.720905	down	1.21381	0.015
pos7515	HexCer/NS(d18:1/25:1)	4.45968e-06	2.75223e-06	3.56026e-06	5.85276e-06	4.46817e-06	4.21862e-06	2.36846e-06	3.77715e-06	2.54271e-06	1.7456e-06	1.81891e-06	2.45057e-06	0.580893	down	1.56768	0.024
pos7516	DGTS(19:1/22:6)	1.21357e-05	1.61018e-05	1.30823e-05	1.56985e-05	1.42981e-05	1.42633e-05	1.71442e-05	1.85172e-05	1.55633e-05	1.95088e-05	1.98325e-05	1.81132e-05	1.26992	up	1.0551	0.008
pos7520	TAG(16:0/16:0/16:0)	3.62675e-05	4.11696e-05	6.73787e-05	4.56211e-05	4.71976e-05	4.75269e-05	3.5568e-05	1.64789e-05	2.58596e-05	3.22744e-05	3.2748e-05	2.85858e-05	0.601466	down	1.53828	0.017
pos7563	TAG(16:0/16:0/16:1)	2.301e-05	2.45354e-05	2.96152e-05	1.90813e-05	2.62266e-05	2.44937e-05	1.58395e-05	1.02054e-05	1.13843e-05	2.12228e-05	1.91281e-05	1.5556e-05	0.635103	down	1.4806	0.012
pos7813	PC(14:1/26:2)	0.000342425	0.000331355	0.000319756	0.00029173	0.000301769	0.000317407	0.000283912	0.000207784	0.000205927	0.000249869	0.000271589	0.000243816	0.76815	down	1.12818	0.004
pos7825	PC(20:4e/22:6)	1.85537e-05	1.94935e-05	2.96275e-05	2.11934e-05	3.82126e-06	1.85379e-05	4.24839e-05	3.56244e-05	2.17042e-05	2.50889e-05	4.61739e-05	3.42151e-05	1.84568	up	1.70091	0.038
pos8009	PC(20:5/22:6)	8.29966e-06	1.32817e-05	1.40184e-05	1.56587e-05	1.57186e-05	1.33954e-05	1.88538e-05	2.52344e-05	1.69859e-05	1.96928e-05	2.15916e-05	2.04717e-05	1.52826	up	1.41875	0.007
pos8091	PC(24:4/18:5)	0.000127227	0.000157834	0.000184039	0.00019259	0.000197488	0.000171836	0.000184107	0.000233106	0.000216372	0.00023913	0.000268498	0.000228243	1.32826	up	1.13954	0.018
pos8345	PC(27:0/15:1)	0.000148061	0.000182456	0.000128028	0.00026627	0.000222672	0.000189497	0.000175994	0.000285018	0.000298955	0.000435976	0.000341562	0.000307501	1.62272	up	1.42833	0.043
pos8589	PC(27:0/16:1)	6.95087e-06	8.97585e-06	5.98482e-06	1.23104e-05	9.4763e-06	8.73965e-06	9.0679e-06	1.30877e-05	1.51577e-05	2.15032e-05	1.84913e-05	1.54616e-05	1.76913	up	1.58106	0.024
pos8710	PMeOH(22:1/26:4)	7.02616e-05	7.29357e-05	5.49457e-05	0.000107588	8.33048e-05	7.78071e-05	7.70469e-05	0.000120841	0.00012072	0.000146912	0.000113128	0.00011573	1.48739	up	1.31584	0.029
pos9208	TAG(18:1/18:1/20:5)	1.07225e-05	1.19184e-05	1.17829e-05	1.02605e-05	1.104e-05	1.11449e-05	1.38255e-05	1.59633e-05	1.14781e-05	1.98597e-05	1.44029e-05	1.51059e-05	1.35542	up	1.10508	0.024
pos9961	TAG(18:1/22:6/22:6)	7.26549e-06	6.7747e-06	5.22393e-06	7.6295e-06	6.70444e-06	6.71961e-06	7.19243e-06	1.30035e-05	8.90761e-06	1.30673e-05	1.01757e-05	1.04693e-05	1.55803	up	1.39251	0.028

## Sheet: 3- WT vs.KI with alcohol 
NO.	lipid Subclasses	KIA1	KIA2	KIA3	KIA4	KIA5	mean	WTA1	WTA2	WTA3	WTA4	WTA5	WTA6	WTA7	mean	FC	direction	VIP Value	p-Value
neg7339	HexCer/AP(t17:1/20:0)	2.0111e-05	2.56187e-05	2.57698e-05	1.79655e-05	2.14273e-05	2.21785e-05	6.09331e-05	5.47818e-05	5.32794e-05	4.15297e-05	4.50582e-05	4.61283e-05	3.39863e-05	4.79567e-05	0.462469	down	2.16342	0.000132561
neg8555	PI(19:0/16:1)	1.75405e-05	1.93837e-05	2.0335e-05	1.94176e-05	2.05231e-05	1.944e-05	1.12525e-05	1.37743e-05	1.58099e-05	1.18349e-05	1.36508e-05	7.13513e-06	7.85197e-06	1.16156e-05	1.6736	up	1.73866	0.000409662
neg8577	SHexCer(d39:0)	6.09094e-06	6.33242e-06	6.28394e-06	8.99683e-06	7.2525e-06	6.99133e-06	4.11433e-06	3.85902e-06	3.99465e-06	4.68241e-06	5.06538e-06	3.47827e-06	4.33553e-06	4.21851e-06	1.6573	up	1.74553	0.000276588
pos5903	HexCer/NS(d18:1/18:0)	3.5841e-05	4.21228e-05	3.78075e-05	3.40707e-05	3.61321e-05	3.71948e-05	6.46038e-05	5.10132e-05	6.10628e-05	5.42924e-05	5.76723e-05	5.78156e-05	4.50229e-05	5.59261e-05	0.66507	down	1.57655	0.0001458
pos6479	PC(13:0/22:6)	7.08081e-06	5.62242e-06	6.52477e-06	6.64906e-06	6.14973e-06	6.40536e-06	1.24478e-05	1.1425e-05	1.27539e-05	1.06114e-05	1.38291e-05	1.85398e-05	1.66506e-05	1.37511e-05	0.465808	down	2.16476	0.000233535
neg5546	Cer/AP(t23:1/16:0)	0.00120333	0.00117693	0.00112404	0.0012482	0.00129253	0.00120901	0.00161803	0.00190575	0.00193018	0.00140094	0.00138595	0.00158728	0.00170278	0.00164727	0.733944	down	1.29098	0.00151236
pos4289	Cer/NS(d20:1/18:0)	0.000191959	0.000195853	0.000201221	0.000191205	0.000224393	0.000200926	0.000355207	0.000356034	0.000388484	0.000249732	0.000258291	0.00033259	0.000324226	0.000323509	0.621083	down	1.64587	0.00046043
pos5433	PC(14:0e/16:0)	2.0347e-05	1.71323e-05	1.62442e-05	1.82767e-05	1.74609e-05	1.78922e-05	2.60738e-05	2.56169e-05	2.6733e-05	1.85588e-05	2.32063e-05	2.44325e-05	2.53026e-05	2.42748e-05	0.737069	down	1.30273	0.000948245
neg8031	SQDG(12:0/22:3)	1.00387e-05	1.3261e-05	1.06794e-05	1.29175e-05	1.36671e-05	1.21128e-05	9.55486e-06	9.36522e-06	7.60431e-06	1.08263e-05	8.64748e-06	8.0285e-06	8.74083e-06	8.96678e-06	1.35085	up	1.28549	0.00231973
neg8040	PE(20:1/22:6)	7.3919e-05	9.06728e-05	6.85174e-05	7.93605e-05	8.60515e-05	7.97042e-05	4.65494e-05	6.46784e-05	6.2261e-05	6.74006e-05	6.4398e-05	5.76657e-05	6.49119e-05	6.11235e-05	1.30399	up	1.19109	0.00242575
neg8827	SQDG(16:0/22:6)	1.66071e-05	1.46095e-05	1.55294e-05	1.74311e-05	1.85549e-05	1.65464e-05	1.20193e-05	1.49966e-05	1.25528e-05	1.18872e-05	1.12988e-05	1.35517e-05	1.43206e-05	1.29467e-05	1.27804	up	1.19054	0.00168709
pos4893	DAG(17:0/20:4)	1.94275e-05	2.54241e-05	2.53958e-05	2.61739e-05	2.15972e-05	2.36037e-05	1.56225e-05	1.58029e-05	1.93084e-05	1.59408e-05	1.44712e-05	1.50727e-05	1.55787e-05	1.5971e-05	1.47791	up	1.51541	0.000154567
pos5586	PE(14:0e/20:1)	5.31429e-05	4.73536e-05	5.05744e-05	3.86111e-05	3.84543e-05	4.56273e-05	6.00181e-05	6.33345e-05	8.00726e-05	5.46853e-05	5.92568e-05	8.71088e-05	7.78933e-05	6.89099e-05	0.662129	down	1.52989	0.00380955
pos5415	DAG(18:0/22:4)	3.22868e-06	2.57362e-06	1.58754e-06	2.55054e-06	2.17161e-06	2.4224e-06	3.50455e-06	4.01398e-06	3.74397e-06	2.83277e-06	3.54745e-06	4.74477e-06	4.45464e-06	3.83459e-06	0.631723	down	1.61906	0.00314405
pos6054	SM(d15:3/22:2)	0.000276697	0.000257758	0.000247117	0.000211977	0.000198172	0.000238344	0.000255099	0.0003325	0.000319508	0.000281744	0.000315877	0.000322204	0.000327691	0.000307803	0.774339	down	1.16948	0.0028151
pos7369	SM(d14:0/28:1)	4.51277e-05	5.35496e-05	4.61347e-05	4.54402e-05	3.69925e-05	4.54489e-05	7.24614e-05	5.10686e-05	5.77374e-05	5.60728e-05	6.9016e-05	6.37108e-05	5.8517e-05	6.12263e-05	0.742311	down	1.28398	0.0030143
pos8509	PS(22:5/22:6)	2.52686e-05	2.60007e-05	2.82413e-05	3.01045e-05	3.18867e-05	2.83003e-05	3.73567e-05	3.59256e-05	3.32907e-05	3.07554e-05	3.5439e-05	3.2085e-05	3.92607e-05	3.48733e-05	0.811518	down	1.0308	0.00317282
neg8150	PC(16:0/20:5)	0.00011589	0.000148496	0.00011801	7.52003e-05	7.15218e-05	0.000105824	0.000173974	0.000154945	0.000165226	0.000163996	0.000129176	0.000145577	0.000177783	0.000158668	0.666949	down	1.49839	0.00402816
pos5793	PC(14:0e/18:0)	0.000415257	0.000285341	0.000312654	0.000288683	0.000268357	0.000314058	0.000377012	0.000509332	0.000472805	0.000365039	0.000480735	0.000592576	0.000563322	0.000480118	0.654128	down	1.56336	0.00398182
neg8519	HexCer/NS(d25:3/20:1)	1.67348e-05	1.42726e-05	1.41896e-05	1.09182e-05	9.04548e-06	1.30321e-05	1.66983e-05	1.90505e-05	1.60996e-05	1.55036e-05	2.06306e-05	1.95357e-05	2.05965e-05	1.83021e-05	0.712056	down	1.347	0.00543862
neg8736	PC(18:0e/20:1)	4.69128e-05	4.48576e-05	4.30451e-05	4.12086e-05	3.02834e-05	4.12615e-05	5.67916e-05	4.63915e-05	4.71876e-05	5.14942e-05	5.54299e-05	5.66093e-05	5.143e-05	5.21906e-05	0.790592	down	1.09966	0.00544118
pos6085	PG(16:0/16:0)	1.37109e-05	1.49691e-05	1.63549e-05	1.1839e-05	9.67146e-06	1.33091e-05	1.88802e-05	1.68781e-05	1.44392e-05	1.90298e-05	2.00161e-05	2.07334e-05	1.78217e-05	1.82569e-05	0.728986	down	1.3083	0.00468384
pos6746	TAG(12:2/12:2/22:6)	5.69097e-05	4.51793e-05	6.31471e-05	4.73917e-05	5.27486e-05	5.30753e-05	6.69466e-05	0.000106134	6.73244e-05	6.62458e-05	6.70166e-05	8.93113e-05	8.7994e-05	7.87104e-05	0.674311	down	1.45676	0.00753367
neg4857	Cer/NDS(d18:0/16:0)	5.29231e-06	3.82275e-06	1.31099e-06	3.3023e-06	1.3294e-06	3.01155e-06	6.5231e-06	1.13409e-05	7.67114e-06	3.11068e-06	7.56506e-06	7.75005e-06	9.1067e-06	7.58109e-06	0.397245	down	2.26099	0.00557752
neg6364	PA(18:0/18:0)	7.72597e-05	6.68193e-05	6.66863e-05	5.42019e-05	4.77748e-05	6.25484e-05	7.10152e-05	8.02498e-05	0.000100685	7.70304e-05	8.36469e-05	0.000104471	9.00616e-05	8.67371e-05	0.721126	down	1.32175	0.00646802
neg6566	PE(16:0/18:0)	4.34251e-05	4.27766e-05	3.56926e-05	2.38071e-05	2.01827e-05	3.31768e-05	4.18324e-05	4.47325e-05	5.56114e-05	4.92053e-05	4.97888e-05	6.0969e-05	5.06023e-05	5.03917e-05	0.65838	down	1.51303	0.0057451
neg8740	HexCer/NS(d14:2/32:2)	8.17152e-06	1.36953e-05	7.22853e-06	6.51423e-10	6.30297e-10	5.81933e-06	1.62243e-05	1.65213e-05	2.28404e-05	2.38408e-05	1.97721e-05	2.39588e-05	5.57355e-06	1.83902e-05	0.316436	down	4.50436	0.00645641
pos5289	PMeOH(16:0/16:0)	1.19854e-05	6.91274e-06	1.47285e-05	8.60489e-06	7.44155e-06	9.93462e-06	3.00835e-05	5.8997e-05	3.68671e-05	2.31966e-05	2.48567e-05	8.59855e-05	5.4118e-05	4.48721e-05	0.221399	down	2.96771	0.00736867
pos6201	PC(6:0/27:0)	0.000319929	0.000337582	0.000342652	0.000275613	0.000235694	0.000302294	0.000353797	0.000344741	0.000420496	0.000363154	0.000490009	0.000440612	0.00044521	0.000408288	0.740393	down	1.23919	0.00564104
neg7230	PC(16:0e/16:0)	6.38786e-05	4.51101e-05	4.6955e-05	4.05271e-05	3.44972e-05	4.61936e-05	5.23841e-05	7.93012e-05	7.09889e-05	5.24935e-05	6.96034e-05	7.8983e-05	7.83318e-05	6.88694e-05	0.670742	down	1.48046	0.00725199
neg7696	PG(18:1/20:4)	5.94929e-05	8.75919e-05	8.67237e-05	7.48241e-05	8.3461e-05	7.84187e-05	6.26064e-05	6.09528e-05	5.54753e-05	5.44395e-05	7.07537e-05	5.63201e-05	6.60453e-05	6.09419e-05	1.28678	up	1.09495	0.00671141
neg8540	PS(19:0/22:6)	9.52062e-07	2.85782e-07	1.2178e-06	6.51423e-10	1.73182e-07	5.25896e-07	3.01758e-06	1.66274e-06	1.04372e-06	3.12744e-06	3.76755e-06	1.88072e-06	9.36582e-07	2.20519e-06	0.238481	down	3.47633	0.0107996
pos6729	PMeOH(20:3/20:3)	0.000132368	0.000100987	0.000106312	0.000102964	0.000115556	0.000111637	0.000124681	0.000208337	0.000144233	0.000134052	0.000142065	0.000182642	0.000199372	0.000162197	0.688281	down	1.42803	0.0103496
neg6540	PE(16:0/18:1)	1.49506e-05	1.2013e-05	1.86144e-05	1.65148e-05	1.35069e-05	1.51199e-05	4.08869e-05	7.51972e-05	2.97981e-05	2.80415e-05	2.07704e-05	6.19607e-05	6.11952e-05	4.54071e-05	0.332985	down	2.39621	0.00946196
neg8074	PC(17:0/18:1)	9.93427e-06	1.21921e-05	9.93293e-06	9.01646e-06	1.30869e-05	1.08325e-05	6.89142e-06	8.22084e-06	8.64967e-06	1.0008e-05	7.43692e-06	8.7828e-06	7.35474e-06	8.19206e-06	1.32232	up	1.14602	0.00800317
neg8401	AcylGlcADG(12:0/12:0/14:1)	1.13611e-05	7.15578e-06	6.0008e-06	9.9307e-06	8.29471e-06	8.54862e-06	3.26147e-07	3.16863e-07	5.62394e-07	5.05477e-06	7.69217e-06	3.03588e-06	6.01337e-06	3.28594e-06	2.60157	up	2.56027	0.00776762
neg8696	SHexCer(d40:3)	2.61418e-05	3.0616e-05	2.48573e-05	2.873e-05	2.14317e-05	2.63554e-05	1.55988e-05	2.08334e-05	2.13119e-05	2.14782e-05	2.35475e-05	2.08486e-05	2.10079e-05	2.06609e-05	1.27561	up	1.06359	0.00768528
pos7785	HexCer/NS(d18:1/26:1)	4.19611e-07	1.53307e-06	9.80703e-07	1.00403e-06	5.18284e-07	8.91141e-07	3.36751e-06	1.07389e-06	1.97135e-06	2.7299e-06	1.96983e-06	2.73624e-06	1.51942e-06	2.19545e-06	0.405903	down	2.28925	0.00804128
neg6486	Cer/ADS(d23:0/19:0)	1.86704e-05	1.86873e-05	1.93975e-05	1.95121e-05	2.00789e-05	1.92693e-05	3.08792e-05	3.0997e-05	2.88086e-05	2.24009e-05	2.05331e-05	2.63066e-05	2.07521e-05	2.58111e-05	0.74655	down	1.15859	0.0108949
neg7041	PC(14:0/16:0)	0.000387365	0.000260609	0.000302973	0.000302416	0.000317553	0.000314183	0.000419776	0.000440768	0.000401489	0.0003142	0.000402383	0.000404704	0.000501514	0.000412119	0.76236	down	1.20823	0.00940127
pos7867	PC(16:2e/25:0)	1.58898e-05	2.52815e-05	2.00232e-05	1.51402e-05	1.79467e-05	1.88563e-05	3.23174e-05	2.48648e-05	3.0551e-05	2.91903e-05	3.00432e-05	2.37104e-05	1.93811e-05	2.71512e-05	0.694493	down	1.438	0.00927125
pos4770	Cer/NS(d18:1/23:0)	1.93863e-05	1.93571e-05	2.10318e-05	1.93729e-05	2.503e-05	2.08356e-05	3.65327e-05	4.08571e-05	3.84004e-05	2.10347e-05	2.44489e-05	2.97229e-05	2.76308e-05	3.12325e-05	0.667113	down	1.35129	0.0144478
pos5645	SM(d15:3/20:2)	2.35132e-05	1.37574e-05	1.47014e-05	1.74556e-05	1.90522e-05	1.7696e-05	2.37733e-05	3.52141e-05	2.56922e-05	1.92961e-05	2.12198e-05	3.45764e-05	3.53721e-05	2.78777e-05	0.634772	down	1.59248	0.0153061
pos6262	SM(d14:3/24:2)	1.19295e-06	1.05417e-06	8.53867e-07	1.003e-06	1.0021e-06	1.02122e-06	9.22749e-07	1.79146e-06	3.95064e-06	1.75806e-06	2.89718e-06	2.96879e-06	3.53392e-06	2.54611e-06	0.401089	down	2.06483	0.0115816
pos7515	HexCer/NS(d18:1/25:1)	2.36846e-06	3.77715e-06	2.54271e-06	1.7456e-06	1.81891e-06	2.45057e-06	7.44176e-06	4.80549e-06	6.93703e-06	4.16001e-06	5.00494e-06	6.27316e-06	2.13714e-06	5.25136e-06	0.466653	down	1.9872	0.00967695
pos7613	PC(14:0e/26:1)	5.13408e-06	1.06842e-05	7.33715e-06	4.48162e-06	5.14541e-06	6.55649e-06	1.20785e-05	9.87902e-06	1.25544e-05	1.52233e-05	1.12249e-05	1.41785e-05	6.53619e-06	1.16678e-05	0.561928	down	1.81041	0.00990483
neg8541	SHexCer(d39:1)	7.74604e-05	3.55127e-05	3.02346e-05	3.1428e-05	3.50836e-05	4.19439e-05	1.50389e-05	8.55681e-06	1.01879e-05	8.12721e-06	9.53174e-06	8.58285e-06	3.89397e-05	1.41379e-05	2.96677	up	2.52066	0.0112738
pos6376	SM(d14:0/24:1)	0.000268532	0.000240011	0.000201911	0.000153477	0.000146662	0.000202119	0.000223105	0.000257443	0.000275973	0.00027914	0.000342732	0.000356546	0.000325913	0.000294407	0.686528	down	1.38301	0.0108525
pos6705	PE(16:2e/24:4)	0.000183161	0.000154086	0.00016714	0.000166996	0.000180514	0.000170379	0.00017534	0.000208477	0.000232351	0.000190513	0.000184098	0.000238741	0.000255427	0.000212135	0.803164	down	1.07482	0.0166113
pos6934	TAG(12:0/12:0/22:5)	1.88269e-06	3.57716e-06	3.12605e-06	2.85178e-06	2.77442e-06	2.84242e-06	7.44789e-06	4.8327e-06	5.54904e-06	4.76061e-06	4.98673e-06	3.71014e-06	3.18798e-06	4.92501e-06	0.577139	down	1.71939	0.0105161
neg6110	PMeOH(16:0/18:2)	1.39863e-05	1.99415e-05	1.87648e-05	1.93328e-05	1.00624e-05	1.64176e-05	2.04566e-05	5.04718e-05	2.78793e-05	2.76336e-05	1.98535e-05	4.15617e-05	4.99544e-05	3.3973e-05	0.483253	down	1.8532	0.0176566
neg8259	PC(16:2e/21:0)	3.6145e-05	5.48643e-05	5.58569e-05	1.61235e-05	2.81218e-05	3.82223e-05	8.31984e-05	7.05067e-05	7.21407e-05	7.78234e-05	7.51961e-05	5.89779e-05	3.54278e-05	6.76101e-05	0.565334	down	1.82165	0.0124737
pos7476	PC(14:1e/26:4)	1.89771e-05	2.61485e-05	2.68507e-05	2.01884e-05	2.16747e-05	2.27679e-05	4.00897e-05	2.81065e-05	3.24166e-05	3.08187e-05	3.34112e-05	2.74318e-05	2.41775e-05	3.09217e-05	0.736307	down	1.31317	0.0122434
neg10306	PC(26:4/22:6)	5.01349e-05	7.84418e-05	8.8367e-05	9.10417e-05	7.46986e-05	7.65368e-05	7.21221e-05	4.95158e-05	4.79146e-05	6.14958e-05	5.55686e-05	4.00432e-05	4.25863e-05	5.27495e-05	1.45095	up	1.40495	0.0129545
neg6790	PMeOH(16:0/22:6)	5.73045e-05	8.44342e-05	9.17228e-05	7.75504e-05	5.58846e-05	7.33793e-05	9.81135e-05	0.000236181	0.000114065	0.000134386	8.53997e-05	0.000177852	0.00022591	0.000153129	0.479198	down	1.84934	0.0181816
neg6800	PE(14:0/22:6)	2.93871e-05	4.40161e-05	4.48362e-05	3.69181e-05	2.7295e-05	3.64905e-05	4.89174e-05	0.000116975	5.44184e-05	6.54494e-05	4.36742e-05	8.38147e-05	0.000109163	7.46302e-05	0.488951	down	1.82418	0.0190623
neg8190	PE(18:1/24:1)	2.17236e-05	2.40747e-05	3.04862e-05	3.2657e-05	3.19325e-05	2.81748e-05	2.93002e-05	1.86244e-05	1.79837e-05	1.94757e-05	2.0764e-05	1.49148e-05	1.79145e-05	1.98539e-05	1.41911	up	1.33186	0.0128856
neg8483	PC(16:2e/22:0)	0.000965689	0.00126959	0.00120318	0.000755124	0.000736906	0.000986098	0.0014703	0.00139421	0.00160033	0.00159264	0.00146923	0.00135132	0.000925746	0.00140054	0.704085	down	1.37389	0.0134063
pos8020	DGTS(21:1/22:6)	1.11496e-05	1.47381e-05	1.4547e-05	9.62368e-06	1.08354e-05	1.21787e-05	1.75354e-05	1.5053e-05	2.1234e-05	2.22643e-05	1.72223e-05	2.08602e-05	1.17624e-05	1.79902e-05	0.676965	down	1.42118	0.0125229
neg6152	PE(16:0/16:1)	0.00112955	0.00084703	0.00138034	0.00129861	0.00106301	0.00114371	0.00168589	0.00404292	0.00212056	0.00154586	0.0015477	0.00305616	0.00383984	0.00254842	0.448791	down	2.01464	0.0183453
neg8277	PC(16:0/20:1)	0.000140614	0.000167574	0.000131063	0.000140185	0.000131333	0.000142154	7.51799e-05	0.000112416	0.000115093	0.000140597	0.000119508	0.000108158	0.000106462	0.000111059	1.27998	up	1.08173	0.0137617
pos7170	SHexCer(d17:1/19:1)	2.37478e-06	2.40639e-06	2.6347e-06	3.64045e-06	3.51837e-06	2.91494e-06	4.39634e-06	3.56655e-06	4.18334e-06	3.76858e-06	3.57369e-06	3.25771e-06	3.66255e-06	3.77268e-06	0.772644	down	1.13069	0.0141009
pos8009	PC(20:5/22:6)	1.88538e-05	2.52344e-05	1.69859e-05	1.96928e-05	2.15916e-05	2.04717e-05	2.38284e-05	2.78838e-05	3.11457e-05	2.50617e-05	2.46285e-05	2.16935e-05	3.12003e-05	2.64917e-05	0.772759	down	1.09208	0.0143097
pos5790	PE(17:0/17:0)	1.65974e-05	1.79742e-05	1.62474e-05	8.75786e-06	8.23076e-06	1.35615e-05	1.65749e-05	1.71681e-05	2.62097e-05	1.88263e-05	2.03745e-05	2.82527e-05	2.20806e-05	2.13553e-05	0.635043	down	1.56068	0.01512
pos6828	PC(16:0e/21:2)	5.04631e-06	1.34756e-05	1.43456e-05	7.528e-06	6.58929e-06	9.39696e-06	2.58631e-05	1.42028e-05	1.87354e-05	1.68565e-05	1.93397e-05	1.34835e-05	1.15104e-05	1.71416e-05	0.548195	down	1.90687	0.0159583
pos7582	PC(14:0e/26:2)	0.000286689	0.000500851	0.000479956	0.00030142	0.000312105	0.000376204	0.000767545	0.00052312	0.000677322	0.000586825	0.000603152	0.000546163	0.000355252	0.000579911	0.648727	down	1.56707	0.0158939
neg5887	Cer/AP(t17:1/24:0)	0.00021205	0.000180089	0.000207985	0.000210421	0.000214338	0.000204977	0.000283293	0.000356001	0.000293296	0.000208888	0.000225217	0.000272285	0.000251076	0.000270008	0.75915	down	1.13106	0.0167777
neg6509	PE(16:1/18:1)	8.25718e-05	6.80734e-05	0.000106249	0.000101807	8.78086e-05	8.93019e-05	0.000157945	0.00032662	0.000125691	0.000125165	0.000123393	0.000272101	0.000326265	0.000208168	0.428989	down	2.03404	0.022202
neg1746	FA(19:1)	9.59084e-06	9.03957e-06	1.68533e-05	1.69494e-05	1.63249e-05	1.37516e-05	2.03062e-05	9.58262e-06	6.82341e-05	3.81367e-05	2.81178e-05	5.89431e-05	5.45472e-05	3.96954e-05	0.346428	down	2.01421	0.0262196
neg5800	PMeOH(16:0/16:1)	2.17943e-05	1.91448e-05	2.58896e-05	2.2183e-05	1.87814e-05	2.15586e-05	3.30031e-05	8.43333e-05	3.23788e-05	3.20045e-05	2.89491e-05	6.09571e-05	7.39338e-05	4.93657e-05	0.436713	down	2.00161	0.0252921
neg9397	PC(23:0/18:1)	2.8753e-06	4.4371e-06	5.34399e-06	3.40151e-06	2.98758e-06	3.8091e-06	6.57193e-06	4.90716e-06	6.49247e-06	7.34929e-06	5.97371e-06	5.47024e-06	3.50275e-06	5.75251e-06	0.662163	down	1.50292	0.0190712
pos2385	ACar(16:2)	1.67658e-05	1.54801e-05	1.47083e-05	1.34985e-05	1.75039e-05	1.55913e-05	1.4375e-05	1.97021e-05	2.10265e-05	2.69956e-05	2.94773e-05	2.03259e-05	3.40893e-05	2.37131e-05	0.657498	down	1.36012	0.0263359
pos5270	PMeOH(12:0/20:1)	7.80118e-06	6.16759e-06	1.02285e-05	8.69932e-06	7.98018e-06	8.17536e-06	1.42764e-05	2.96983e-05	1.32465e-05	1.03573e-05	9.87891e-06	2.47421e-05	3.00638e-05	1.88948e-05	0.432678	down	2.01324	0.0260148
pos7985	DGTS(21:2/22:6)	0.000587106	0.000998931	0.000935579	0.000615616	0.00064417	0.00075628	0.00130178	0.00102055	0.00124144	0.00108802	0.00111742	0.00102606	0.000698125	0.00107048	0.706485	down	1.39846	0.0204279
neg9189	PG(22:0/22:1)	0.000121926	0.000174056	0.000174074	0.000166187	0.000148719	0.000156992	0.000144221	0.000116361	0.000113857	0.000149234	0.000137806	9.65933e-05	9.7979e-05	0.000122293	1.28374	up	1.19131	0.0218175
pos5832	TAG(13:1/13:1/15:2)	6.79759e-06	7.05747e-06	6.74797e-06	7.63235e-06	7.33864e-06	7.1148e-06	9.77354e-06	1.17834e-05	8.23514e-06	5.50376e-06	1.13772e-05	1.21303e-05	1.40553e-05	1.04084e-05	0.683566	down	1.27694	0.0290919
neg8994	SHexCer(d41:1)	1.11132e-05	1.94413e-05	1.86552e-05	8.99319e-06	7.84158e-06	1.32089e-05	2.58554e-05	1.60709e-05	1.93523e-05	2.44096e-05	3.13922e-05	2.23727e-05	1.51941e-05	2.20925e-05	0.597891	down	1.72894	0.0225072
neg9286	PC(22:4e/20:1)	1.87784e-05	2.94723e-05	2.52824e-05	2.52616e-05	2.00087e-05	2.37607e-05	3.43704e-05	3.12854e-05	3.71672e-05	3.10809e-05	2.61617e-05	2.94689e-05	2.47046e-05	3.06056e-05	0.776351	down	1.11244	0.0229833
neg7428	SHexCer(d34:1)	8.91305e-07	1.57644e-06	1.99323e-06	6.36933e-07	3.53387e-07	1.09026e-06	2.80648e-06	2.72208e-06	1.37911e-06	1.08139e-06	1.96654e-06	2.53523e-06	2.64971e-06	2.16294e-06	0.504064	down	2.02265	0.0241497
neg8038	PC(18:2e/18:0)	5.53844e-05	9.57478e-05	8.79921e-05	4.58999e-05	4.58989e-05	6.61846e-05	0.000126499	9.2861e-05	0.000112732	0.000121701	0.000104289	9.06937e-05	6.05494e-05	0.000101332	0.653145	down	1.56842	0.0264278
neg8972	PC(18:0e/22:1)	0.000291843	0.000447045	0.000437691	0.00028804	0.000281219	0.000349168	0.0005228	0.000454609	0.000554917	0.000551453	0.000527496	0.000435333	0.000313803	0.000480059	0.727344	down	1.31356	0.0266544
neg8451	PE(23:0/20:1)	0.000285775	0.000392007	0.000415722	0.000292964	0.000293442	0.000335982	0.000615913	0.000422763	0.000487753	0.000463242	0.000487229	0.000357905	0.000356767	0.000455939	0.736901	down	1.27907	0.0281979
neg9515	PC(22:0/20:4)	7.36556e-05	9.49684e-05	0.000102698	7.30001e-05	7.08039e-05	8.30251e-05	0.000134185	0.000102452	0.000115959	0.000110487	0.000113666	8.7081e-05	8.62468e-05	0.000107154	0.774822	down	1.16907	0.0283757
pos6816	SM(d14:0/26:2)	3.63691e-05	5.79971e-05	6.28815e-05	4.51754e-05	4.48852e-05	4.94617e-05	0.000104552	6.08532e-05	7.63356e-05	7.26245e-05	7.72992e-05	5.83437e-05	5.35407e-05	7.19355e-05	0.687583	down	1.43076	0.0276608
neg7460	PI(15:0/15:0)	3.64674e-06	6.20741e-06	4.29477e-06	6.88417e-06	3.50753e-06	4.90813e-06	9.51707e-06	4.70056e-06	8.26991e-06	8.5555e-06	8.09663e-06	8.81465e-06	4.97763e-06	7.56171e-06	0.649076	down	1.45307	0.0288035
pos5824	DAG(18:1/24:1)	1.74258e-05	3.08602e-05	3.34737e-05	4.07348e-05	3.53123e-05	3.15614e-05	2.57519e-05	2.18024e-05	2.51931e-05	2.33491e-05	2.46278e-05	1.73492e-05	2.07825e-05	2.26937e-05	1.39075	up	1.16626	0.0292674
pos6635	TAG(12:1/12:1/21:5)	0.000103016	0.000153377	0.000147831	0.000131726	0.000122095	0.000131609	0.000118334	9.63113e-05	0.000118599	0.00012211	0.00011029	9.13288e-05	9.1129e-05	0.000106872	1.23147	up	1.06132	0.0291889
pos8552	PC(27:0/16:2)	8.52643e-06	1.16819e-05	1.40794e-05	1.76534e-05	1.61866e-05	1.36255e-05	1.35052e-05	9.00255e-06	9.29181e-06	9.26619e-06	9.97856e-06	7.8514e-06	8.21096e-06	9.58667e-06	1.4213	up	1.23297	0.0293327
neg6433	PMeOH(16:0/20:4)	6.6437e-05	5.96122e-05	8.34586e-05	6.7181e-05	4.3827e-05	6.41032e-05	8.11759e-05	0.000261832	8.73294e-05	9.16128e-05	8.47578e-05	0.000202186	0.000213942	0.000146119	0.438704	down	1.92626	0.0425703
neg8945	PC(18:1e/22:1)	0.001754	0.00265588	0.00261223	0.00175958	0.00170818	0.00209798	0.00314042	0.0026693	0.00325567	0.00327353	0.00310149	0.00256674	0.0018766	0.00284054	0.738584	down	1.28145	0.0298521
pos6330	PC(12:0/22:3)	2.30135e-05	2.69522e-05	2.66927e-05	2.51677e-05	2.38358e-05	2.51324e-05	2.95818e-05	5.24501e-05	2.88939e-05	2.60649e-05	2.95375e-05	4.18829e-05	5.16561e-05	3.71525e-05	0.676466	down	1.31356	0.0430077
neg1723	FA(19:2)	3.41842e-06	6.73946e-06	1.08137e-05	9.49914e-06	9.9844e-06	8.09103e-06	1.05267e-05	3.95585e-06	2.64672e-05	2.02693e-05	1.23658e-05	2.03051e-05	2.07944e-05	1.63835e-05	0.493853	down	1.4943	0.0474778
neg6604	FAHFA(26:2/22:4)	8.4002e-06	1.99741e-05	2.12871e-05	2.191e-05	1.34198e-05	1.69983e-05	1.371e-05	7.37953e-06	1.00917e-05	1.00177e-05	1.63203e-05	6.76892e-06	7.64015e-06	1.02755e-05	1.65426	up	1.55974	0.0324916
neg8424	SQDG(18:2/18:2)	0.000106265	0.000158054	0.000134555	0.000122426	0.000112035	0.000126667	9.43615e-05	9.62498e-05	0.000106334	0.000133642	9.7507e-05	8.07609e-05	6.82425e-05	9.67282e-05	1.30951	up	1.20887	0.0321017
neg8886	HexCer/NS(d14:2/29:0)	1.27672e-06	8.05942e-07	9.29465e-07	1.52291e-06	1.79165e-06	1.26534e-06	2.18217e-06	2.10719e-06	1.88131e-06	1.38522e-06	1.20116e-06	2.01115e-06	2.25324e-06	1.8602e-06	0.680215	down	1.36682	0.0321948
neg8928	MGDG(14:0/24:1)	0.000693758	0.0015017	0.00161448	0.00135176	0.00156648	0.00134564	0.00262513	0.00219848	0.00160582	0.00243137	0.0017363	0.00132807	0.00187794	0.00197187	0.682415	down	1.33665	0.0330133
pos5819	PC(18:5e/15:1)	3.5202e-05	2.87066e-05	1.85886e-05	1.94243e-05	2.33392e-05	2.50522e-05	2.52529e-05	3.61679e-05	3.39748e-05	4.00273e-05	2.67896e-05	4.57753e-05	4.4013e-05	3.60001e-05	0.695891	down	1.31173	0.0331291
pos6273	PC(12:0/22:5)	4.32905e-05	5.60566e-05	5.13597e-05	4.74427e-05	3.89445e-05	4.74188e-05	6.72511e-05	0.000153036	5.54614e-05	5.27571e-05	5.92266e-05	0.000129267	0.000142537	9.42196e-05	0.50328	down	1.7175	0.0464024
neg6841	PMeOH(18:0/20:4)	0.000277215	0.000163948	0.000280572	0.000285863	0.000231703	0.00024786	0.000376976	0.00110987	0.000364838	0.000285724	0.000342588	0.000929865	0.0011132	0.000646152	0.383594	down	2.10262	0.0465779
neg8139	PG(20:1/20:4)	0.00021771	0.000305704	0.000264337	0.000231176	0.000205387	0.000244863	0.000200961	0.000157247	0.000167088	0.000260173	0.000211076	0.000168511	0.00014212	0.000186739	1.31125	up	1.21881	0.0338848
neg8724	SM(d14:1/28:0)	0.000744341	0.000750663	0.000800928	0.0004449	0.000488037	0.000645774	0.000993804	0.000922017	0.00103066	0.000787998	0.00113699	0.000821574	0.000590699	0.000897679	0.719382	down	1.2639	0.033916
neg6464	PMeOH(16:0/20:3)	4.41009e-06	5.79024e-06	6.86647e-06	5.40158e-06	1.3221e-06	4.75809e-06	6.35916e-06	1.99046e-05	6.31515e-06	8.82805e-06	7.59828e-06	2.68969e-05	2.83073e-05	1.48871e-05	0.319613	down	2.26581	0.035042
neg7766	PE(20:0/20:1)	2.50311e-05	4.0045e-05	3.7416e-05	2.44795e-05	2.3091e-05	3.00125e-05	5.80701e-05	3.70181e-05	4.27205e-05	5.18199e-05	4.86902e-05	3.28425e-05	3.13059e-05	4.32096e-05	0.694579	down	1.42483	0.0364208
pos4008	Cer/NS(d18:1/18:0)	0.00328518	0.00206097	0.00268907	0.00253229	0.00283005	0.00267952	0.00325014	0.00526017	0.00430487	0.00220398	0.00279913	0.00478036	0.00425037	0.00383558	0.698596	down	1.32265	0.0363306
pos7053	HexCer/NS(d18:1/23:0)	4.43736e-05	7.4245e-05	7.60093e-05	5.21164e-05	5.70074e-05	6.07504e-05	0.000141135	7.685e-05	9.8295e-05	8.80043e-05	9.19026e-05	7.62199e-05	6.34801e-05	9.0841e-05	0.668755	down	1.47497	0.0363044
neg3978	LPE(20:3)	6.29294e-06	6.38323e-06	5.23788e-06	5.68033e-06	5.84887e-06	5.88865e-06	5.57249e-06	7.19091e-06	1.05391e-05	6.94698e-06	6.2653e-06	9.63698e-06	1.176e-05	8.27312e-06	0.711781	down	1.1962	0.0369169
neg8253	PE(21:0/21:0)	4.20448e-05	6.24244e-05	6.50204e-05	5.09989e-05	4.58836e-05	5.32744e-05	8.29796e-05	6.30973e-05	7.52983e-05	7.81388e-05	7.14393e-05	5.65902e-05	5.27277e-05	6.86102e-05	0.77648	down	1.1726	0.0369201
neg8606	PS(20:5/22:6)	1.07982e-05	1.74408e-05	1.1583e-05	1.12576e-05	1.0934e-05	1.24027e-05	1.37591e-05	1.49945e-05	2.0107e-05	2.01534e-05	1.46333e-05	1.34611e-05	1.84902e-05	1.65141e-05	0.751039	down	1.12388	0.0367105
pos8589	PC(27:0/16:1)	9.0679e-06	1.30877e-05	1.51577e-05	2.15032e-05	1.84913e-05	1.54616e-05	1.61976e-05	8.55097e-06	1.04756e-05	9.03387e-06	1.0835e-05	7.4026e-06	9.03306e-06	1.02184e-05	1.51311	up	1.33403	0.03886
pos4880	Cer/NS(d18:2/24:1)	1.26877e-05	1.73873e-05	1.96369e-05	1.588e-05	1.87499e-05	1.68683e-05	3.05762e-05	2.00172e-05	2.18992e-05	2.09038e-05	2.14505e-05	2.0336e-05	1.76897e-05	2.18389e-05	0.772397	down	1.1392	0.0403932
pos7078	SM(d14:1/27:1)	2.47943e-05	3.88547e-05	4.31178e-05	2.77222e-05	2.96898e-05	3.28357e-05	7.81609e-05	4.43027e-05	5.43734e-05	4.63909e-05	4.99416e-05	3.93611e-05	3.40819e-05	4.95161e-05	0.663133	down	1.47364	0.0404065
neg8710	HexCer/NDS(d26:0/15:0)	2.58808e-05	4.77419e-05	3.7406e-05	3.81446e-05	3.25163e-05	3.63379e-05	5.78599e-05	3.89276e-05	5.41341e-05	6.37702e-05	5.35301e-05	4.43879e-05	3.43402e-05	4.95643e-05	0.733147	down	1.3034	0.041829
pos5121	DAG(18:1/20:1)	7.35534e-06	1.09622e-05	1.00238e-05	9.22622e-06	9.8322e-06	9.47994e-06	1.32815e-05	1.09596e-05	1.3955e-05	1.25258e-05	1.34511e-05	1.0466e-05	8.493e-06	1.1876e-05	0.798244	down	1.06513	0.0415765
neg5693	Cer/AP(t20:0/20:1)	7.3315e-06	4.55956e-06	7.29687e-06	4.79145e-06	6.60482e-06	6.11684e-06	6.40197e-06	8.87292e-06	8.88836e-06	6.62538e-06	6.50363e-06	9.10226e-06	9.56053e-06	7.99358e-06	0.765219	down	1.17531	0.04315
pos7553	HexCer/NS(d18:1/25:0)	7.32813e-06	1.17318e-05	1.13065e-05	8.79089e-06	7.3895e-06	9.30937e-06	1.81314e-05	1.07109e-05	1.37941e-05	1.25923e-05	1.35053e-05	1.08717e-05	9.70155e-06	1.27582e-05	0.729679	down	1.31068	0.0439654
pos8087	PS(20:4/22:6)	4.96848e-08	3.97134e-08	1.08095e-07	6.95686e-08	4.78563e-08	6.29837e-08	2.75426e-07	2.45466e-08	8.30877e-08	3.17244e-07	1.18387e-07	1.29981e-07	2.10655e-07	1.65618e-07	0.380295	down	1.70152	0.0436046
pos5493	TAG(13:1/13:1/13:1)	7.30021e-06	4.54919e-06	5.35103e-06	6.17528e-06	7.84241e-06	6.24363e-06	9.04199e-06	9.27269e-06	7.85316e-06	5.02374e-06	7.93645e-06	1.028e-05	1.18621e-05	8.75288e-06	0.713322	down	1.28741	0.045168
neg7180	OxPG(16:0/18:1+1O(1Cyc))	4.32896e-06	5.52836e-06	4.82629e-06	4.4615e-06	3.31522e-06	4.49207e-06	4.4251e-06	1.16889e-05	4.93955e-06	7.34866e-06	4.45614e-06	7.90572e-06	8.74768e-06	7.07311e-06	0.635091	down	1.27617	0.0457602
pos7704	TAG(13:0/18:2/18:2)	0.000138823	0.000244474	0.00023784	0.000197721	0.000168582	0.000197488	0.000396908	0.000216836	0.000305406	0.000303167	0.000265305	0.000236192	0.000206286	0.000275729	0.71624	down	1.34011	0.0459082
neg6811	PMeOH(18:1/20:4)	2.91578e-06	2.20678e-05	3.63324e-06	1.87044e-05	1.1997e-05	1.18636e-05	2.16493e-05	7.74453e-05	2.2148e-05	5.53995e-06	1.97621e-05	5.52541e-05	5.92311e-05	3.729e-05	0.318146	down	2.15446	0.0465439
neg8728	PS(20:1/22:6)	7.81277e-05	0.00017003	0.000129919	8.15587e-05	0.000117991	0.000115525	6.51168e-05	0.000149125	3.14021e-05	3.37356e-05	5.66243e-05	6.46871e-05	4.14723e-05	6.31661e-05	1.82891	up	1.74904	0.0465841
pos7520	TAG(16:0/16:0/16:0)	3.5568e-05	1.64789e-05	2.58596e-05	3.22744e-05	3.2748e-05	2.85858e-05	4.31065e-05	7.53946e-05	2.35198e-05	2.8995e-05	3.71962e-05	7.18148e-05	8.37152e-05	5.19632e-05	0.550117	down	1.61959	0.0468505
neg9367	HexCer/AP(t20:0/22:2)	3.05974e-05	4.42955e-05	5.5365e-05	4.53246e-05	4.52953e-05	4.41756e-05	4.39609e-05	3.39e-05	2.88724e-05	3.49106e-05	4.15863e-05	2.5387e-05	1.91357e-05	3.25361e-05	1.35774	up	1.26753	0.0476692
neg7764	PC(16:1/18:2)	6.73972e-05	0.000136348	6.98782e-05	7.48602e-05	8.41801e-05	8.65328e-05	6.03454e-05	6.11277e-05	7.07671e-05	5.34128e-05	5.59592e-05	5.51685e-05	7.39271e-05	6.15297e-05	1.40636	up	1.13708	0.0492842
pos9208	TAG(18:1/18:1/20:5)	1.38255e-05	1.59633e-05	1.14781e-05	1.98597e-05	1.44029e-05	1.51059e-05	9.78965e-06	1.12464e-05	1.58235e-05	1.0688e-05	7.74744e-06	1.07872e-05	1.36838e-05	1.13951e-05	1.32564	up	1.10347	0.0492473

## Sheet: 4-WT vs KI with saline
NO.	lipid Subclasses	KIC1	KIC2	KIC3	KIC4	KIC5	mean	WTC1	WTC2	WTC3	WTC4	WTC5	WTC6	WTC7	mean	FC	direction	VIP value	p-Value
neg1633	FA(18:1)	0.00105012	0.00146593	0.00110534	0.00140409	0.00123099	0.00125129	0.00185061	0.00210725	0.00206468	0.00124717	0.00152028	0.00168836	0.00134757	0.00168942	0.740666	down	3.26959	0.0254879
neg8759	PI(18:1/18:1)	0.000248208	0.000351605	0.000233192	0.00023238	0.000339777	0.000281032	0.00052313	0.000284999	0.00025641	0.000384844	0.000364529	0.00059052	0.00041964	0.000403439	0.696592	down	3.05392	0.0448631
neg8795	PI(18:0/18:1)	0.000174715	0.000129972	0.000221364	0.000218451	0.0002253	0.00019396	0.00058122	0.000457383	0.000268831	0.000303045	0.000376337	0.000274402	0.000212273	0.000353356	0.548909	down	2.70923	0.024502
pos6015	TAG(12:0/12:0/18:5)	0.000205152	0.000618659	0.000343458	0.000261986	0.000413603	0.000368572	0.00100827	0.00066879	0.00119171	0.000164673	0.000856999	0.00037205	0.000978371	0.000748696	0.492285	down	2.39646	0.0393892
pos6105	PE(18:1/18:2)	0.000413433	0.000414909	0.000438434	0.000365283	0.000391332	0.000404678	0.000350036	0.00035286	0.000422834	0.00029798	0.000383631	0.000371608	0.000353992	0.000361849	1.11836	up	2.01937	0.0472734
pos6173	PE(18:0/18:1)	0.00215751	0.0023325	0.0024466	0.00241248	0.00226432	0.00232268	0.00272615	0.00221479	0.00243191	0.00247392	0.00293245	0.00266453	0.00263055	0.00258205	0.899551	down	1.90634	0.0454536
pos6189	TAG(12:1/12:1/19:4)	0.000961376	0.00106694	0.00108468	0.00111692	0.00102213	0.00105041	0.00124384	0.00101388	0.00110684	0.00114516	0.00134395	0.00121904	0.00119666	0.00118134	0.889168	down	1.89886	0.0327223
pos6361	PE(14:0e/24:2)	0.000622682	0.000775229	0.000537491	0.000720209	0.000622087	0.00065554	0.000958135	0.000682812	0.000551973	0.00100259	0.000843323	0.000858566	0.000835282	0.000818954	0.800459	down	1.84474	0.0472065
pos6920	PC(16:1e/22:6)	0.0008278	0.000818023	0.000857101	0.000937143	0.000919916	0.000871997	0.00123363	0.000914721	0.000799044	0.0010387	0.001224	0.00122479	0.00100552	0.00106292	0.820382	down	1.8109	0.0389093
pos7298	HexCer/NS(d18:1/24:0)	0.000194533	0.0001901	0.000134374	0.000255366	0.000175728	0.00019002	0.000342798	0.000178851	0.000158311	0.000350996	0.00023344	0.00032325	0.000336596	0.000274892	0.691254	down	1.51888	0.0454896
pos7373	PE(16:4/26:4)	0.000128409	0.000100775	0.000118749	8.58032e-05	0.000106423	0.000108032	9.29519e-05	9.90201e-05	0.000107033	4.32721e-05	4.97627e-05	6.64693e-05	0.000101149	7.99512e-05	1.35122	up	1.27138	0.0467129
pos7704	TAG(13:0/18:2/18:2)	0.000194582	0.000171085	0.000135549	0.000252069	0.000168951	0.000184447	0.00033032	0.000172557	0.000165436	0.000310546	0.000225782	0.000298036	0.000303519	0.000258028	0.714834	down	1.14708	0.0471137
pos7813	PC(14:1/26:2)	0.000342425	0.000331355	0.000319756	0.00029173	0.000301769	0.000317407	0.000236253	0.000290262	0.000254828	0.00026891	0.000285881	0.000304449	0.000296292	0.000276696	1.14713	up	1.01844	0.0130639
